# Supplementary material for: Genome-wide analysis of differentially expressed mRNAs, lncRNAs, and circRNAs in chicken bursae of Fabricius during infection with very virulent infectious bursal disease virus
Source: BMC Genomics. 2020 Oct 19;21:724. doi: 10.1186/s12864-020-07129-1 (PMC7574500; doi:10.1186/s12864-020-07129-1)
Supplement: Supplementary file 3 — Additional file 3. The information of all known lncRNAs identified in this study. [file 12864_2020_7129_MOESM3_ESM.xlsx]

## Sheet: Sheet1
lncRNA	type
XR_003074868.1	Sense LncRNAs
XR_001467568.2	Other
XR_003072331.1	Intergenic LncRNAs
XR_001466290.1	Intergenic LncRNAs
XR_001468038.2	Sense LncRNAs
XR_003074060.1	Intergenic LncRNAs
XR_001467699.2	Intergenic LncRNAs
XR_001467814.2	Intergenic LncRNAs
XR_001471483.2	Intergenic LncRNAs
XR_003073430.1	Sense LncRNAs
XR_003073281.1	Other
XR_003073619.1	Intergenic LncRNAs
XR_003076157.1	Sense LncRNAs
XR_001463226.2	Sense LncRNAs
XR_001464519.2	Intergenic LncRNAs
XR_003072335.1	Intergenic LncRNAs
XR_003075499.1	Intergenic LncRNAs
XR_003077250.1	Intergenic LncRNAs
XR_001470483.2	Bidirectional LncRNAs
XR_003075462.1	Intergenic LncRNAs
XR_003074275.1	Intergenic LncRNAs
XR_001469889.2	Intergenic LncRNAs
XR_003077170.1	Sense LncRNAs
XR_001468617.1	Other
XR_001471287.2	Intergenic LncRNAs
XR_212399.3	Sense LncRNAs
XR_001465702.2	Intergenic LncRNAs
XR_003076604.1	Intergenic LncRNAs
XR_003074608.1	Intergenic LncRNAs
XR_003075130.1	Intergenic LncRNAs
XR_003074874.1	Intergenic LncRNAs
XR_001464934.2	Intergenic LncRNAs
XR_003076642.1	Intergenic LncRNAs
XR_001467242.2	Bidirectional LncRNAs
XR_001463875.2	Other
XR_001468012.2	Sense LncRNAs
XR_211780.3	Intergenic LncRNAs
XR_001466898.2	Intergenic LncRNAs
XR_003074777.1	Sense LncRNAs
XR_003076420.1	Intergenic LncRNAs
XR_003077377.1	Sense LncRNAs
XR_001471484.2	Intergenic LncRNAs
XR_003077001.1	Sense LncRNAs
XR_001465962.2	Intergenic LncRNAs
XR_001465194.2	Intergenic LncRNAs
XR_003075251.1	Sense LncRNAs
XR_001470010.2	Intergenic LncRNAs
XR_001467334.2	Intergenic LncRNAs
XR_001467812.2	Intergenic LncRNAs
XR_003073659.1	Bidirectional LncRNAs
XR_001466968.2	Sense LncRNAs
XR_003073884.1	Sense LncRNAs
XR_003074960.1	Intergenic LncRNAs
XR_003077471.1	Intergenic LncRNAs
XR_003073215.1	Intergenic LncRNAs
XR_003071447.1	Intergenic LncRNAs
XR_003076187.1	Intergenic LncRNAs
XR_003077401.1	Sense LncRNAs
XR_003072338.1	Bidirectional LncRNAs
XR_001466913.2	Intergenic LncRNAs
XR_003075383.1	Sense LncRNAs
XR_001468728.2	Bidirectional LncRNAs
XR_003071632.1	Sense LncRNAs
XR_003072167.1	Sense LncRNAs
XR_001468446.2	Intergenic LncRNAs
XR_003077489.1	Intergenic LncRNAs
XR_003072425.1	Intergenic LncRNAs
XR_001465144.2	Sense LncRNAs
XR_001467704.2	Sense LncRNAs
XR_001471118.2	Intergenic LncRNAs
XR_003072111.1	Bidirectional LncRNAs
XR_003074909.1	Bidirectional LncRNAs
XR_003078025.1	Intergenic LncRNAs
XR_003074311.1	Intergenic LncRNAs
XR_003073999.1	Intergenic LncRNAs
XR_003077037.1	Sense LncRNAs
XR_003074775.1	Intergenic LncRNAs
XR_003075026.1	Intergenic LncRNAs
XR_003071644.1	Sense LncRNAs
XR_210917.3	Sense LncRNAs
XR_003073656.1	Intergenic LncRNAs
XR_001468166.2	Intergenic LncRNAs
XR_003073474.1	Sense LncRNAs
XR_001465456.2	Sense LncRNAs
XR_001467112.2	Intergenic LncRNAs
XR_001468186.2	Intergenic LncRNAs
XR_003075743.1	Intergenic LncRNAs
XR_001468030.2	Sense LncRNAs
XR_001462223.1	Intergenic LncRNAs
XR_003072499.1	Intergenic LncRNAs
XR_001467917.2	Sense LncRNAs
XR_003077228.1	Bidirectional LncRNAs
XR_003075960.1	Intergenic LncRNAs
XR_001465878.2	Sense LncRNAs
XR_001463341.2	Intergenic LncRNAs
XR_003073864.1	Bidirectional LncRNAs
XR_001465180.2	Intergenic LncRNAs
XR_003071930.1	Sense LncRNAs
XR_003071208.1	Sense LncRNAs
XR_003076518.1	Sense LncRNAs
XR_001470468.2	Bidirectional LncRNAs
XR_003074814.1	Intergenic LncRNAs
XR_001466759.2	Sense LncRNAs
XR_001469472.2	Bidirectional LncRNAs
XR_003071355.1	Other
XR_001468094.2	Intergenic LncRNAs
XR_003071885.1	Bidirectional LncRNAs
XR_003073248.1	Intergenic LncRNAs
XR_003078011.1	Bidirectional LncRNAs
XR_003074062.1	Intergenic LncRNAs
XR_001461835.2	Intergenic LncRNAs
XR_001464820.2	Intergenic LncRNAs
XR_003076470.1	Sense LncRNAs
XR_001468940.2	Sense LncRNAs
XR_001469635.2	Other
XR_001465108.2	Sense LncRNAs
XR_003073718.1	Intergenic LncRNAs
XR_003072328.1	Sense LncRNAs
XR_001464829.1	Intergenic LncRNAs
XR_001463658.1	Intergenic LncRNAs
XR_001467955.2	Sense LncRNAs
XR_001467021.1	Other
XR_003077654.1	Intergenic LncRNAs
XR_001465696.2	Sense LncRNAs
XR_003073315.1	Intergenic LncRNAs
XR_001463849.2	Sense LncRNAs
XR_003071068.1	Sense LncRNAs
XR_003077108.1	Intergenic LncRNAs
XR_001463408.2	Intergenic LncRNAs
XR_003076769.1	Sense LncRNAs
XR_212706.3	Intergenic LncRNAs
XR_003073007.1	Sense LncRNAs
XR_003071035.1	Sense LncRNAs
XR_003073256.1	Intergenic LncRNAs
XR_001469398.2	Intergenic LncRNAs
XR_003072019.1	Intergenic LncRNAs
XR_003076467.1	Bidirectional LncRNAs
XR_001466200.2	Sense LncRNAs
XR_001463512.2	Intergenic LncRNAs
XR_003073433.1	Intergenic LncRNAs
XR_003071539.1	Bidirectional LncRNAs
XR_003074091.1	Sense LncRNAs
XR_001465586.2	Sense LncRNAs
XR_003072899.1	Other
XR_001469183.2	Intergenic LncRNAs
XR_003071591.1	Sense LncRNAs
XR_001464558.2	Bidirectional LncRNAs
XR_001463979.2	Sense LncRNAs
XR_001468508.2	Sense LncRNAs
XR_003073932.1	Intergenic LncRNAs
XR_001464469.2	Sense LncRNAs
XR_001466922.2	Sense LncRNAs
XR_001463409.2	Intergenic LncRNAs
XR_001466908.1	Other
XR_003073778.1	Other
XR_001466197.1	Intergenic LncRNAs
XR_003071521.1	Bidirectional LncRNAs
XR_003071512.1	Sense LncRNAs
XR_003074354.1	Bidirectional LncRNAs
XR_003074242.1	Other
XR_211607.3	Intergenic LncRNAs
XR_003075302.1	Sense LncRNAs
XR_001468762.2	Sense LncRNAs
XR_003073469.1	Bidirectional LncRNAs
XR_003074177.1	Intergenic LncRNAs
XR_003077474.1	Intergenic LncRNAs
XR_001467672.2	Intergenic LncRNAs
XR_003075157.1	Bidirectional LncRNAs
XR_003076109.1	Sense LncRNAs
XR_003073208.1	Bidirectional LncRNAs
XR_003076082.1	Intergenic LncRNAs
XR_210506.3	Intergenic LncRNAs
XR_003071483.1	Sense LncRNAs
XR_003073165.1	Intergenic LncRNAs
XR_001464962.2	Bidirectional LncRNAs
XR_003073024.1	Intergenic LncRNAs
XR_001466597.2	Intergenic LncRNAs
XR_001468155.2	Intergenic LncRNAs
XR_003075507.1	Bidirectional LncRNAs
XR_003077602.1	Sense LncRNAs
XR_001468315.1	Bidirectional LncRNAs
XR_003075250.1	Other
XR_001465157.2	Bidirectional LncRNAs
XR_003074989.1	Intergenic LncRNAs
XR_001469604.1	Sense LncRNAs
XR_003077018.1	Intergenic LncRNAs
XR_003075387.1	Intergenic LncRNAs
XR_001464800.2	Intergenic LncRNAs
XR_003074324.1	Intergenic LncRNAs
XR_003072948.1	Other
XR_001463761.1	Intergenic LncRNAs
XR_003074798.1	Bidirectional LncRNAs
XR_003076696.1	Sense LncRNAs
XR_001465684.2	Sense LncRNAs
XR_003072406.1	Intergenic LncRNAs
XR_003075160.1	Sense LncRNAs
XR_001469356.2	Other
XR_001466750.2	Intergenic LncRNAs
XR_003073877.1	Sense LncRNAs
XR_001465031.2	Intergenic LncRNAs
XR_001464034.2	Intergenic LncRNAs
XR_003076710.1	Intergenic LncRNAs
XR_003075374.1	Sense LncRNAs
XR_001464585.2	Intergenic LncRNAs
XR_003072984.1	Intergenic LncRNAs
XR_003073668.1	Intergenic LncRNAs
XR_001463847.2	Sense LncRNAs
XR_003072304.1	Bidirectional LncRNAs
XR_003075674.1	Bidirectional LncRNAs
XR_001463808.2	Sense LncRNAs
XR_003073694.1	Intergenic LncRNAs
XR_001470121.2	Intergenic LncRNAs
XR_001465138.2	Intergenic LncRNAs
XR_003076171.1	Intergenic LncRNAs
XR_003075361.1	Sense LncRNAs
XR_003074825.1	Sense LncRNAs
XR_003071529.1	Sense LncRNAs
XR_001465844.2	Bidirectional LncRNAs
XR_003074575.1	Intergenic LncRNAs
XR_001468409.2	Intergenic LncRNAs
XR_001463247.2	Sense LncRNAs
XR_001466285.2	Intergenic LncRNAs
XR_001466574.2	Sense LncRNAs
XR_003077855.1	Other
XR_001463610.2	Intergenic LncRNAs
XR_003076662.1	Sense LncRNAs
NR_036667.1	Bidirectional LncRNAs
XR_003074791.1	Intergenic LncRNAs
XR_003073956.1	Sense LncRNAs
XR_003072719.1	Sense LncRNAs
XR_003077702.1	Sense LncRNAs
XR_003071992.1	Intergenic LncRNAs
XR_001467461.2	Sense LncRNAs
XR_003077316.1	Intergenic LncRNAs
XR_003075001.1	Sense LncRNAs
XR_003072941.1	Other
XR_001469955.1	Bidirectional LncRNAs
XR_003071300.1	Sense LncRNAs
XR_001467618.2	Bidirectional LncRNAs
XR_001468316.2	Sense LncRNAs
XR_001464503.2	Bidirectional LncRNAs
XR_003073373.1	Intergenic LncRNAs
XR_213814.3	Sense LncRNAs
XR_003075149.1	Bidirectional LncRNAs
XR_003073119.1	Other
XR_003077111.1	Bidirectional LncRNAs
XR_003071710.1	Sense LncRNAs
XR_001465751.2	Intergenic LncRNAs
XR_003076145.1	Sense LncRNAs
XR_003077446.1	Intergenic LncRNAs
XR_003074176.1	Sense LncRNAs
XR_003073655.1	Sense LncRNAs
XR_001463941.2	Intergenic LncRNAs
XR_001468147.2	Bidirectional LncRNAs
XR_003072716.1	Other
XR_003077502.1	Sense LncRNAs
XR_212600.3	Bidirectional LncRNAs
XR_003073354.1	Intergenic LncRNAs
XR_001471544.2	Bidirectional LncRNAs
XR_212472.3	Sense LncRNAs
XR_001470923.2	Sense LncRNAs
XR_003073316.1	Bidirectional LncRNAs
XR_003072826.1	Other
XR_003072908.1	Other
XR_003073381.1	Intergenic LncRNAs
XR_001465837.2	Intergenic LncRNAs
XR_001467390.2	Bidirectional LncRNAs
XR_001469717.2	Sense LncRNAs
XR_003076559.1	Sense LncRNAs
XR_003074058.1	Intergenic LncRNAs
XR_001468618.2	Intergenic LncRNAs
XR_001469420.1	Sense LncRNAs
XR_003074895.1	Intergenic LncRNAs
XR_001465961.2	Intergenic LncRNAs
XR_001463848.2	Sense LncRNAs
XR_001469181.2	Intergenic LncRNAs
XR_003074822.1	Sense LncRNAs
XR_003072011.1	Intergenic LncRNAs
XR_003072920.1	Other
XR_003073597.1	Intergenic LncRNAs
XR_003076677.1	Bidirectional LncRNAs
XR_001464907.2	Intergenic LncRNAs
XR_003071471.1	Sense LncRNAs
XR_003075006.1	Intergenic LncRNAs
XR_001464164.2	Intergenic LncRNAs
XR_001465957.2	Sense LncRNAs
XR_001465292.2	Sense LncRNAs
XR_001467378.2	Sense LncRNAs
XR_003076175.1	Intergenic LncRNAs
XR_001463662.2	Intergenic LncRNAs
XR_003076451.1	Sense LncRNAs
XR_001469344.2	Sense LncRNAs
XR_001462408.2	Intergenic LncRNAs
XR_001469639.2	Intergenic LncRNAs
XR_001468576.2	Intergenic LncRNAs
XR_001466464.2	Intergenic LncRNAs
XR_001467048.2	Bidirectional LncRNAs
XR_003075127.1	Sense LncRNAs
XR_001469429.2	Bidirectional LncRNAs
XR_003075316.1	Sense LncRNAs
XR_003071670.1	Bidirectional LncRNAs
XR_003077790.1	Other
XR_001465466.2	Sense LncRNAs
XR_001466717.2	Sense LncRNAs
XR_003077432.1	Sense LncRNAs
XR_003074594.1	Intergenic LncRNAs
XR_003076252.1	Bidirectional LncRNAs
XR_001470086.2	Sense LncRNAs
XR_003077703.1	Sense LncRNAs
XR_003074520.1	Sense LncRNAs
XR_001468387.1	Other
XR_001467923.2	Sense LncRNAs
XR_001464757.2	Bidirectional LncRNAs
XR_001465256.2	Bidirectional LncRNAs
XR_001464357.2	Intergenic LncRNAs
XR_213356.3	Intergenic LncRNAs
XR_003073025.1	Intergenic LncRNAs
XR_003074848.1	Sense LncRNAs
XR_003074844.1	Sense LncRNAs
XR_001464111.1	Intergenic LncRNAs
XR_001466858.2	Intergenic LncRNAs
XR_003073283.1	Intergenic LncRNAs
XR_003077715.1	Sense LncRNAs
XR_003072656.1	Bidirectional LncRNAs
XR_001470456.2	Intergenic LncRNAs
XR_001468777.1	Intergenic LncRNAs
XR_003077282.1	Intergenic LncRNAs
XR_003075114.1	Bidirectional LncRNAs
XR_001466903.2	Other
XR_001466273.2	Sense LncRNAs
XR_003075457.1	Intergenic LncRNAs
XR_003072441.1	Intergenic LncRNAs
XR_001464228.2	Bidirectional LncRNAs
XR_003072281.1	Bidirectional LncRNAs
XR_003077673.1	Sense LncRNAs
XR_003072166.1	Intergenic LncRNAs
XR_003072996.1	Sense LncRNAs
XR_211068.3	Intergenic LncRNAs
XR_003074852.1	Sense LncRNAs
XR_003075346.1	Bidirectional LncRNAs
XR_003072446.1	Intergenic LncRNAs
XR_001463546.2	Intergenic LncRNAs
XR_001467889.2	Intergenic LncRNAs
XR_003076290.1	Other
XR_003077712.1	Sense LncRNAs
XR_001466757.2	Bidirectional LncRNAs
XR_211577.3	Intergenic LncRNAs
XR_003076185.1	Intergenic LncRNAs
XR_003075782.1	Intergenic LncRNAs
XR_003074392.1	Intergenic LncRNAs
XR_001469659.2	Sense LncRNAs
XR_001467291.2	Intergenic LncRNAs
XR_003074839.1	Intergenic LncRNAs
XR_003075434.1	Intergenic LncRNAs
XR_003073232.1	Intergenic LncRNAs
XR_001470013.2	Intergenic LncRNAs
XR_001467878.2	Bidirectional LncRNAs
XR_003073457.1	Intergenic LncRNAs
XR_001469137.2	Sense LncRNAs
XR_001470621.2	Intergenic LncRNAs
XR_003076663.1	Intergenic LncRNAs
XR_001469204.1	Intergenic LncRNAs
XR_003075918.1	Sense LncRNAs
XR_003071928.1	Intergenic LncRNAs
XR_001467157.2	Sense LncRNAs
XR_001467284.2	Intergenic LncRNAs
XR_003075288.1	Sense LncRNAs
XR_003072465.1	Intergenic LncRNAs
XR_001466335.2	Intergenic LncRNAs
XR_003077434.1	Sense LncRNAs
XR_001468740.2	Sense LncRNAs
XR_003076180.1	Intergenic LncRNAs
XR_001465976.2	Other
XR_001464270.2	Sense LncRNAs
XR_003072730.1	Intergenic LncRNAs
XR_003078017.1	Sense LncRNAs
XR_001468646.2	Other
XR_211991.2	Intergenic LncRNAs
XR_003074625.1	Intergenic LncRNAs
XR_001464180.2	Sense LncRNAs
XR_213754.2	Intergenic LncRNAs
XR_003074914.1	Sense LncRNAs
XR_001464914.2	Intergenic LncRNAs
XR_001470567.2	Bidirectional LncRNAs
XR_003076306.1	Other
XR_003077760.1	Bidirectional LncRNAs
XR_001468609.2	Intergenic LncRNAs
XR_001468757.2	Sense LncRNAs
XR_001466203.2	Sense LncRNAs
XR_003075142.1	Sense LncRNAs
XR_003077362.1	Bidirectional LncRNAs
XR_003072628.1	Sense LncRNAs
XR_001470585.2	Intergenic LncRNAs
XR_001465249.2	Sense LncRNAs
XR_001468867.2	Sense LncRNAs
XR_003075939.1	Sense LncRNAs
XR_003075906.1	Sense LncRNAs
XR_003076350.1	Sense LncRNAs
XR_003075921.1	Intergenic LncRNAs
XR_003077725.1	Intergenic LncRNAs
XR_003071320.1	Sense LncRNAs
XR_213890.3	Bidirectional LncRNAs
XR_001461873.2	Intergenic LncRNAs
XR_001464181.2	Sense LncRNAs
XR_001466539.2	Intergenic LncRNAs
XR_210491.3	Intergenic LncRNAs
XR_001463291.2	Sense LncRNAs
XR_001462671.2	Intergenic LncRNAs
XR_003073297.1	Bidirectional LncRNAs
XR_001463519.2	Intergenic LncRNAs
XR_003075671.1	Bidirectional LncRNAs
XR_001467259.2	Intergenic LncRNAs
XR_001469847.2	Bidirectional LncRNAs
XR_003076132.1	Sense LncRNAs
XR_001464972.2	Sense LncRNAs
XR_003077107.1	Intergenic LncRNAs
XR_001464009.2	Other
XR_003075247.1	Sense LncRNAs
XR_003075253.1	Sense LncRNAs
XR_001465112.2	Sense LncRNAs
XR_003072744.1	Intergenic LncRNAs
XR_001464839.2	Sense LncRNAs
XR_001467647.2	Intergenic LncRNAs
XR_001464828.1	Intergenic LncRNAs
XR_003075148.1	Bidirectional LncRNAs
XR_003073739.1	Intergenic LncRNAs
XR_001465093.2	Sense LncRNAs
XR_003075169.1	Sense LncRNAs
XR_003071688.1	Other
XR_001466434.2	Bidirectional LncRNAs
XR_003075873.1	Intergenic LncRNAs
XR_001465800.1	Intergenic LncRNAs
XR_003075728.1	Sense LncRNAs
XR_001463273.2	Sense LncRNAs
XR_001465151.2	Sense LncRNAs
XR_001470183.2	Intergenic LncRNAs
XR_003072276.1	Intergenic LncRNAs
XR_001463312.2	Intergenic LncRNAs
XR_001468624.2	Sense LncRNAs
XR_003076637.1	Bidirectional LncRNAs
XR_001461720.2	Bidirectional LncRNAs
XR_003074823.1	Sense LncRNAs
XR_001463299.2	Intergenic LncRNAs
XR_001470589.2	Intergenic LncRNAs
XR_003077291.1	Intergenic LncRNAs
XR_001466667.2	Intergenic LncRNAs
XR_003074937.1	Sense LncRNAs
XR_001468445.2	Bidirectional LncRNAs
XR_003075115.1	Other
XR_001469952.2	Bidirectional LncRNAs
XR_001470036.1	Intergenic LncRNAs
XR_003073277.1	Intergenic LncRNAs
XR_003074504.1	Intergenic LncRNAs
XR_001468299.2	Intergenic LncRNAs
XR_001469834.2	Sense LncRNAs
XR_001464512.2	Bidirectional LncRNAs
XR_001463929.1	Intergenic LncRNAs
XR_001463209.1	Intergenic LncRNAs
XR_003074882.1	Intergenic LncRNAs
XR_003077837.1	Intergenic LncRNAs
XR_003075063.1	Sense LncRNAs
XR_001467275.2	Intergenic LncRNAs
XR_001468856.2	Intergenic LncRNAs
XR_003071314.1	Sense LncRNAs
XR_001464526.2	Intergenic LncRNAs
XR_001469169.2	Sense LncRNAs
XR_003075735.1	Intergenic LncRNAs
XR_210531.3	Bidirectional LncRNAs
XR_003075453.1	Intergenic LncRNAs
XR_003076983.1	Bidirectional LncRNAs
XR_003073044.1	Intergenic LncRNAs
XR_001468885.2	Intergenic LncRNAs
XR_003071674.1	Intergenic LncRNAs
XR_001465851.2	Sense LncRNAs
XR_001465688.2	Intergenic LncRNAs
XR_003075804.1	Bidirectional LncRNAs
XR_001464653.2	Bidirectional LncRNAs
XR_003072070.1	Other
XR_003075850.1	Intergenic LncRNAs
XR_003071270.1	Intergenic LncRNAs
XR_003075963.1	Intergenic LncRNAs
XR_001465787.2	Sense LncRNAs
XR_001465071.2	Intergenic LncRNAs
XR_003077455.1	Sense LncRNAs
XR_001463401.2	Sense LncRNAs
XR_003072370.1	Intergenic LncRNAs
XR_001465217.2	Intergenic LncRNAs
XR_001467846.2	Intergenic LncRNAs
XR_003072938.1	Other
XR_003071993.1	Intergenic LncRNAs
XR_003072788.1	Intergenic LncRNAs
XR_001469319.2	Bidirectional LncRNAs
XR_003072344.1	Bidirectional LncRNAs
XR_001469736.2	Sense LncRNAs
XR_001467735.2	Sense LncRNAs
XR_001464667.2	Bidirectional LncRNAs
XR_001468139.2	Bidirectional LncRNAs
XR_001462296.2	Intergenic LncRNAs
XR_003076750.1	Intergenic LncRNAs
XR_001464072.2	Intergenic LncRNAs
XR_001471472.2	Bidirectional LncRNAs
XR_003072640.1	Intergenic LncRNAs
XR_001466385.1	Intergenic LncRNAs
XR_003072630.1	Sense LncRNAs
XR_001468431.2	Sense LncRNAs
XR_003076809.1	Bidirectional LncRNAs
XR_001465811.2	Sense LncRNAs
XR_001470885.2	Intergenic LncRNAs
XR_001468585.2	Intergenic LncRNAs
XR_003074383.1	Intergenic LncRNAs
XR_003072159.1	Intergenic LncRNAs
XR_003071756.1	Sense LncRNAs
XR_001466418.2	Intergenic LncRNAs
XR_003074165.1	Intergenic LncRNAs
XR_003074860.1	Sense LncRNAs
XR_003074314.1	Intergenic LncRNAs
XR_003073727.1	Intergenic LncRNAs
XR_003076393.1	Sense LncRNAs
XR_001463230.2	Intergenic LncRNAs
XR_211245.3	Intergenic LncRNAs
XR_003074374.1	Sense LncRNAs
XR_001465183.2	Other
XR_003074781.1	Sense LncRNAs
XR_003076745.1	Intergenic LncRNAs
XR_003071571.1	Sense LncRNAs
XR_003074507.1	Intergenic LncRNAs
XR_001467212.2	Sense LncRNAs
XR_001466487.2	Sense LncRNAs
XR_001465950.1	Other
XR_003074774.1	Intergenic LncRNAs
XR_001469722.2	Sense LncRNAs
XR_003077030.1	Sense LncRNAs
XR_003076402.1	Sense LncRNAs
XR_003071156.1	Sense LncRNAs
XR_001466371.2	Sense LncRNAs
XR_001465345.2	Sense LncRNAs
XR_001466477.2	Intergenic LncRNAs
XR_003075652.1	Bidirectional LncRNAs
XR_003074333.1	Bidirectional LncRNAs
XR_001464284.1	Sense LncRNAs
XR_003076980.1	Intergenic LncRNAs
XR_210214.3	Intergenic LncRNAs
XR_003074652.1	Sense LncRNAs
XR_003073429.1	Sense LncRNAs
XR_003075329.1	Bidirectional LncRNAs
XR_001470370.2	Sense LncRNAs
XR_001470258.2	Sense LncRNAs
XR_001468065.2	Bidirectional LncRNAs
XR_003076422.1	Other
XR_003077361.1	Intergenic LncRNAs
XR_003072067.1	Intergenic LncRNAs
XR_003077414.1	Intergenic LncRNAs
XR_003073374.1	Intergenic LncRNAs
XR_003076377.1	Sense LncRNAs
XR_003076245.1	Sense LncRNAs
XR_003071922.1	Intergenic LncRNAs
XR_003074906.1	Intergenic LncRNAs
XR_001463939.2	Sense LncRNAs
XR_003076120.1	Intergenic LncRNAs
XR_003072966.1	Sense LncRNAs
XR_212663.3	Intergenic LncRNAs
XR_003073121.1	Intergenic LncRNAs
XR_001467175.2	Sense LncRNAs
XR_003074466.1	Sense LncRNAs
XR_003074915.1	Sense LncRNAs
XR_003072300.1	Other
XR_001467263.1	Bidirectional LncRNAs
XR_003074778.1	Sense LncRNAs
XR_003072002.1	Intergenic LncRNAs
XR_003074869.1	Sense LncRNAs
XR_003075384.1	Sense LncRNAs
XR_003075119.1	Sense LncRNAs
XR_003077689.1	Sense LncRNAs
XR_003075118.1	Other
XR_001468566.2	Sense LncRNAs
XR_001466165.1	Intergenic LncRNAs
XR_003075707.1	Intergenic LncRNAs
XR_003074335.1	Bidirectional LncRNAs
XR_001466242.2	Intergenic LncRNAs
XR_001465762.1	Bidirectional LncRNAs
XR_001471119.2	Intergenic LncRNAs
XR_001467913.2	Bidirectional LncRNAs
XR_003071836.1	Sense LncRNAs
XR_003072871.1	Other
XR_003072161.1	Sense LncRNAs
XR_211033.3	Bidirectional LncRNAs
XR_001464967.2	Intergenic LncRNAs
XR_001468706.2	Intergenic LncRNAs
XR_003076775.1	Intergenic LncRNAs
XR_003077222.1	Intergenic LncRNAs
XR_001465948.2	Intergenic LncRNAs
XR_001470072.2	Sense LncRNAs
XR_001467941.2	Intergenic LncRNAs
XR_001468170.2	Intergenic LncRNAs
XR_001465364.2	Bidirectional LncRNAs
XR_003072428.1	Intergenic LncRNAs
XR_003071470.1	Sense LncRNAs
XR_003077981.1	Bidirectional LncRNAs
XR_211104.3	Sense LncRNAs
XR_001467318.2	Intergenic LncRNAs
XR_001466312.2	Sense LncRNAs
XR_001468512.2	Sense LncRNAs
XR_001463595.2	Intergenic LncRNAs
XR_003076487.1	Bidirectional LncRNAs
XR_001467759.2	Intergenic LncRNAs
XR_003076118.1	Bidirectional LncRNAs
XR_003073804.1	Sense LncRNAs
XR_001470180.2	Bidirectional LncRNAs
XR_001470485.1	Intergenic LncRNAs
XR_001470443.2	Intergenic LncRNAs
XR_003074067.1	Intergenic LncRNAs
XR_003074295.1	Intergenic LncRNAs
XR_001469641.2	Intergenic LncRNAs
XR_003077730.1	Sense LncRNAs
XR_001463413.2	Bidirectional LncRNAs
XR_001468708.1	Bidirectional LncRNAs
XR_003077172.1	Bidirectional LncRNAs
XR_001468667.2	Sense LncRNAs
XR_211053.3	Bidirectional LncRNAs
XR_003075491.1	Intergenic LncRNAs
XR_003073245.1	Intergenic LncRNAs
XR_001466972.2	Intergenic LncRNAs
XR_003075501.1	Intergenic LncRNAs
XR_003077691.1	Sense LncRNAs
XR_001463274.2	Sense LncRNAs
XR_001470610.2	Bidirectional LncRNAs
XR_001464288.2	Sense LncRNAs
XR_003076296.1	Other
XR_003071528.1	Sense LncRNAs
XR_003075261.1	Intergenic LncRNAs
XR_003071526.1	Bidirectional LncRNAs
XR_003074147.1	Intergenic LncRNAs
XR_001467150.2	Sense LncRNAs
XR_001465047.2	Intergenic LncRNAs
XR_001467858.2	Sense LncRNAs
XR_001466715.2	Intergenic LncRNAs
XR_001470455.2	Bidirectional LncRNAs
XR_003075502.1	Sense LncRNAs
XR_001467700.2	Intergenic LncRNAs
XR_003071747.1	Sense LncRNAs
XR_003076085.1	Sense LncRNAs
XR_003075767.1	Intergenic LncRNAs
XR_001468020.2	Intergenic LncRNAs
XR_001463424.1	Other
XR_001468970.1	Sense LncRNAs
XR_003071058.1	Sense LncRNAs
XR_001466528.2	Sense LncRNAs
XR_003072340.1	Intergenic LncRNAs
XR_003076953.1	Sense LncRNAs
XR_003074353.1	Bidirectional LncRNAs
XR_001465652.2	Intergenic LncRNAs
XR_211038.3	Bidirectional LncRNAs
XR_003076938.1	Intergenic LncRNAs
XR_001463394.2	Intergenic LncRNAs
XR_001463951.2	Bidirectional LncRNAs
XR_001463905.2	Sense LncRNAs
XR_001470223.2	Intergenic LncRNAs
XR_003077475.1	Sense LncRNAs
XR_003074934.1	Sense LncRNAs
XR_001464129.2	Sense LncRNAs
XR_001463957.2	Sense LncRNAs
XR_001462445.2	Other
XR_003077119.1	Sense LncRNAs
XR_001470205.2	Intergenic LncRNAs
XR_003074563.1	Intergenic LncRNAs
XR_003072252.1	Sense LncRNAs
XR_003073278.1	Other
XR_001467801.2	Sense LncRNAs
XR_003073765.1	Intergenic LncRNAs
XR_003077515.1	Intergenic LncRNAs
XR_003072407.1	Intergenic LncRNAs
XR_003076760.1	Intergenic LncRNAs
XR_001465273.2	Sense LncRNAs
XR_003077706.1	Intergenic LncRNAs
XR_001469409.2	Intergenic LncRNAs
XR_003071425.1	Intergenic LncRNAs
XR_001463567.2	Sense LncRNAs
XR_003073299.1	Sense LncRNAs
XR_003073079.1	Sense LncRNAs
XR_001464695.2	Intergenic LncRNAs
XR_003076383.1	Intergenic LncRNAs
XR_001467701.2	Intergenic LncRNAs
XR_003075692.1	Intergenic LncRNAs
XR_001465451.1	Intergenic LncRNAs
XR_001467739.2	Intergenic LncRNAs
XR_003074394.1	Intergenic LncRNAs
XR_001464773.2	Bidirectional LncRNAs
XR_001469187.2	Other
XR_001466545.2	Sense LncRNAs
XR_001470133.2	Sense LncRNAs
XR_003075037.1	Sense LncRNAs
XR_003077498.1	Intergenic LncRNAs
XR_001469982.2	Sense LncRNAs
XR_001469899.1	Bidirectional LncRNAs
XR_001468204.2	Sense LncRNAs
XR_001470346.2	Bidirectional LncRNAs
XR_003076103.1	Bidirectional LncRNAs
XR_003073066.1	Intergenic LncRNAs
XR_001467282.2	Intergenic LncRNAs
XR_001464727.2	Intergenic LncRNAs
XR_001464115.2	Sense LncRNAs
XR_003077762.1	Sense LncRNAs
XR_001467949.2	Intergenic LncRNAs
XR_003073466.1	Bidirectional LncRNAs
XR_003076154.1	Bidirectional LncRNAs
XR_003072933.1	Sense LncRNAs
XR_001463549.2	Intergenic LncRNAs
XR_003077411.1	Bidirectional LncRNAs
XR_003072583.1	Sense LncRNAs
XR_001467492.2	Sense LncRNAs
XR_001464804.2	Intergenic LncRNAs
XR_003071321.1	Sense LncRNAs
XR_003071392.1	Intergenic LncRNAs
XR_003074357.1	Bidirectional LncRNAs
XR_003074795.1	Sense LncRNAs
XR_001468839.2	Intergenic LncRNAs
XR_003074326.1	Intergenic LncRNAs
XR_001463952.1	Bidirectional LncRNAs
XR_001468639.2	Sense LncRNAs
XR_003074902.1	Sense LncRNAs
XR_003072983.1	Intergenic LncRNAs
XR_003073076.1	Bidirectional LncRNAs
XR_001469108.2	Intergenic LncRNAs
XR_001462034.2	Other
XR_212137.3	Bidirectional LncRNAs
XR_003074366.1	Sense LncRNAs
XR_001468247.2	Sense LncRNAs
XR_003074236.1	Bidirectional LncRNAs
XR_003071912.1	Intergenic LncRNAs
XR_003075970.1	Intergenic LncRNAs
XR_001466145.2	Intergenic LncRNAs
XR_001464872.2	Sense LncRNAs
XR_003074356.1	Bidirectional LncRNAs
XR_003073377.1	Sense LncRNAs
XR_003076671.1	Intergenic LncRNAs
XR_003071639.1	Other
XR_003077886.1	Sense LncRNAs
XR_001463978.2	Sense LncRNAs
XR_003075159.1	Sense LncRNAs
XR_001464731.2	Bidirectional LncRNAs
XR_003077274.1	Intergenic LncRNAs
XR_003077281.1	Intergenic LncRNAs
XR_001468276.2	Intergenic LncRNAs
XR_003073481.1	Bidirectional LncRNAs
XR_003071742.1	Intergenic LncRNAs
XR_001465876.2	Bidirectional LncRNAs
XR_001466981.2	Bidirectional LncRNAs
XR_003072479.1	Sense LncRNAs
XR_003073085.1	Intergenic LncRNAs
XR_003075036.1	Sense LncRNAs
XR_003076297.1	Other
XR_003072848.1	Other
XR_001465566.2	Bidirectional LncRNAs
XR_001464978.2	Sense LncRNAs
XR_003077607.1	Sense LncRNAs
XR_001463921.2	Intergenic LncRNAs
XR_211374.3	Bidirectional LncRNAs
XR_001469735.2	Sense LncRNAs
XR_001465167.2	Bidirectional LncRNAs
XR_003073284.1	Intergenic LncRNAs
XR_003075478.1	Sense LncRNAs
XR_003073869.1	Sense LncRNAs
XR_210503.3	Sense LncRNAs
XR_213985.3	Intergenic LncRNAs
XR_003074564.1	Intergenic LncRNAs
XR_001465433.2	Sense LncRNAs
XR_003076778.1	Intergenic LncRNAs
XR_001470194.1	Sense LncRNAs
XR_001467276.2	Other
XR_001468796.2	Bidirectional LncRNAs
XR_001466393.2	Sense LncRNAs
XR_001469837.2	Sense LncRNAs
XR_001467146.2	Sense LncRNAs
XR_003072959.1	Sense LncRNAs
XR_003076125.1	Intergenic LncRNAs
XR_003075472.1	Sense LncRNAs
XR_003071647.1	Sense LncRNAs
XR_003075493.1	Intergenic LncRNAs
XR_003075272.1	Sense LncRNAs
XR_001470039.1	Sense LncRNAs
XR_001465826.2	Intergenic LncRNAs
XR_003076302.1	Bidirectional LncRNAs
XR_003074940.1	Bidirectional LncRNAs
XR_003076025.1	Sense LncRNAs
XR_003071360.1	Sense LncRNAs
XR_003074361.1	Other
XR_001466253.2	Sense LncRNAs
XR_003076364.1	Sense LncRNAs
XR_003073725.1	Intergenic LncRNAs
XR_003075715.1	Intergenic LncRNAs
XR_003076531.1	Sense LncRNAs
XR_001468411.2	Intergenic LncRNAs
XR_003077074.1	Intergenic LncRNAs
XR_001466838.2	Sense LncRNAs
XR_001465640.2	Intergenic LncRNAs
XR_003072894.1	Other
XR_003072869.1	Intergenic LncRNAs
XR_001466842.2	Intergenic LncRNAs
XR_003072476.1	Intergenic LncRNAs
XR_003073478.1	Intergenic LncRNAs
XR_003077310.1	Sense LncRNAs
XR_001468944.2	Intergenic LncRNAs
XR_001465015.1	Intergenic LncRNAs
XR_001465798.2	Intergenic LncRNAs
XR_001462555.2	Intergenic LncRNAs
XR_003072911.1	Other
XR_003071129.1	Intergenic LncRNAs
XR_001464073.2	Intergenic LncRNAs
XR_003073502.1	Sense LncRNAs
XR_003076316.1	Other
XR_003074441.1	Bidirectional LncRNAs
XR_003076698.1	Intergenic LncRNAs
XR_001467620.2	Bidirectional LncRNAs
XR_001466502.2	Intergenic LncRNAs
XR_001465214.2	Intergenic LncRNAs
XR_003075265.1	Intergenic LncRNAs
XR_003074243.1	Other
XR_003075685.1	Intergenic LncRNAs
XR_003071259.1	Intergenic LncRNAs
XR_003072542.1	Intergenic LncRNAs
XR_001466214.2	Intergenic LncRNAs
XR_140003.4	Sense LncRNAs
XR_003076754.1	Intergenic LncRNAs
XR_001467935.2	Intergenic LncRNAs
XR_003077791.1	Intergenic LncRNAs
XR_003070993.1	Sense LncRNAs
XR_003077494.1	Intergenic LncRNAs
XR_001467152.2	Sense LncRNAs
XR_003071625.1	Intergenic LncRNAs
XR_001467769.2	Intergenic LncRNAs
XR_001468251.2	Intergenic LncRNAs
XR_001468319.2	Intergenic LncRNAs
XR_001468649.2	Sense LncRNAs
XR_001464465.2	Intergenic LncRNAs
XR_003077562.1	Sense LncRNAs
XR_003078012.1	Intergenic LncRNAs
XR_003073437.1	Intergenic LncRNAs
XR_003073041.1	Intergenic LncRNAs
XR_003074757.1	Sense LncRNAs
XR_003072876.1	Other
XR_003075880.1	Sense LncRNAs
XR_001465186.1	Intergenic LncRNAs
XR_001461830.2	Other
XR_001469303.2	Bidirectional LncRNAs
XR_003072666.1	Sense LncRNAs
XR_003076443.1	Intergenic LncRNAs
XR_003075476.1	Sense LncRNAs
XR_003073928.1	Sense LncRNAs
XR_001468232.2	Intergenic LncRNAs
XR_001470032.2	Intergenic LncRNAs
XR_003075636.1	Intergenic LncRNAs
XR_003071918.1	Intergenic LncRNAs
XR_003074642.1	Bidirectional LncRNAs
XR_003075712.1	Intergenic LncRNAs
XR_003075711.1	Intergenic LncRNAs
XR_003073211.1	Intergenic LncRNAs
XR_003074971.1	Intergenic LncRNAs
XR_211578.3	Intergenic LncRNAs
XR_003074886.1	Bidirectional LncRNAs
XR_001469425.2	Sense LncRNAs
XR_003077142.1	Bidirectional LncRNAs
XR_003073060.1	Intergenic LncRNAs
XR_001469403.2	Sense LncRNAs
XR_003076170.1	Sense LncRNAs
XR_003073606.1	Sense LncRNAs
XR_003074453.1	Intergenic LncRNAs
XR_001464211.2	Sense LncRNAs
XR_001466841.2	Sense LncRNAs
XR_001470147.2	Sense LncRNAs
XR_003077314.1	Sense LncRNAs
XR_003077369.1	Intergenic LncRNAs
XR_001468472.2	Intergenic LncRNAs
XR_003075724.1	Intergenic LncRNAs
XR_001468729.1	Bidirectional LncRNAs
XR_001465760.2	Sense LncRNAs
XR_001466478.2	Intergenic LncRNAs
XR_003071422.1	Intergenic LncRNAs
XR_003073978.1	Intergenic LncRNAs
XR_001467085.2	Sense LncRNAs
XR_001469505.2	Sense LncRNAs
XR_003072448.1	Sense LncRNAs
XR_001463973.2	Intergenic LncRNAs
XR_003075176.1	Intergenic LncRNAs
XR_003073454.1	Other
XR_003072957.1	Intergenic LncRNAs
XR_001463965.2	Intergenic LncRNAs
XR_001468314.2	Other
XR_001464280.2	Intergenic LncRNAs
XR_003071991.1	Intergenic LncRNAs
XR_001465524.2	Intergenic LncRNAs
XR_001464414.2	Bidirectional LncRNAs
XR_001466665.2	Intergenic LncRNAs
XR_003072882.1	Other
XR_001466534.2	Sense LncRNAs
XR_003072351.1	Intergenic LncRNAs
XR_003077514.1	Sense LncRNAs
XR_003074066.1	Intergenic LncRNAs
XR_001468875.2	Intergenic LncRNAs
XR_001465294.2	Intergenic LncRNAs
XR_001469849.2	Intergenic LncRNAs
XR_001466509.2	Bidirectional LncRNAs
XR_001465170.2	Other
XR_003071573.1	Sense LncRNAs
XR_001469685.1	Sense LncRNAs
XR_003073633.1	Intergenic LncRNAs
XR_212240.3	Intergenic LncRNAs
XR_003077110.1	Sense LncRNAs
XR_003073603.1	Sense LncRNAs
XR_001464168.2	Intergenic LncRNAs
XR_003076982.1	Bidirectional LncRNAs
XR_003072915.1	Other
XR_003071962.1	Sense LncRNAs
XR_001464077.2	Intergenic LncRNAs
XR_003078028.1	Intergenic LncRNAs
XR_003075458.1	Bidirectional LncRNAs
XR_213911.3	Intergenic LncRNAs
XR_003072191.1	Intergenic LncRNAs
XR_001467241.2	Bidirectional LncRNAs
XR_001466108.2	Intergenic LncRNAs
XR_003076265.1	Sense LncRNAs
XR_003077458.1	Sense LncRNAs
XR_003075321.1	Bidirectional LncRNAs
XR_003072777.1	Sense LncRNAs
XR_001469616.2	Sense LncRNAs
XR_001467960.2	Sense LncRNAs
XR_003073827.1	Sense LncRNAs
XR_003073762.1	Intergenic LncRNAs
XR_001463924.2	Bidirectional LncRNAs
XR_001464969.2	Sense LncRNAs
XR_001463814.2	Intergenic LncRNAs
XR_003076065.1	Bidirectional LncRNAs
XR_003074927.1	Intergenic LncRNAs
XR_001465062.2	Bidirectional LncRNAs
XR_210415.3	Intergenic LncRNAs
XR_003076030.1	Bidirectional LncRNAs
XR_001464788.2	Intergenic LncRNAs
XR_001464293.2	Other
XR_001465231.2	Sense LncRNAs
XR_003072494.1	Intergenic LncRNAs
XR_001469049.1	Sense LncRNAs
XR_001463245.2	Sense LncRNAs
XR_001463255.2	Sense LncRNAs
XR_003073799.1	Sense LncRNAs
XR_003076449.1	Sense LncRNAs
XR_003072843.1	Other
XR_003073471.1	Intergenic LncRNAs
XR_001466045.2	Bidirectional LncRNAs
XR_001468612.2	Intergenic LncRNAs
XR_001468048.2	Sense LncRNAs
XR_001468345.2	Bidirectional LncRNAs
XR_001463772.2	Sense LncRNAs
XR_001468799.2	Bidirectional LncRNAs
XR_001469088.2	Intergenic LncRNAs
XR_001465799.2	Intergenic LncRNAs
XR_001466462.2	Intergenic LncRNAs
XR_001469787.2	Sense LncRNAs
XR_003076803.1	Bidirectional LncRNAs
XR_003077288.1	Sense LncRNAs
XR_001463721.2	Intergenic LncRNAs
XR_003071366.1	Intergenic LncRNAs
XR_001466964.2	Bidirectional LncRNAs
XR_003075509.1	Sense LncRNAs
XR_003072075.1	Sense LncRNAs
XR_001469414.2	Intergenic LncRNAs
XR_003076198.1	Intergenic LncRNAs
XR_001469592.2	Intergenic LncRNAs
XR_001467172.2	Sense LncRNAs
XR_001464714.2	Intergenic LncRNAs
XR_001463809.2	Sense LncRNAs
XR_001469014.2	Sense LncRNAs
XR_003074372.1	Intergenic LncRNAs
XR_003076548.1	Bidirectional LncRNAs
XR_003071155.1	Sense LncRNAs
XR_001463938.2	Bidirectional LncRNAs
XR_001467178.2	Intergenic LncRNAs
XR_001470237.1	Sense LncRNAs
XR_001468882.2	Sense LncRNAs
XR_003071280.1	Sense LncRNAs
XR_003072039.1	Sense LncRNAs
XR_003071522.1	Sense LncRNAs
XR_003072165.1	Intergenic LncRNAs
XR_001466405.2	Intergenic LncRNAs
XR_003074591.1	Intergenic LncRNAs
XR_003073495.1	Sense LncRNAs
XR_001463758.2	Sense LncRNAs
XR_003071627.1	Intergenic LncRNAs
XR_003071648.1	Sense LncRNAs
XR_001466853.2	Intergenic LncRNAs
XR_001467589.2	Bidirectional LncRNAs
XR_001464942.1	Other
XR_001465723.2	Intergenic LncRNAs
XR_003072449.1	Intergenic LncRNAs
XR_001465060.2	Sense LncRNAs
XR_003071744.1	Intergenic LncRNAs
XR_001469327.2	Intergenic LncRNAs
XR_001465997.2	Intergenic LncRNAs
XR_001468214.2	Intergenic LncRNAs
XR_003074830.1	Sense LncRNAs
XR_001469305.2	Bidirectional LncRNAs
XR_001470435.2	Sense LncRNAs
XR_003076746.1	Intergenic LncRNAs
XR_003073244.1	Intergenic LncRNAs
XR_003072012.1	Intergenic LncRNAs
XR_001466311.2	Sense LncRNAs
XR_001469332.2	Sense LncRNAs
XR_003072000.1	Intergenic LncRNAs
XR_003075375.1	Sense LncRNAs
XR_001464381.2	Sense LncRNAs
XR_001467314.2	Bidirectional LncRNAs
XR_001467760.1	Sense LncRNAs
XR_001469881.2	Bidirectional LncRNAs
XR_001466653.2	Sense LncRNAs
XR_003073760.1	Sense LncRNAs
XR_003071780.1	Intergenic LncRNAs
XR_003073465.1	Bidirectional LncRNAs
XR_001464761.2	Bidirectional LncRNAs
XR_003071456.1	Intergenic LncRNAs
XR_001468308.2	Intergenic LncRNAs
XR_003075284.1	Sense LncRNAs
XR_001464093.2	Bidirectional LncRNAs
XR_003072526.1	Intergenic LncRNAs
XR_001466423.2	Sense LncRNAs
XR_001467888.1	Intergenic LncRNAs
XR_003071070.1	Intergenic LncRNAs
XR_003071247.1	Intergenic LncRNAs
XR_001467395.2	Bidirectional LncRNAs
XR_003077759.1	Bidirectional LncRNAs
XR_001463402.2	Intergenic LncRNAs
XR_001465243.1	Other
XR_001468943.2	Sense LncRNAs
XR_211288.3	Intergenic LncRNAs
XR_003073876.1	Sense LncRNAs
XR_003075239.1	Bidirectional LncRNAs
XR_003073132.1	Intergenic LncRNAs
XR_003071658.1	Sense LncRNAs
XR_001466856.2	Sense LncRNAs
XR_003071880.1	Sense LncRNAs
XR_210602.3	Sense LncRNAs
XR_001462354.2	Intergenic LncRNAs
XR_003074152.1	Intergenic LncRNAs
XR_003077247.1	Sense LncRNAs
XR_001470193.2	Intergenic LncRNAs
XR_003076685.1	Sense LncRNAs
XR_001470477.2	Sense LncRNAs
XR_003075408.1	Intergenic LncRNAs
XR_003075100.1	Intergenic LncRNAs
XR_001471159.2	Bidirectional LncRNAs
XR_003074442.1	Sense LncRNAs
XR_003077368.1	Intergenic LncRNAs
XR_003078009.1	Intergenic LncRNAs
XR_001465884.2	Intergenic LncRNAs
XR_001469048.1	Sense LncRNAs
XR_003075881.1	Intergenic LncRNAs
XR_003074899.1	Sense LncRNAs
XR_003074285.1	Intergenic LncRNAs
XR_003073163.1	Intergenic LncRNAs
XR_003076216.1	Intergenic LncRNAs
XR_003074450.1	Sense LncRNAs
XR_003072657.1	Sense LncRNAs
XR_001461857.2	Intergenic LncRNAs
XR_003072878.1	Other
XR_001467257.2	Intergenic LncRNAs
XR_003073230.1	Intergenic LncRNAs
XR_001465417.2	Intergenic LncRNAs
XR_001468140.2	Bidirectional LncRNAs
XR_003077117.1	Bidirectional LncRNAs
XR_211992.3	Intergenic LncRNAs
XR_001467843.2	Intergenic LncRNAs
XR_003077376.1	Intergenic LncRNAs
XR_003071448.1	Intergenic LncRNAs
NR_131198.1	Sense LncRNAs
XR_003074873.1	Intergenic LncRNAs
XR_001464700.2	Intergenic LncRNAs
XR_003074349.1	Bidirectional LncRNAs
XR_001469372.2	Intergenic LncRNAs
XR_001465682.2	Sense LncRNAs
XR_001465265.2	Bidirectional LncRNAs
XR_003076256.1	Intergenic LncRNAs
XR_003073673.1	Intergenic LncRNAs
XR_001469600.2	Intergenic LncRNAs
XR_003071535.1	Intergenic LncRNAs
XR_003074098.1	Intergenic LncRNAs
XR_003070963.1	Sense LncRNAs
XR_001470262.2	Intergenic LncRNAs
XR_003073889.1	Sense LncRNAs
XR_003075645.1	Bidirectional LncRNAs
XR_003071542.1	Sense LncRNAs
XR_003076057.1	Bidirectional LncRNAs
XR_003072591.1	Other
XR_003072438.1	Intergenic LncRNAs
XR_001469316.2	Bidirectional LncRNAs
XR_001467292.2	Intergenic LncRNAs
XR_003077053.1	Sense LncRNAs
XR_001467681.1	Intergenic LncRNAs
XR_001465308.2	Sense LncRNAs
XR_003073821.1	Intergenic LncRNAs
XR_001465129.2	Sense LncRNAs
XR_003076526.1	Sense LncRNAs
XR_003075561.1	Intergenic LncRNAs
XR_003076978.1	Sense LncRNAs
XR_003076737.1	Intergenic LncRNAs
XR_001468973.2	Sense LncRNAs
XR_001466977.2	Intergenic LncRNAs
XR_003077842.1	Intergenic LncRNAs
XR_001469003.2	Intergenic LncRNAs
XR_003073674.1	Intergenic LncRNAs
XR_001465435.2	Bidirectional LncRNAs
XR_001465903.2	Sense LncRNAs
XR_001465220.2	Intergenic LncRNAs
XR_003073908.1	Intergenic LncRNAs
XR_003072590.1	Intergenic LncRNAs
XR_003074401.1	Intergenic LncRNAs
XR_003071701.1	Intergenic LncRNAs
XR_003075780.1	Sense LncRNAs
XR_001470233.2	Intergenic LncRNAs
XR_003076409.1	Sense LncRNAs
XR_001463948.2	Intergenic LncRNAs
XR_001463756.2	Sense LncRNAs
XR_001466332.2	Intergenic LncRNAs
XR_003072580.1	Sense LncRNAs
XR_003071553.1	Other
XR_001466466.2	Intergenic LncRNAs
XR_001470134.1	Intergenic LncRNAs
XR_001467490.2	Sense LncRNAs
XR_001470383.2	Bidirectional LncRNAs
XR_001470337.2	Intergenic LncRNAs
XR_003072190.1	Intergenic LncRNAs
XR_003071960.1	Sense LncRNAs
XR_003075495.1	Intergenic LncRNAs
XR_001467601.2	Sense LncRNAs
XR_003072095.1	Sense LncRNAs
XR_003077864.1	Sense LncRNAs
XR_001466223.2	Sense LncRNAs
XR_003077849.1	Intergenic LncRNAs
XR_212537.3	Intergenic LncRNAs
XR_210673.3	Sense LncRNAs
XR_003075869.1	Intergenic LncRNAs
XR_003073859.1	Intergenic LncRNAs
XR_003075751.1	Sense LncRNAs
XR_003076421.1	Intergenic LncRNAs
XR_001467281.2	Intergenic LncRNAs
XR_003077986.1	Intergenic LncRNAs
XR_001464267.1	Sense LncRNAs
XR_001469045.2	Sense LncRNAs
XR_003077871.1	Intergenic LncRNAs
XR_001464176.2	Intergenic LncRNAs
XR_001466089.2	Intergenic LncRNAs
XR_003073688.1	Sense LncRNAs
XR_003073047.1	Intergenic LncRNAs
XR_001466854.2	Intergenic LncRNAs
XR_001463182.1	Intergenic LncRNAs
XR_003074378.1	Sense LncRNAs
XR_001463626.2	Sense LncRNAs
XR_001470202.2	Bidirectional LncRNAs
XR_001468289.2	Sense LncRNAs
XR_001462951.2	Bidirectional LncRNAs
XR_003073031.1	Intergenic LncRNAs
XR_001466373.2	Sense LncRNAs
XR_001464641.2	Intergenic LncRNAs
XR_003075096.1	Sense LncRNAs
XR_001467680.1	Intergenic LncRNAs
XR_001465080.1	Intergenic LncRNAs
XR_003074459.1	Bidirectional LncRNAs
XR_001468874.2	Intergenic LncRNAs
XR_003075378.1	Intergenic LncRNAs
XR_001468924.2	Intergenic LncRNAs
XR_001462498.2	Intergenic LncRNAs
XR_001470407.2	Bidirectional LncRNAs
XR_003074782.1	Sense LncRNAs
XR_001468114.2	Sense LncRNAs
XR_003071927.1	Sense LncRNAs
XR_003072118.1	Intergenic LncRNAs
XR_003073049.1	Intergenic LncRNAs
XR_001468797.2	Bidirectional LncRNAs
XR_001470080.2	Sense LncRNAs
XR_001469902.2	Intergenic LncRNAs
XR_001465135.2	Bidirectional LncRNAs
XR_001469500.2	Sense LncRNAs
XR_003073275.1	Intergenic LncRNAs
XR_003072564.1	Intergenic LncRNAs
XR_003073069.1	Intergenic LncRNAs
XR_003071295.1	Bidirectional LncRNAs
XR_001468932.1	Sense LncRNAs
XR_003074010.1	Intergenic LncRNAs
XR_003072951.1	Other
XR_001465947.2	Intergenic LncRNAs
XR_003076713.1	Bidirectional LncRNAs
XR_003077141.1	Bidirectional LncRNAs
XR_003073234.1	Intergenic LncRNAs
XR_001465113.2	Sense LncRNAs
XR_001464718.2	Intergenic LncRNAs
XR_001465081.1	Intergenic LncRNAs
XR_001465017.1	Intergenic LncRNAs
XR_003071390.1	Intergenic LncRNAs
XR_001464282.1	Sense LncRNAs
XR_003072295.1	Other
XR_001463410.2	Intergenic LncRNAs
XR_003075494.1	Intergenic LncRNAs
XR_003077604.1	Sense LncRNAs
XR_001465507.2	Intergenic LncRNAs
XR_003076300.1	Bidirectional LncRNAs
XR_001468688.1	Intergenic LncRNAs
XR_001465267.2	Sense LncRNAs
XR_003074386.1	Sense LncRNAs
XR_003077385.1	Sense LncRNAs
XR_003072390.1	Sense LncRNAs
XR_001466747.2	Intergenic LncRNAs
XR_003071846.1	Other
XR_001466849.2	Sense LncRNAs
XR_001464258.2	Intergenic LncRNAs
XR_001465445.2	Intergenic LncRNAs
XR_003071985.1	Intergenic LncRNAs
XR_001464049.2	Intergenic LncRNAs
XR_001466601.2	Bidirectional LncRNAs
XR_003071879.1	Sense LncRNAs
XR_001466436.1	Bidirectional LncRNAs
XR_001469453.2	Intergenic LncRNAs
XR_003076163.1	Intergenic LncRNAs
XR_001469307.2	Bidirectional LncRNAs
XR_001468073.2	Sense LncRNAs
XR_003074390.1	Intergenic LncRNAs
XR_003074872.1	Intergenic LncRNAs
XR_001468705.1	Intergenic LncRNAs
XR_003073045.1	Intergenic LncRNAs
XR_003075513.1	Sense LncRNAs
XR_003077105.1	Bidirectional LncRNAs
XR_003074880.1	Intergenic LncRNAs
XR_001466598.2	Sense LncRNAs
XR_003074640.1	Bidirectional LncRNAs
XR_003073166.1	Intergenic LncRNAs
XR_001464798.2	Sense LncRNAs
XR_003076166.1	Intergenic LncRNAs
XR_001466378.2	Sense LncRNAs
XR_001466571.2	Sense LncRNAs
XR_001462172.2	Sense LncRNAs
XR_001464670.2	Intergenic LncRNAs
XR_001469326.2	Intergenic LncRNAs
XR_001468447.2	Intergenic LncRNAs
XR_001468745.2	Intergenic LncRNAs
XR_001466797.2	Other
XR_001465810.2	Bidirectional LncRNAs
XR_003075322.1	Intergenic LncRNAs
XR_003073807.1	Sense LncRNAs
XR_001464619.2	Intergenic LncRNAs
XR_003074639.1	Sense LncRNAs
XR_001469229.2	Sense LncRNAs
XR_001470486.1	Intergenic LncRNAs
XR_003072038.1	Sense LncRNAs
XR_003072447.1	Sense LncRNAs
XR_003077372.1	Sense LncRNAs
XR_003071154.1	Sense LncRNAs
XR_003071404.1	Intergenic LncRNAs
XR_001468415.1	Other
XR_001465161.2	Intergenic LncRNAs
XR_001469186.1	Sense LncRNAs
XR_003071549.1	Sense LncRNAs
XR_001465995.2	Intergenic LncRNAs
XR_001464711.2	Intergenic LncRNAs
XR_003073796.1	Other
XR_003073891.1	Bidirectional LncRNAs
XR_003074586.1	Intergenic LncRNAs
XR_003072964.1	Sense LncRNAs
XR_001467755.2	Intergenic LncRNAs
XR_001467472.2	Intergenic LncRNAs
XR_003073750.1	Intergenic LncRNAs
XR_001469731.2	Intergenic LncRNAs
XR_003073652.1	Intergenic LncRNAs
XR_003073428.1	Intergenic LncRNAs
XR_003075449.1	Intergenic LncRNAs
XR_001470028.2	Intergenic LncRNAs
XR_001467479.2	Bidirectional LncRNAs
XR_211254.3	Intergenic LncRNAs
XR_001470075.2	Bidirectional LncRNAs
XR_003071820.1	Sense LncRNAs
XR_003074271.1	Sense LncRNAs
XR_003073740.1	Intergenic LncRNAs
XR_003071782.1	Intergenic LncRNAs
XR_003074329.1	Intergenic LncRNAs
XR_003071910.1	Intergenic LncRNAs
XR_003073759.1	Sense LncRNAs
XR_212246.3	Intergenic LncRNAs
XR_001467525.2	Intergenic LncRNAs
XR_003076759.1	Intergenic LncRNAs
XR_003071023.1	Sense LncRNAs
XR_001469673.2	Sense LncRNAs
XR_003071773.1	Intergenic LncRNAs
XR_001465095.2	Bidirectional LncRNAs
XR_001468707.2	Bidirectional LncRNAs
XR_001468070.2	Intergenic LncRNAs
XR_001463564.2	Bidirectional LncRNAs
XR_001469719.2	Sense LncRNAs
XR_001469346.2	Sense LncRNAs
XR_001464216.1	Intergenic LncRNAs
XR_003072904.1	Other
XR_001464096.2	Bidirectional LncRNAs
XR_003077398.1	Intergenic LncRNAs
XR_003074999.1	Intergenic LncRNAs
XR_003073344.1	Intergenic LncRNAs
XR_001470335.2	Sense LncRNAs
XR_001466184.1	Intergenic LncRNAs
XR_003077277.1	Intergenic LncRNAs
XR_003075446.1	Other
XR_001465506.2	Intergenic LncRNAs
XR_003071691.1	Other
XR_001467419.1	Sense LncRNAs
XR_003077438.1	Intergenic LncRNAs
XR_001469278.2	Other
XR_003074103.1	Intergenic LncRNAs
XR_003072041.1	Sense LncRNAs
XR_001467383.2	Other
XR_003073577.1	Intergenic LncRNAs
XR_003077591.1	Sense LncRNAs
XR_003076665.1	Sense LncRNAs
XR_001463545.2	Intergenic LncRNAs
XR_003074604.1	Intergenic LncRNAs
XR_001468307.2	Intergenic LncRNAs
XR_003077002.1	Sense LncRNAs
XR_003074489.1	Bidirectional LncRNAs
XR_003073150.1	Bidirectional LncRNAs
XR_003076777.1	Intergenic LncRNAs
NR_036668.1	Bidirectional LncRNAs
XR_001465191.2	Bidirectional LncRNAs
XR_003076664.1	Intergenic LncRNAs
XR_003072778.1	Sense LncRNAs
XR_001463314.2	Intergenic LncRNAs
XR_003077412.1	Intergenic LncRNAs
XR_001467588.1	Sense LncRNAs
XR_003073378.1	Sense LncRNAs
XR_001468009.1	Bidirectional LncRNAs
XR_001469328.2	Intergenic LncRNAs
XR_001466904.2	Intergenic LncRNAs
XR_003074376.1	Intergenic LncRNAs
XR_003074658.1	Sense LncRNAs
XR_003072797.1	Intergenic LncRNAs
XR_001464063.2	Intergenic LncRNAs
XR_001466541.2	Sense LncRNAs
XR_001466852.2	Intergenic LncRNAs
XR_003075801.1	Bidirectional LncRNAs
XR_003077433.1	Bidirectional LncRNAs
XR_003077004.1	Sense LncRNAs
XR_001470185.2	Intergenic LncRNAs
XR_001467586.1	Sense LncRNAs
XR_003073073.1	Intergenic LncRNAs
XR_001468831.2	Intergenic LncRNAs
XR_001465320.2	Intergenic LncRNAs
XR_001465551.1	Bidirectional LncRNAs
XR_003074133.1	Sense LncRNAs
XR_003075518.1	Sense LncRNAs
XR_003074124.1	Intergenic LncRNAs
XR_003072751.1	Intergenic LncRNAs
XR_001461833.2	Other
XR_003076213.1	Intergenic LncRNAs
XR_003077969.1	Intergenic LncRNAs
XR_003073811.1	Intergenic LncRNAs
XR_001465797.2	Intergenic LncRNAs
XR_003075342.1	Sense LncRNAs
XR_001463223.2	Sense LncRNAs
XR_003073966.1	Bidirectional LncRNAs
XR_001465131.2	Intergenic LncRNAs
XR_001465492.2	Intergenic LncRNAs
XR_003075116.1	Sense LncRNAs
XR_003074350.1	Bidirectional LncRNAs
XR_001469615.2	Sense LncRNAs
XR_001465761.1	Bidirectional LncRNAs
XR_001463880.2	Other
XR_001469023.2	Intergenic LncRNAs
NR_036657.2	Intergenic LncRNAs
XR_001467123.2	Sense LncRNAs
XR_003077649.1	Intergenic LncRNAs
XR_003074769.1	Bidirectional LncRNAs
XR_003073705.1	Intergenic LncRNAs
XR_001465721.2	Intergenic LncRNAs
XR_003073484.1	Bidirectional LncRNAs
XR_003074988.1	Sense LncRNAs
XR_001470840.2	Other
XR_003071876.1	Sense LncRNAs
XR_003076319.1	Other
XR_001468382.2	Bidirectional LncRNAs
XR_003073918.1	Intergenic LncRNAs
XR_003073819.1	Intergenic LncRNAs
XR_003077555.1	Intergenic LncRNAs
XR_003075647.1	Bidirectional LncRNAs
XR_003073029.1	Intergenic LncRNAs
XR_001466115.2	Intergenic LncRNAs
XR_001464183.1	Intergenic LncRNAs
XR_003073058.1	Intergenic LncRNAs
XR_003073927.1	Intergenic LncRNAs
XR_003072584.1	Sense LncRNAs
XR_003074611.1	Bidirectional LncRNAs
XR_001470345.2	Bidirectional LncRNAs
XR_003071628.1	Other
XR_001463688.2	Intergenic LncRNAs
XR_003074244.1	Bidirectional LncRNAs
XR_001468975.2	Intergenic LncRNAs
XR_003076160.1	Sense LncRNAs
XR_211622.3	Intergenic LncRNAs
XR_001464628.2	Sense LncRNAs
XR_003072648.1	Other
XR_001466461.2	Bidirectional LncRNAs
XR_003074264.1	Intergenic LncRNAs
XR_003075004.1	Intergenic LncRNAs
XR_003077020.1	Intergenic LncRNAs
XR_003074897.1	Intergenic LncRNAs
XR_003074941.1	Sense LncRNAs
XR_003076124.1	Intergenic LncRNAs
XR_211570.3	Bidirectional LncRNAs
XR_001463279.2	Other
XR_003071244.1	Intergenic LncRNAs
XR_003074566.1	Intergenic LncRNAs
XR_003074070.1	Intergenic LncRNAs
XR_001465835.2	Intergenic LncRNAs
XR_001465704.2	Intergenic LncRNAs
XR_001468533.1	Intergenic LncRNAs
XR_001468097.2	Intergenic LncRNAs
XR_003076096.1	Sense LncRNAs
XR_001464699.1	Intergenic LncRNAs
XR_003072825.1	Other
XR_003077417.1	Sense LncRNAs
XR_001469237.2	Bidirectional LncRNAs
XR_003074090.1	Bidirectional LncRNAs
XR_003073797.1	Intergenic LncRNAs
XR_210208.3	Intergenic LncRNAs
XR_003074012.1	Intergenic LncRNAs
XR_001463208.2	Bidirectional LncRNAs
XR_003073898.1	Intergenic LncRNAs
NR_131199.1	Sense LncRNAs
XR_003071474.1	Sense LncRNAs
XR_003077040.1	Sense LncRNAs
XR_003074630.1	Intergenic LncRNAs
XR_001466522.2	Bidirectional LncRNAs
XR_003073067.1	Intergenic LncRNAs
XR_003077339.1	Sense LncRNAs
XR_001465418.2	Bidirectional LncRNAs
XR_003074101.1	Intergenic LncRNAs
XR_003072003.1	Intergenic LncRNAs
XR_003073426.1	Intergenic LncRNAs
XR_003071968.1	Sense LncRNAs
XR_003077036.1	Other
XR_003071544.1	Sense LncRNAs
XR_001470011.2	Intergenic LncRNAs
XR_001465593.2	Intergenic LncRNAs
XR_001464684.1	Bidirectional LncRNAs
XR_001470184.2	Sense LncRNAs
XR_001463316.2	Intergenic LncRNAs
XR_003073589.1	Sense LncRNAs
XR_003073222.1	Intergenic LncRNAs
XR_001467162.2	Intergenic LncRNAs
XR_001465146.2	Intergenic LncRNAs
XR_003071781.1	Intergenic LncRNAs
XR_001463588.2	Sense LncRNAs
XR_001470273.2	Intergenic LncRNAs
XR_001470340.2	Sense LncRNAs
XR_001467381.2	Other
XR_001465257.2	Intergenic LncRNAs
XR_210414.3	Intergenic LncRNAs
XR_003074567.1	Intergenic LncRNAs
XR_003076499.1	Sense LncRNAs
XR_003077983.1	Intergenic LncRNAs
XR_003071388.1	Intergenic LncRNAs
XR_003071000.1	Bidirectional LncRNAs
XR_001468648.2	Intergenic LncRNAs
XR_003076291.1	Other
XR_001463520.2	Sense LncRNAs
XR_001466407.2	Intergenic LncRNAs
XR_003072639.1	Intergenic LncRNAs
XR_003072429.1	Intergenic LncRNAs
XR_001469750.2	Sense LncRNAs
XR_001468288.2	Sense LncRNAs
XR_003077169.1	Sense LncRNAs
XR_003077651.1	Sense LncRNAs
XR_001470470.2	Bidirectional LncRNAs
XR_001468544.2	Sense LncRNAs
XR_003076990.1	Sense LncRNAs
XR_003073179.1	Intergenic LncRNAs
XR_003076629.1	Sense LncRNAs
XR_001463361.2	Bidirectional LncRNAs
XR_001466241.2	Intergenic LncRNAs
XR_001470149.2	Intergenic LncRNAs
XR_001465344.2	Sense LncRNAs
XR_001470361.2	Other
XR_001469609.2	Intergenic LncRNAs
XR_211210.3	Bidirectional LncRNAs
XR_211432.3	Intergenic LncRNAs
XR_003076267.1	Intergenic LncRNAs
XR_001470199.2	Sense LncRNAs
XR_003072738.1	Intergenic LncRNAs
XR_003072266.1	Intergenic LncRNAs
XR_003072781.1	Other
XR_003074321.1	Intergenic LncRNAs
XR_001468051.2	Intergenic LncRNAs
XR_003071463.1	Sense LncRNAs
XR_003073472.1	Intergenic LncRNAs
XR_003073654.1	Intergenic LncRNAs
XR_003073687.1	Bidirectional LncRNAs
XR_003075308.1	Intergenic LncRNAs
XR_001466777.2	Intergenic LncRNAs
XR_003072138.1	Intergenic LncRNAs
XR_003077164.1	Intergenic LncRNAs
XR_003073133.1	Other
XR_003074517.1	Intergenic LncRNAs
XR_003071409.1	Intergenic LncRNAs
XR_001469796.2	Sense LncRNAs
XR_003075085.1	Intergenic LncRNAs
XR_001463376.1	Sense LncRNAs
XR_003077266.1	Intergenic LncRNAs
XR_003073728.1	Intergenic LncRNAs
XR_001464102.2	Sense LncRNAs
XR_003076394.1	Intergenic LncRNAs
XR_001469795.2	Intergenic LncRNAs
XR_003073958.1	Bidirectional LncRNAs
XR_003074555.1	Bidirectional LncRNAs
XR_001470249.2	Intergenic LncRNAs
XR_003077700.1	Sense LncRNAs
XR_003073477.1	Sense LncRNAs
XR_003071890.1	Intergenic LncRNAs
XR_003075913.1	Bidirectional LncRNAs
XR_003070958.1	Sense LncRNAs
XR_001467986.2	Intergenic LncRNAs
XR_003077995.1	Intergenic LncRNAs
XR_003076943.1	Sense LncRNAs
XR_003074247.1	Intergenic LncRNAs
XR_003071530.1	Sense LncRNAs
XR_003071963.1	Sense LncRNAs
XR_001468313.1	Sense LncRNAs
XR_001467952.2	Bidirectional LncRNAs
XR_001465278.2	Intergenic LncRNAs
NR_131200.1	Sense LncRNAs
XR_003072916.1	Other
XR_001466267.2	Intergenic LncRNAs
XR_003072875.1	Other
XR_003073708.1	Sense LncRNAs
XR_001467180.2	Intergenic LncRNAs
XR_003070988.1	Sense LncRNAs
XR_003074771.1	Sense LncRNAs
XR_001465092.2	Intergenic LncRNAs
XR_003075138.1	Intergenic LncRNAs
XR_003073467.1	Bidirectional LncRNAs
XR_001466869.2	Sense LncRNAs
XR_001465473.2	Intergenic LncRNAs
XR_001467803.2	Sense LncRNAs
XR_001469944.2	Intergenic LncRNAs
XR_003073063.1	Intergenic LncRNAs
XR_003075498.1	Sense LncRNAs
XR_003072097.1	Intergenic LncRNAs
XR_210412.3	Intergenic LncRNAs
XR_003075112.1	Intergenic LncRNAs
XR_001470260.1	Intergenic LncRNAs
XR_003075371.1	Other
XR_001470012.2	Intergenic LncRNAs
XR_001469643.2	Intergenic LncRNAs
XR_003072316.1	Sense LncRNAs
XR_001465208.1	Bidirectional LncRNAs
XR_001467251.1	Bidirectional LncRNAs
XR_003073615.1	Bidirectional LncRNAs
XR_001465660.2	Sense LncRNAs
XR_003078016.1	Sense LncRNAs
XR_003077853.1	Intergenic LncRNAs
XR_001466481.2	Sense LncRNAs
XR_003071435.1	Sense LncRNAs
XR_001467764.2	Sense LncRNAs
XR_003071961.1	Sense LncRNAs
XR_003076740.1	Intergenic LncRNAs
XR_003072179.1	Sense LncRNAs
XR_001465096.2	Intergenic LncRNAs
XR_003075733.1	Intergenic LncRNAs
XR_003074073.1	Bidirectional LncRNAs
XR_001464599.2	Intergenic LncRNAs
XR_001467179.2	Intergenic LncRNAs
XR_003074865.1	Sense LncRNAs
XR_003074389.1	Intergenic LncRNAs
XR_001463629.2	Bidirectional LncRNAs
XR_003074518.1	Intergenic LncRNAs
XR_003074815.1	Sense LncRNAs
XR_003074954.1	Intergenic LncRNAs
XR_212953.3	Intergenic LncRNAs
XR_003073251.1	Intergenic LncRNAs
XR_003077459.1	Sense LncRNAs
XR_003076700.1	Intergenic LncRNAs
XR_001463500.2	Intergenic LncRNAs
XR_003075362.1	Sense LncRNAs
XR_003070964.1	Intergenic LncRNAs
XR_003073057.1	Intergenic LncRNAs
XR_001468253.2	Intergenic LncRNAs
XR_003075700.1	Intergenic LncRNAs
XR_003077399.1	Intergenic LncRNAs
XR_003075681.1	Intergenic LncRNAs
XR_001466938.2	Intergenic LncRNAs
XR_001464930.1	Intergenic LncRNAs
XR_003072404.1	Intergenic LncRNAs
XR_001464746.2	Bidirectional LncRNAs
XR_001465319.2	Intergenic LncRNAs
XR_001464552.2	Intergenic LncRNAs
XR_001467644.2	Sense LncRNAs
XR_001465839.2	Intergenic LncRNAs
XR_001464473.2	Bidirectional LncRNAs
XR_003075673.1	Bidirectional LncRNAs
XR_001464688.1	Intergenic LncRNAs
XR_003074665.1	Sense LncRNAs
XR_001464837.2	Intergenic LncRNAs
XR_003074451.1	Bidirectional LncRNAs
XR_001468171.2	Intergenic LncRNAs
XR_210397.3	Intergenic LncRNAs
XR_003076506.1	Sense LncRNAs
XR_003072398.1	Intergenic LncRNAs
XR_003071059.1	Intergenic LncRNAs
XR_003074168.1	Sense LncRNAs
XR_001462755.2	Intergenic LncRNAs
XR_003077084.1	Sense LncRNAs
XR_003074008.1	Intergenic LncRNAs
XR_003071318.1	Intergenic LncRNAs
XR_001464753.2	Sense LncRNAs
XR_001470009.2	Intergenic LncRNAs
XR_003075800.1	Bidirectional LncRNAs
XR_001470279.2	Intergenic LncRNAs
XR_003074650.1	Sense LncRNAs
XR_003074365.1	Intergenic LncRNAs
XR_001466896.2	Sense LncRNAs
XR_003071398.1	Intergenic LncRNAs
XR_003072272.1	Intergenic LncRNAs
XR_001466504.1	Sense LncRNAs
XR_003076489.1	Intergenic LncRNAs
XR_001463936.2	Intergenic LncRNAs
XR_003077863.1	Sense LncRNAs
XR_003072962.1	Sense LncRNAs
XR_003072612.1	Intergenic LncRNAs
XR_003076318.1	Other
XR_003072040.1	Sense LncRNAs
XR_003076558.1	Intergenic LncRNAs
XR_001465850.2	Bidirectional LncRNAs
XR_003075981.1	Bidirectional LncRNAs
XR_003077072.1	Intergenic LncRNAs
XR_001468156.2	Intergenic LncRNAs
XR_001468754.2	Sense LncRNAs
XR_003072341.1	Sense LncRNAs
XR_001466919.2	Sense LncRNAs
XR_003073855.1	Intergenic LncRNAs
XR_001464588.1	Bidirectional LncRNAs
XR_003071608.1	Intergenic LncRNAs
XR_003072337.1	Bidirectional LncRNAs
XR_001466268.2	Sense LncRNAs
XR_003071457.1	Intergenic LncRNAs
XR_003072204.1	Intergenic LncRNAs
XR_003075560.1	Intergenic LncRNAs
XR_001467420.2	Sense LncRNAs
XR_003076167.1	Bidirectional LncRNAs
XR_003073247.1	Sense LncRNAs
XR_003077122.1	Sense LncRNAs
XR_001469948.2	Bidirectional LncRNAs
XR_003071967.1	Sense LncRNAs
XR_003074621.1	Sense LncRNAs
XR_003071500.1	Sense LncRNAs
XR_001462042.2	Intergenic LncRNAs
XR_001468877.2	Intergenic LncRNAs
XR_001466516.2	Sense LncRNAs
XR_001466582.1	Bidirectional LncRNAs
XR_003073452.1	Intergenic LncRNAs
XR_003074136.1	Intergenic LncRNAs
XR_001470065.2	Sense LncRNAs
XR_212262.3	Intergenic LncRNAs
XR_003075748.1	Intergenic LncRNAs
XR_003075289.1	Sense LncRNAs
XR_003076716.1	Bidirectional LncRNAs
XR_001463421.2	Intergenic LncRNAs
XR_001464153.2	Bidirectional LncRNAs
XR_001468665.2	Sense LncRNAs
XR_001466510.2	Sense LncRNAs
XR_003073693.1	Intergenic LncRNAs
XR_003072534.1	Other
XR_003077167.1	Sense LncRNAs
XR_003075969.1	Intergenic LncRNAs
XR_211200.3	Intergenic LncRNAs
XR_003073738.1	Intergenic LncRNAs
XR_003076961.1	Intergenic LncRNAs
XR_001470358.2	Intergenic LncRNAs
XR_003074387.1	Sense LncRNAs
XR_003071449.1	Sense LncRNAs
XR_003073748.1	Intergenic LncRNAs
XR_003077259.1	Sense LncRNAs
XR_001463643.2	Intergenic LncRNAs
XR_003075399.1	Intergenic LncRNAs
XR_003071163.1	Intergenic LncRNAs
XR_003074379.1	Sense LncRNAs
XR_003076374.1	Sense LncRNAs
XR_001464634.1	Sense LncRNAs
XR_001466479.2	Intergenic LncRNAs
XR_001463651.2	Sense LncRNAs
XR_003076137.1	Intergenic LncRNAs
XR_001466751.2	Sense LncRNAs
XR_003075725.1	Intergenic LncRNAs
XR_001462025.2	Sense LncRNAs
XR_001465754.2	Intergenic LncRNAs
XR_003074908.1	Intergenic LncRNAs
XR_001466915.2	Intergenic LncRNAs
XR_003077035.1	Intergenic LncRNAs
XR_001465453.2	Intergenic LncRNAs
XR_003075475.1	Sense LncRNAs
XR_001464433.2	Bidirectional LncRNAs
XR_003073187.1	Intergenic LncRNAs
XR_001465726.2	Intergenic LncRNAs
XR_001466714.2	Intergenic LncRNAs
XR_003071636.1	Sense LncRNAs
XR_001463845.2	Intergenic LncRNAs
XR_003073701.1	Intergenic LncRNAs
XR_001465942.2	Intergenic LncRNAs
XR_003073776.1	Sense LncRNAs
XR_003074950.1	Sense LncRNAs
XR_140261.4	Intergenic LncRNAs
XR_003072478.1	Intergenic LncRNAs
XR_003072115.1	Sense LncRNAs
XR_003071631.1	Sense LncRNAs
XR_003077245.1	Sense LncRNAs
XR_003074744.1	Sense LncRNAs
XR_003072287.1	Bidirectional LncRNAs
XR_003076799.1	Sense LncRNAs
XR_001465849.2	Bidirectional LncRNAs
XR_003073226.1	Intergenic LncRNAs
XR_003072588.1	Intergenic LncRNAs
XR_003071915.1	Intergenic LncRNAs
XR_003072907.1	Other
XR_003076688.1	Sense LncRNAs
XR_003077441.1	Intergenic LncRNAs
XR_001464079.2	Bidirectional LncRNAs
XR_003077263.1	Intergenic LncRNAs
XR_003072655.1	Intergenic LncRNAs
XR_001468900.2	Sense LncRNAs
XR_003074017.1	Other
XR_003072509.1	Intergenic LncRNAs
XR_001467965.2	Intergenic LncRNAs
XR_003073888.1	Sense LncRNAs
XR_003076373.1	Sense LncRNAs
XR_211437.3	Intergenic LncRNAs
XR_001468291.2	Bidirectional LncRNAs
XR_003076095.1	Sense LncRNAs
XR_003076804.1	Sense LncRNAs
XR_003074817.1	Sense LncRNAs
XR_003071913.1	Intergenic LncRNAs
XR_001465097.2	Bidirectional LncRNAs
XR_001464354.2	Bidirectional LncRNAs
XR_003072498.1	Intergenic LncRNAs
XR_001469092.2	Sense LncRNAs
XR_003071175.1	Sense LncRNAs
XR_003076447.1	Sense LncRNAs
XR_001470447.2	Bidirectional LncRNAs
XR_003076985.1	Intergenic LncRNAs
XR_001464165.2	Intergenic LncRNAs
XR_001466878.2	Intergenic LncRNAs
XR_001468956.2	Sense LncRNAs
XR_003073081.1	Sense LncRNAs
XR_001464698.1	Intergenic LncRNAs
XR_003071423.1	Intergenic LncRNAs
XR_003076156.1	Sense LncRNAs
XR_001468383.2	Sense LncRNAs
XR_001469491.2	Sense LncRNAs
XR_001464939.2	Sense LncRNAs
XR_001468122.2	Intergenic LncRNAs
XR_003076024.1	Sense LncRNAs
XR_001466949.2	Sense LncRNAs
XR_003071686.1	Bidirectional LncRNAs
XR_210640.2	Intergenic LncRNAs
XR_212291.3	Bidirectional LncRNAs
XR_001469836.2	Sense LncRNAs
XR_003073050.1	Sense LncRNAs
XR_003073027.1	Intergenic LncRNAs
XR_001465286.2	Intergenic LncRNAs
XR_001464644.1	Intergenic LncRNAs
XR_003073916.1	Sense LncRNAs
XR_001465998.2	Intergenic LncRNAs
XR_003071750.1	Intergenic LncRNAs
XR_001465503.2	Intergenic LncRNAs
XR_001470393.2	Bidirectional LncRNAs
XR_003074458.1	Bidirectional LncRNAs
XR_001469986.2	Intergenic LncRNAs
XR_213672.3	Other
XR_003072020.1	Intergenic LncRNAs
XR_001470182.2	Bidirectional LncRNAs
XR_001469404.2	Sense LncRNAs
XR_001463521.2	Bidirectional LncRNAs
XR_213591.3	Intergenic LncRNAs
XR_001470238.2	Sense LncRNAs
XR_003075345.1	Bidirectional LncRNAs
XR_003076040.1	Sense LncRNAs
XR_001467149.2	Sense LncRNAs
XR_003076705.1	Intergenic LncRNAs
XR_001469958.2	Intergenic LncRNAs
XR_001466483.2	Intergenic LncRNAs
XR_001464218.2	Sense LncRNAs
XR_003072205.1	Intergenic LncRNAs
XR_001466920.2	Sense LncRNAs
XR_003077586.1	Sense LncRNAs
XR_001465253.2	Sense LncRNAs
XR_003077336.1	Sense LncRNAs
XR_003077273.1	Intergenic LncRNAs
XR_003072982.1	Sense LncRNAs
XR_003072846.1	Other
XR_001470367.2	Sense LncRNAs
XR_003073605.1	Intergenic LncRNAs
XR_003077145.1	Bidirectional LncRNAs
XR_210874.3	Intergenic LncRNAs
XR_001464664.2	Intergenic LncRNAs
XR_001468036.2	Intergenic LncRNAs
XR_001463607.1	Bidirectional LncRNAs
XR_003076773.1	Intergenic LncRNAs
XR_001465776.2	Bidirectional LncRNAs
XR_001471153.2	Other
XR_003071861.1	Sense LncRNAs
XR_003075702.1	Intergenic LncRNAs
XR_001465193.2	Other
XR_003075922.1	Intergenic LncRNAs
XR_003071917.1	Intergenic LncRNAs
XR_003073386.1	Intergenic LncRNAs
XR_003072854.1	Other
XR_210190.3	Intergenic LncRNAs
XR_001464882.2	Sense LncRNAs
XR_003074502.1	Intergenic LncRNAs
XR_003076991.1	Intergenic LncRNAs
XR_001464444.2	Intergenic LncRNAs
XR_001466327.2	Sense LncRNAs
XR_001467087.2	Intergenic LncRNAs
XR_003072629.1	Sense LncRNAs
XR_003075892.1	Other
XR_001469444.2	Sense LncRNAs
XR_003076486.1	Sense LncRNAs
XR_001470277.2	Intergenic LncRNAs
XR_003075805.1	Bidirectional LncRNAs
XR_003077015.1	Intergenic LncRNAs
XR_003071696.1	Sense LncRNAs
XR_001468014.2	Intergenic LncRNAs
NR_131971.1	Intergenic LncRNAs
XR_003073774.1	Sense LncRNAs
XR_001470255.2	Bidirectional LncRNAs
XR_003071002.1	Sense LncRNAs
XR_003072326.1	Intergenic LncRNAs
XR_003071436.1	Sense LncRNAs
XR_001468277.2	Intergenic LncRNAs
XR_003072540.1	Intergenic LncRNAs
XR_003077032.1	Bidirectional LncRNAs
XR_003071826.1	Bidirectional LncRNAs
XR_003077751.1	Intergenic LncRNAs
XR_003073713.1	Intergenic LncRNAs
XR_211404.3	Bidirectional LncRNAs
XR_003071523.1	Sense LncRNAs
XR_003073359.1	Intergenic LncRNAs
XR_003074632.1	Intergenic LncRNAs
XR_210747.3	Intergenic LncRNAs
XR_003074065.1	Bidirectional LncRNAs
XR_001466682.2	Sense LncRNAs
XR_001463690.1	Intergenic LncRNAs
XR_003072434.1	Intergenic LncRNAs
XR_003072467.1	Intergenic LncRNAs
XR_003071158.1	Intergenic LncRNAs
XR_003073055.1	Intergenic LncRNAs
XR_001465057.2	Bidirectional LncRNAs
XR_001466683.2	Sense LncRNAs
XR_001464148.2	Bidirectional LncRNAs
XR_003072008.1	Intergenic LncRNAs
XR_003072007.1	Intergenic LncRNAs
XR_003072866.1	Other
XR_001470449.1	Bidirectional LncRNAs
XR_003071752.1	Sense LncRNAs
XR_001465690.2	Intergenic LncRNAs
XR_003077442.1	Intergenic LncRNAs
XR_001465971.2	Intergenic LncRNAs
XR_001469114.2	Sense LncRNAs
XR_003076527.1	Sense LncRNAs
XR_001468471.2	Intergenic LncRNAs
XR_001464835.2	Intergenic LncRNAs
XR_003072981.1	Sense LncRNAs
XR_003073871.1	Bidirectional LncRNAs
XR_001466980.2	Intergenic LncRNAs
XR_003076080.1	Bidirectional LncRNAs
XR_001469274.2	Other
XR_001461985.2	Intergenic LncRNAs
XR_003071965.1	Sense LncRNAs
XR_213815.3	Bidirectional LncRNAs
XR_003077724.1	Intergenic LncRNAs
XR_001465046.2	Bidirectional LncRNAs
XR_001465266.2	Sense LncRNAs
XR_003073751.1	Sense LncRNAs
XR_003072523.1	Intergenic LncRNAs
XR_003075246.1	Sense LncRNAs
XR_003074857.1	Bidirectional LncRNAs
XR_003071978.1	Sense LncRNAs
XR_001466953.1	Sense LncRNAs
XR_003077808.1	Sense LncRNAs
XR_003075640.1	Bidirectional LncRNAs
XR_001466111.2	Intergenic LncRNAs
XR_003072055.1	Bidirectional LncRNAs
XR_003071702.1	Sense LncRNAs
XR_003077545.1	Intergenic LncRNAs
XR_001465807.2	Intergenic LncRNAs
XR_001465311.2	Intergenic LncRNAs
XR_001462414.2	Intergenic LncRNAs
XR_212986.3	Intergenic LncRNAs
XR_003075033.1	Sense LncRNAs
XR_003075730.1	Sense LncRNAs
XR_003074325.1	Intergenic LncRNAs
XR_003077753.1	Sense LncRNAs
XR_003077683.1	Bidirectional LncRNAs
XR_003074009.1	Sense LncRNAs
XR_001468771.2	Intergenic LncRNAs
XR_003071296.1	Bidirectional LncRNAs
XR_001467995.1	Bidirectional LncRNAs
XR_003073863.1	Intergenic LncRNAs
XR_003074370.1	Other
XR_001469898.1	Bidirectional LncRNAs
XR_001464708.2	Intergenic LncRNAs
XR_001468741.2	Sense LncRNAs
XR_001469013.2	Intergenic LncRNAs
XR_003072870.1	Other
XR_003076349.1	Intergenic LncRNAs
XR_003076292.1	Sense LncRNAs
XR_001468798.2	Bidirectional LncRNAs
XR_003073414.1	Bidirectional LncRNAs
XR_003071746.1	Sense LncRNAs
XR_003075851.1	Intergenic LncRNAs
XR_003075529.1	Bidirectional LncRNAs
XR_001467264.2	Intergenic LncRNAs
XR_001471117.2	Intergenic LncRNAs
XR_003077652.1	Sense LncRNAs
XR_001467602.2	Sense LncRNAs
XR_001461802.2	Intergenic LncRNAs
XR_003072361.1	Bidirectional LncRNAs
XR_001467799.2	Bidirectional LncRNAs
XR_001464564.2	Sense LncRNAs
XR_001465361.2	Intergenic LncRNAs
XR_001466334.2	Intergenic LncRNAs
XR_001468794.2	Bidirectional LncRNAs
XR_001468513.2	Bidirectional LncRNAs
XR_001467916.2	Sense LncRNAs
XR_001465234.2	Sense LncRNAs
XR_003071491.1	Intergenic LncRNAs
XR_003073724.1	Intergenic LncRNAs
XR_001471162.2	Intergenic LncRNAs
XR_003073770.1	Intergenic LncRNAs
XR_001467288.2	Intergenic LncRNAs
XR_001470037.2	Bidirectional LncRNAs
XR_003074590.1	Intergenic LncRNAs
XR_003071460.1	Bidirectional LncRNAs
XR_003072794.1	Intergenic LncRNAs
XR_003076135.1	Sense LncRNAs
XR_003072872.1	Other
XR_001470355.2	Sense LncRNAs
XR_003076423.1	Sense LncRNAs
XR_003072863.1	Other
XR_003076155.1	Sense LncRNAs
XR_001470186.2	Intergenic LncRNAs
XR_003071719.1	Intergenic LncRNAs
XR_003076391.1	Sense LncRNAs
XR_003073832.1	Sense LncRNAs
XR_003076954.1	Intergenic LncRNAs
XR_003077031.1	Sense LncRNAs
XR_001468950.2	Sense LncRNAs
XR_001463968.2	Intergenic LncRNAs
XR_003075720.1	Intergenic LncRNAs
XR_003074344.1	Bidirectional LncRNAs
XR_001464938.2	Sense LncRNAs
XR_003075267.1	Sense LncRNAs
XR_003071426.1	Intergenic LncRNAs
XR_001470207.2	Sense LncRNAs
XR_001464003.2	Sense LncRNAs
XR_003071469.1	Sense LncRNAs
XR_003073665.1	Intergenic LncRNAs
XR_001470179.2	Sense LncRNAs
XR_001465871.2	Intergenic LncRNAs
XR_001468240.2	Bidirectional LncRNAs
XR_003071677.1	Sense LncRNAs
XR_003077608.1	Sense LncRNAs
XR_001464495.2	Intergenic LncRNAs
XR_003072466.1	Intergenic LncRNAs
XR_003076226.1	Intergenic LncRNAs
XR_003071667.1	Sense LncRNAs
XR_210988.3	Bidirectional LncRNAs
XR_003076742.1	Sense LncRNAs
XR_003072387.1	Bidirectional LncRNAs
XR_003074410.1	Bidirectional LncRNAs
XR_003075041.1	Intergenic LncRNAs
XR_003072952.1	Other
XR_003071507.1	Intergenic LncRNAs
XR_003073003.1	Sense LncRNAs
XR_003075979.1	Sense LncRNAs
XR_003074626.1	Intergenic LncRNAs
XR_001469396.2	Bidirectional LncRNAs
XR_001467476.2	Sense LncRNAs
XR_003071847.1	Intergenic LncRNAs
XR_003077034.1	Sense LncRNAs
XR_003074057.1	Intergenic LncRNAs
XR_001466490.2	Intergenic LncRNAs
XR_001468763.1	Intergenic LncRNAs
XR_003073221.1	Intergenic LncRNAs
XR_003073091.1	Intergenic LncRNAs
XR_003073246.1	Intergenic LncRNAs
XR_001468078.2	Bidirectional LncRNAs
XR_001465954.2	Intergenic LncRNAs
XR_003071772.1	Intergenic LncRNAs
XR_003071884.1	Bidirectional LncRNAs
XR_003072780.1	Bidirectional LncRNAs
XR_001465227.2	Intergenic LncRNAs
XR_003073445.1	Intergenic LncRNAs
XR_001463850.2	Sense LncRNAs
[truncated: 2,325 more rows]
