# Supplementary material for: Genome-wide analysis of differentially expressed mRNAs, lncRNAs, and circRNAs in chicken bursae of Fabricius during infection with very virulent infectious bursal disease virus
Source: BMC Genomics. 2020 Oct 19;21:724. doi: 10.1186/s12864-020-07129-1 (PMC7574500; doi:10.1186/s12864-020-07129-1)
Supplement: Supplementary file 4 — Additional file 4. The information of all novel lncRNAs identified in this study. [file 12864_2020_7129_MOESM4_ESM.xlsx]

## Sheet: Sheet1
lncRNA	type
TCONS_00043578	Antisense LncRNAs
TCONS_00040371	Antisense LncRNAs
TCONS_00073282	Antisense LncRNAs
TCONS_00025981	Antisense LncRNAs
TCONS_00070677	Antisense LncRNAs
TCONS_00026062	Antisense LncRNAs
TCONS_00043685	Antisense LncRNAs
TCONS_00023326	Antisense LncRNAs
TCONS_00027625	Antisense LncRNAs
TCONS_00027149	Antisense LncRNAs
TCONS_00065243	Antisense LncRNAs
TCONS_00060697	Antisense LncRNAs
TCONS_00051625	Antisense LncRNAs
TCONS_00027168	Antisense LncRNAs
TCONS_00006215	Antisense LncRNAs
TCONS_00042355	Antisense LncRNAs
TCONS_00050103	Antisense LncRNAs
TCONS_00070676	Antisense LncRNAs
TCONS_00047448	Antisense LncRNAs
TCONS_00056131	Antisense LncRNAs
TCONS_00034803	Antisense LncRNAs
TCONS_00021017	Antisense LncRNAs
TCONS_00061187	Antisense LncRNAs
TCONS_00038966	Antisense LncRNAs
TCONS_00027416	Antisense LncRNAs
TCONS_00060725	Antisense LncRNAs
TCONS_00047376	Antisense LncRNAs
TCONS_00005124	Antisense LncRNAs
TCONS_00033415	Antisense LncRNAs
TCONS_00027148	Antisense LncRNAs
TCONS_00039693	Antisense LncRNAs
TCONS_00005131	Antisense LncRNAs
TCONS_00046220	Antisense LncRNAs
TCONS_00058959	Antisense LncRNAs
TCONS_00034802	Antisense LncRNAs
TCONS_00080121	Antisense LncRNAs
TCONS_00064970	Antisense LncRNAs
TCONS_00079340	Antisense LncRNAs
TCONS_00008200	Antisense LncRNAs
TCONS_00014512	Antisense LncRNAs
TCONS_00025794	Antisense LncRNAs
TCONS_00083879	Antisense LncRNAs
TCONS_00009235	Antisense LncRNAs
TCONS_00049631	Antisense LncRNAs
TCONS_00048777	Antisense LncRNAs
TCONS_00077562	Antisense LncRNAs
TCONS_00007823	Antisense LncRNAs
TCONS_00000088	Antisense LncRNAs
TCONS_00034927	Antisense LncRNAs
TCONS_00020526	Antisense LncRNAs
TCONS_00064066	Antisense LncRNAs
TCONS_00014106	Antisense LncRNAs
TCONS_00051915	Antisense LncRNAs
TCONS_00066215	Antisense LncRNAs
TCONS_00041615	Antisense LncRNAs
TCONS_00059330	Antisense LncRNAs
TCONS_00060894	Antisense LncRNAs
TCONS_00081863	Antisense LncRNAs
TCONS_00016824	Antisense LncRNAs
TCONS_00024050	Antisense LncRNAs
TCONS_00079189	Antisense LncRNAs
TCONS_00031344	Antisense LncRNAs
TCONS_00037778	Antisense LncRNAs
TCONS_00050319	Antisense LncRNAs
TCONS_00020525	Antisense LncRNAs
TCONS_00012325	Antisense LncRNAs
TCONS_00056183	Antisense LncRNAs
TCONS_00076748	Antisense LncRNAs
TCONS_00039284	Antisense LncRNAs
TCONS_00015346	Antisense LncRNAs
TCONS_00062028	Antisense LncRNAs
TCONS_00013089	Antisense LncRNAs
TCONS_00011758	Antisense LncRNAs
TCONS_00051404	Antisense LncRNAs
TCONS_00035155	Antisense LncRNAs
TCONS_00020527	Antisense LncRNAs
TCONS_00065632	Intergenic LncRNAs
TCONS_00023355	Intergenic LncRNAs
TCONS_00055685	Intergenic LncRNAs
TCONS_00016673	Sense LncRNAs
TCONS_00041770	Intergenic LncRNAs
TCONS_00083643	Intergenic LncRNAs
TCONS_00040500	Intergenic LncRNAs
TCONS_00003315	Intergenic LncRNAs
TCONS_00026556	Intergenic LncRNAs
TCONS_00016444	Intergenic LncRNAs
TCONS_00003924	Intergenic LncRNAs
TCONS_00017042	Intergenic LncRNAs
TCONS_00005276	Bidirectional LncRNAs
TCONS_00041361	Intergenic LncRNAs
TCONS_00050363	Intergenic LncRNAs
TCONS_00075230	Other
TCONS_00027571	Intergenic LncRNAs
TCONS_00035184	Intergenic LncRNAs
TCONS_00075989	Sense LncRNAs
TCONS_00036002	Intergenic LncRNAs
TCONS_00022814	Intergenic LncRNAs
TCONS_00013593	Intergenic LncRNAs
TCONS_00030215	Sense LncRNAs
TCONS_00050966	Bidirectional LncRNAs
TCONS_00048347	Sense LncRNAs
TCONS_00032482	Sense LncRNAs
TCONS_00014100	Intergenic LncRNAs
TCONS_00028819	Other
TCONS_00066651	Intergenic LncRNAs
TCONS_00042383	Intergenic LncRNAs
TCONS_00071133	Intergenic LncRNAs
TCONS_00031518	Sense LncRNAs
TCONS_00058587	Bidirectional LncRNAs
TCONS_00029291	Sense LncRNAs
TCONS_00030704	Sense LncRNAs
TCONS_00040445	Bidirectional LncRNAs
TCONS_00047467	Intergenic LncRNAs
TCONS_00047952	Intergenic LncRNAs
TCONS_00017336	Intergenic LncRNAs
TCONS_00010219	Sense LncRNAs
TCONS_00050346	Intergenic LncRNAs
TCONS_00013395	Bidirectional LncRNAs
TCONS_00018661	Intergenic LncRNAs
TCONS_00075153	Sense LncRNAs
TCONS_00024398	Intergenic LncRNAs
TCONS_00031008	Intergenic LncRNAs
TCONS_00041346	Intergenic LncRNAs
TCONS_00078238	Intergenic LncRNAs
TCONS_00047220	Bidirectional LncRNAs
TCONS_00018572	Bidirectional LncRNAs
TCONS_00010077	Intergenic LncRNAs
TCONS_00010037	Sense LncRNAs
TCONS_00021497	Intergenic LncRNAs
TCONS_00012157	Intergenic LncRNAs
TCONS_00078094	Intergenic LncRNAs
TCONS_00003087	Intergenic LncRNAs
TCONS_00033603	Sense LncRNAs
TCONS_00003904	Other
TCONS_00023245	Sense LncRNAs
TCONS_00013405	Intergenic LncRNAs
TCONS_00083168	Other
TCONS_00013623	Intergenic LncRNAs
TCONS_00048682	Intergenic LncRNAs
TCONS_00045367	Sense LncRNAs
TCONS_00048846	Intergenic LncRNAs
TCONS_00024648	Intergenic LncRNAs
TCONS_00047217	Bidirectional LncRNAs
TCONS_00024589	Intergenic LncRNAs
TCONS_00042054	Intergenic LncRNAs
TCONS_00008934	Other
TCONS_00046179	Intergenic LncRNAs
TCONS_00074497	Bidirectional LncRNAs
TCONS_00054059	Intergenic LncRNAs
TCONS_00054435	Intergenic LncRNAs
TCONS_00032939	Intergenic LncRNAs
TCONS_00034040	Intergenic LncRNAs
TCONS_00003556	Sense LncRNAs
TCONS_00006529	Intergenic LncRNAs
TCONS_00019699	Intergenic LncRNAs
TCONS_00008217	Other
TCONS_00039186	Intergenic LncRNAs
TCONS_00016676	Intergenic LncRNAs
TCONS_00007770	Sense LncRNAs
TCONS_00051155	Sense LncRNAs
TCONS_00041347	Intergenic LncRNAs
TCONS_00045477	Sense LncRNAs
TCONS_00021675	Intergenic LncRNAs
TCONS_00075623	Bidirectional LncRNAs
TCONS_00021495	Intergenic LncRNAs
TCONS_00073681	Intergenic LncRNAs
TCONS_00040528	Intergenic LncRNAs
TCONS_00032848	Intergenic LncRNAs
TCONS_00003555	Sense LncRNAs
TCONS_00006554	Sense LncRNAs
TCONS_00083238	Intergenic LncRNAs
TCONS_00011542	Intergenic LncRNAs
TCONS_00074311	Sense LncRNAs
TCONS_00016108	Intergenic LncRNAs
TCONS_00049377	Intergenic LncRNAs
TCONS_00047032	Bidirectional LncRNAs
TCONS_00007640	Intergenic LncRNAs
TCONS_00056190	Intergenic LncRNAs
TCONS_00071135	Intergenic LncRNAs
TCONS_00061888	Other
TCONS_00020511	Intergenic LncRNAs
TCONS_00038649	Intergenic LncRNAs
TCONS_00062188	Sense LncRNAs
TCONS_00016458	Bidirectional LncRNAs
TCONS_00041713	Other
TCONS_00011613	Intergenic LncRNAs
TCONS_00055459	Bidirectional LncRNAs
TCONS_00047082	Intergenic LncRNAs
TCONS_00053849	Sense LncRNAs
TCONS_00045419	Intergenic LncRNAs
TCONS_00047580	Intergenic LncRNAs
TCONS_00053081	Intergenic LncRNAs
TCONS_00064263	Intergenic LncRNAs
TCONS_00030555	Intergenic LncRNAs
TCONS_00023178	Intergenic LncRNAs
TCONS_00064211	Sense LncRNAs
TCONS_00082716	Intergenic LncRNAs
TCONS_00046754	Intergenic LncRNAs
TCONS_00021020	Intergenic LncRNAs
TCONS_00041742	Intergenic LncRNAs
TCONS_00040498	Intergenic LncRNAs
TCONS_00054069	Intergenic LncRNAs
TCONS_00067065	Intergenic LncRNAs
TCONS_00020765	Intergenic LncRNAs
TCONS_00008466	Intergenic LncRNAs
TCONS_00062302	Bidirectional LncRNAs
TCONS_00033516	Sense LncRNAs
TCONS_00033101	Sense LncRNAs
TCONS_00042135	Bidirectional LncRNAs
TCONS_00002356	Sense LncRNAs
TCONS_00042314	Intergenic LncRNAs
TCONS_00048435	Sense LncRNAs
TCONS_00079556	Bidirectional LncRNAs
TCONS_00019506	Intergenic LncRNAs
TCONS_00055695	Intergenic LncRNAs
TCONS_00035843	Sense LncRNAs
TCONS_00044792	Other
TCONS_00026822	Intergenic LncRNAs
TCONS_00042382	Intergenic LncRNAs
TCONS_00032687	Sense LncRNAs
TCONS_00005275	Bidirectional LncRNAs
TCONS_00008833	Intergenic LncRNAs
TCONS_00010763	Bidirectional LncRNAs
TCONS_00049226	Other
TCONS_00041275	Sense LncRNAs
TCONS_00056127	Bidirectional LncRNAs
TCONS_00027156	Sense LncRNAs
TCONS_00061053	Bidirectional LncRNAs
TCONS_00078195	Intergenic LncRNAs
TCONS_00046369	Sense LncRNAs
TCONS_00037215	Sense LncRNAs
TCONS_00038789	Intergenic LncRNAs
TCONS_00020658	Intergenic LncRNAs
TCONS_00065542	Sense LncRNAs
TCONS_00030023	Intergenic LncRNAs
TCONS_00047225	Intergenic LncRNAs
TCONS_00049541	Intergenic LncRNAs
TCONS_00016027	Intergenic LncRNAs
TCONS_00053322	Other
TCONS_00048713	Intergenic LncRNAs
TCONS_00047094	Intergenic LncRNAs
TCONS_00035702	Intergenic LncRNAs
TCONS_00034493	Intergenic LncRNAs
TCONS_00006610	Intergenic LncRNAs
TCONS_00016025	Intergenic LncRNAs
TCONS_00011455	Intergenic LncRNAs
TCONS_00077880	Intergenic LncRNAs
TCONS_00045216	Sense LncRNAs
TCONS_00041274	Sense LncRNAs
TCONS_00048844	Intergenic LncRNAs
TCONS_00036663	Intergenic LncRNAs
TCONS_00009355	Intergenic LncRNAs
TCONS_00068866	Other
TCONS_00065357	Intergenic LncRNAs
TCONS_00055136	Sense LncRNAs
TCONS_00008717	Sense LncRNAs
TCONS_00030777	Sense LncRNAs
TCONS_00051829	Intergenic LncRNAs
TCONS_00019931	Intergenic LncRNAs
TCONS_00014732	Intergenic LncRNAs
TCONS_00034731	Sense LncRNAs
TCONS_00006553	Sense LncRNAs
TCONS_00046178	Intergenic LncRNAs
TCONS_00033461	Intergenic LncRNAs
TCONS_00080105	Intergenic LncRNAs
TCONS_00051476	Other
TCONS_00055415	Intergenic LncRNAs
TCONS_00067711	Intergenic LncRNAs
TCONS_00022207	Intergenic LncRNAs
TCONS_00050080	Other
TCONS_00020544	Intergenic LncRNAs
TCONS_00024399	Intergenic LncRNAs
TCONS_00063213	Sense LncRNAs
TCONS_00004403	Bidirectional LncRNAs
TCONS_00036971	Intergenic LncRNAs
TCONS_00018347	Other
TCONS_00003923	Intergenic LncRNAs
TCONS_00055261	Intergenic LncRNAs
TCONS_00031517	Sense LncRNAs
TCONS_00006249	Intergenic LncRNAs
TCONS_00016445	Intergenic LncRNAs
TCONS_00011556	Sense LncRNAs
TCONS_00006847	Sense LncRNAs
TCONS_00027590	Intergenic LncRNAs
TCONS_00016679	Intergenic LncRNAs
TCONS_00056584	Intergenic LncRNAs
TCONS_00011365	Bidirectional LncRNAs
TCONS_00019921	Intergenic LncRNAs
TCONS_00022483	Intergenic LncRNAs
TCONS_00068273	Intergenic LncRNAs
TCONS_00048568	Intergenic LncRNAs
TCONS_00050081	Intergenic LncRNAs
TCONS_00006493	Intergenic LncRNAs
TCONS_00006852	Intergenic LncRNAs
TCONS_00069331	Sense LncRNAs
TCONS_00042896	Intergenic LncRNAs
TCONS_00014164	Intergenic LncRNAs
TCONS_00030553	Intergenic LncRNAs
TCONS_00059823	Sense LncRNAs
TCONS_00003254	Intergenic LncRNAs
TCONS_00033399	Other
TCONS_00022300	Bidirectional LncRNAs
TCONS_00002385	Intergenic LncRNAs
TCONS_00010511	Sense LncRNAs
TCONS_00067193	Bidirectional LncRNAs
TCONS_00041297	Other
TCONS_00048565	Intergenic LncRNAs
TCONS_00030463	Other
TCONS_00011083	Intergenic LncRNAs
TCONS_00014502	Intergenic LncRNAs
TCONS_00023177	Intergenic LncRNAs
TCONS_00003257	Intergenic LncRNAs
TCONS_00009350	Intergenic LncRNAs
TCONS_00009065	Intergenic LncRNAs
TCONS_00031802	Intergenic LncRNAs
TCONS_00031515	Sense LncRNAs
TCONS_00027423	Bidirectional LncRNAs
TCONS_00014750	Intergenic LncRNAs
TCONS_00005004	Intergenic LncRNAs
TCONS_00021585	Intergenic LncRNAs
TCONS_00009067	Intergenic LncRNAs
TCONS_00042454	Sense LncRNAs
TCONS_00039984	Bidirectional LncRNAs
TCONS_00037209	Sense LncRNAs
TCONS_00036004	Intergenic LncRNAs
TCONS_00013624	Intergenic LncRNAs
TCONS_00035337	Sense LncRNAs
TCONS_00012236	Intergenic LncRNAs
TCONS_00032487	Sense LncRNAs
TCONS_00067308	Intergenic LncRNAs
TCONS_00057434	Intergenic LncRNAs
TCONS_00034936	Sense LncRNAs
TCONS_00001203	Sense LncRNAs
TCONS_00000066	Intergenic LncRNAs
TCONS_00067376	Intergenic LncRNAs
TCONS_00021286	Intergenic LncRNAs
TCONS_00052220	Intergenic LncRNAs
TCONS_00058602	Sense LncRNAs
TCONS_00078095	Intergenic LncRNAs
TCONS_00051159	Sense LncRNAs
TCONS_00036598	Intergenic LncRNAs
TCONS_00045610	Intergenic LncRNAs
TCONS_00000112	Intergenic LncRNAs
TCONS_00081991	Bidirectional LncRNAs
TCONS_00080104	Intergenic LncRNAs
TCONS_00080357	Sense LncRNAs
TCONS_00005716	Intergenic LncRNAs
TCONS_00008971	Intergenic LncRNAs
TCONS_00014226	Sense LncRNAs
TCONS_00030474	Sense LncRNAs
TCONS_00010723	Intergenic LncRNAs
TCONS_00009075	Intergenic LncRNAs
TCONS_00045291	Sense LncRNAs
TCONS_00039317	Sense LncRNAs
TCONS_00074315	Sense LncRNAs
TCONS_00078309	Intergenic LncRNAs
TCONS_00077612	Intergenic LncRNAs
TCONS_00008687	Intergenic LncRNAs
TCONS_00024514	Intergenic LncRNAs
TCONS_00034774	Intergenic LncRNAs
TCONS_00043863	Intergenic LncRNAs
TCONS_00019922	Intergenic LncRNAs
TCONS_00019694	Intergenic LncRNAs
TCONS_00011914	Intergenic LncRNAs
TCONS_00024877	Intergenic LncRNAs
TCONS_00033733	Intergenic LncRNAs
TCONS_00046534	Sense LncRNAs
TCONS_00003096	Intergenic LncRNAs
TCONS_00019696	Intergenic LncRNAs
TCONS_00004253	Intergenic LncRNAs
TCONS_00029044	Intergenic LncRNAs
TCONS_00001692	Bidirectional LncRNAs
TCONS_00075591	Bidirectional LncRNAs
TCONS_00021498	Intergenic LncRNAs
TCONS_00026511	Sense LncRNAs
TCONS_00003927	Intergenic LncRNAs
TCONS_00043567	Bidirectional LncRNAs
TCONS_00040994	Intergenic LncRNAs
TCONS_00062330	Intergenic LncRNAs
TCONS_00050281	Intergenic LncRNAs
TCONS_00040246	Intergenic LncRNAs
TCONS_00054829	Sense LncRNAs
TCONS_00073311	Bidirectional LncRNAs
TCONS_00027689	Other
TCONS_00069916	Sense LncRNAs
TCONS_00042888	Intergenic LncRNAs
TCONS_00025212	Intergenic LncRNAs
TCONS_00056579	Intergenic LncRNAs
TCONS_00009073	Intergenic LncRNAs
TCONS_00040386	Other
TCONS_00024792	Intergenic LncRNAs
TCONS_00056574	Intergenic LncRNAs
TCONS_00046069	Intergenic LncRNAs
TCONS_00017834	Sense LncRNAs
TCONS_00030690	Intergenic LncRNAs
TCONS_00061908	Intergenic LncRNAs
TCONS_00002386	Intergenic LncRNAs
TCONS_00073770	Intergenic LncRNAs
TCONS_00022966	Intergenic LncRNAs
TCONS_00014200	Other
TCONS_00031519	Sense LncRNAs
TCONS_00043746	Intergenic LncRNAs
TCONS_00074599	Sense LncRNAs
TCONS_00078310	Intergenic LncRNAs
TCONS_00030027	Bidirectional LncRNAs
TCONS_00047201	Other
TCONS_00005364	Other
TCONS_00005368	Intergenic LncRNAs
TCONS_00082677	Intergenic LncRNAs
TCONS_00059594	Sense LncRNAs
TCONS_00068662	Sense LncRNAs
TCONS_00010512	Sense LncRNAs
TCONS_00042279	Sense LncRNAs
TCONS_00011612	Intergenic LncRNAs
TCONS_00014681	Intergenic LncRNAs
TCONS_00032949	Intergenic LncRNAs
TCONS_00040509	Intergenic LncRNAs
TCONS_00064280	Bidirectional LncRNAs
TCONS_00083009	Other
TCONS_00045588	Intergenic LncRNAs
TCONS_00033155	Intergenic LncRNAs
TCONS_00073117	Sense LncRNAs
TCONS_00042028	Intergenic LncRNAs
TCONS_00039010	Bidirectional LncRNAs
TCONS_00018660	Intergenic LncRNAs
TCONS_00077618	Bidirectional LncRNAs
TCONS_00049834	Intergenic LncRNAs
TCONS_00010514	Sense LncRNAs
TCONS_00047408	Intergenic LncRNAs
TCONS_00066875	Sense LncRNAs
TCONS_00066648	Intergenic LncRNAs
TCONS_00011500	Intergenic LncRNAs
TCONS_00080861	Bidirectional LncRNAs
TCONS_00054053	Intergenic LncRNAs
TCONS_00046070	Intergenic LncRNAs
TCONS_00073245	Sense LncRNAs
TCONS_00062184	Sense LncRNAs
TCONS_00065634	Intergenic LncRNAs
TCONS_00015204	Intergenic LncRNAs
TCONS_00047668	Sense LncRNAs
TCONS_00069615	Intergenic LncRNAs
TCONS_00043750	Sense LncRNAs
TCONS_00016080	Intergenic LncRNAs
TCONS_00065629	Intergenic LncRNAs
TCONS_00051474	Other
TCONS_00064148	Bidirectional LncRNAs
TCONS_00043971	Sense LncRNAs
TCONS_00021154	Intergenic LncRNAs
TCONS_00029727	Bidirectional LncRNAs
TCONS_00029733	Intergenic LncRNAs
TCONS_00021582	Other
TCONS_00053856	Intergenic LncRNAs
TCONS_00043754	Sense LncRNAs
TCONS_00003690	Intergenic LncRNAs
TCONS_00047043	Sense LncRNAs
TCONS_00036615	Intergenic LncRNAs
TCONS_00002384	Intergenic LncRNAs
TCONS_00083263	Sense LncRNAs
TCONS_00048597	Intergenic LncRNAs
TCONS_00042052	Intergenic LncRNAs
TCONS_00051177	Other
TCONS_00020709	Intergenic LncRNAs
TCONS_00076553	Other
TCONS_00037218	Sense LncRNAs
TCONS_00082675	Intergenic LncRNAs
TCONS_00016970	Intergenic LncRNAs
TCONS_00020572	Intergenic LncRNAs
TCONS_00020054	Intergenic LncRNAs
TCONS_00048545	Sense LncRNAs
TCONS_00067413	Intergenic LncRNAs
TCONS_00006457	Intergenic LncRNAs
TCONS_00036970	Intergenic LncRNAs
TCONS_00007385	Intergenic LncRNAs
TCONS_00003309	Intergenic LncRNAs
TCONS_00017033	Sense LncRNAs
TCONS_00058603	Sense LncRNAs
TCONS_00037444	Bidirectional LncRNAs
TCONS_00006159	Intergenic LncRNAs
TCONS_00066468	Intergenic LncRNAs
TCONS_00044366	Sense LncRNAs
TCONS_00016680	Intergenic LncRNAs
TCONS_00007389	Bidirectional LncRNAs
TCONS_00054906	Intergenic LncRNAs
TCONS_00058202	Sense LncRNAs
TCONS_00046071	Intergenic LncRNAs
TCONS_00065356	Intergenic LncRNAs
TCONS_00035489	Intergenic LncRNAs
TCONS_00011968	Intergenic LncRNAs
TCONS_00055135	Sense LncRNAs
TCONS_00031516	Sense LncRNAs
TCONS_00002254	Intergenic LncRNAs
TCONS_00079954	Intergenic LncRNAs
TCONS_00036746	Sense LncRNAs
TCONS_00027495	Intergenic LncRNAs
TCONS_00053107	Intergenic LncRNAs
TCONS_00080836	Intergenic LncRNAs
TCONS_00002383	Intergenic LncRNAs
TCONS_00049376	Intergenic LncRNAs
TCONS_00020357	Intergenic LncRNAs
TCONS_00001748	Intergenic LncRNAs
TCONS_00058360	Intergenic LncRNAs
TCONS_00006160	Intergenic LncRNAs
TCONS_00017649	Sense LncRNAs
TCONS_00008113	Bidirectional LncRNAs
TCONS_00003002	Intergenic LncRNAs
TCONS_00060926	Intergenic LncRNAs
TCONS_00053110	Intergenic LncRNAs
TCONS_00010516	Sense LncRNAs
TCONS_00081664	Sense LncRNAs
TCONS_00069597	Intergenic LncRNAs
TCONS_00016835	Sense LncRNAs
TCONS_00050152	Intergenic LncRNAs
TCONS_00077740	Bidirectional LncRNAs
TCONS_00066486	Intergenic LncRNAs
TCONS_00040242	Intergenic LncRNAs
TCONS_00041277	Sense LncRNAs
TCONS_00042570	Other
TCONS_00006224	Intergenic LncRNAs
TCONS_00044962	Bidirectional LncRNAs
TCONS_00060856	Bidirectional LncRNAs
TCONS_00050931	Other
TCONS_00068497	Sense LncRNAs
TCONS_00041339	Intergenic LncRNAs
TCONS_00033419	Intergenic LncRNAs
TCONS_00030664	Sense LncRNAs
TCONS_00049352	Bidirectional LncRNAs
TCONS_00083353	Intergenic LncRNAs
TCONS_00067191	Intergenic LncRNAs
TCONS_00039419	Intergenic LncRNAs
TCONS_00045290	Sense LncRNAs
TCONS_00048596	Intergenic LncRNAs
TCONS_00063858	Bidirectional LncRNAs
TCONS_00021153	Intergenic LncRNAs
TCONS_00051495	Intergenic LncRNAs
TCONS_00012604	Intergenic LncRNAs
TCONS_00052373	Intergenic LncRNAs
TCONS_00056707	Intergenic LncRNAs
TCONS_00007287	Intergenic LncRNAs
TCONS_00008036	Other
TCONS_00051380	Bidirectional LncRNAs
TCONS_00027539	Intergenic LncRNAs
TCONS_00003928	Intergenic LncRNAs
TCONS_00019977	Intergenic LncRNAs
TCONS_00031007	Intergenic LncRNAs
TCONS_00041340	Intergenic LncRNAs
TCONS_00041714	Other
TCONS_00055703	Intergenic LncRNAs
TCONS_00013622	Intergenic LncRNAs
TCONS_00073267	Other
TCONS_00034474	Intergenic LncRNAs
TCONS_00005715	Intergenic LncRNAs
TCONS_00074961	Bidirectional LncRNAs
TCONS_00043359	Intergenic LncRNAs
TCONS_00039521	Intergenic LncRNAs
TCONS_00083007	Other
TCONS_00006845	Sense LncRNAs
TCONS_00026961	Sense LncRNAs
TCONS_00050257	Other
TCONS_00026621	Intergenic LncRNAs
TCONS_00050779	Intergenic LncRNAs
TCONS_00050908	Bidirectional LncRNAs
TCONS_00020767	Intergenic LncRNAs
TCONS_00036890	Intergenic LncRNAs
TCONS_00025295	Intergenic LncRNAs
TCONS_00015343	Intergenic LncRNAs
TCONS_00024878	Intergenic LncRNAs
TCONS_00012240	Bidirectional LncRNAs
TCONS_00047033	Intergenic LncRNAs
TCONS_00047470	Intergenic LncRNAs
TCONS_00016957	Other
TCONS_00081922	Intergenic LncRNAs
TCONS_00083377	Intergenic LncRNAs
TCONS_00005957	Sense LncRNAs
TCONS_00040196	Other
TCONS_00033813	Sense LncRNAs
TCONS_00044863	Sense LncRNAs
TCONS_00039047	Intergenic LncRNAs
TCONS_00053870	Bidirectional LncRNAs
TCONS_00016846	Intergenic LncRNAs
TCONS_00019697	Intergenic LncRNAs
TCONS_00037214	Sense LncRNAs
TCONS_00020778	Intergenic LncRNAs
TCONS_00040506	Intergenic LncRNAs
TCONS_00020014	Bidirectional LncRNAs
TCONS_00025341	Intergenic LncRNAs
TCONS_00055060	Sense LncRNAs
TCONS_00009077	Intergenic LncRNAs
TCONS_00005441	Intergenic LncRNAs
TCONS_00040458	Intergenic LncRNAs
TCONS_00051306	Intergenic LncRNAs
TCONS_00016845	Intergenic LncRNAs
TCONS_00048548	Other
TCONS_00038620	Intergenic LncRNAs
TCONS_00021155	Intergenic LncRNAs
TCONS_00080871	Intergenic LncRNAs
TCONS_00039978	Intergenic LncRNAs
TCONS_00034393	Sense LncRNAs
TCONS_00074591	Intergenic LncRNAs
TCONS_00041883	Intergenic LncRNAs
TCONS_00048546	Sense LncRNAs
TCONS_00056570	Intergenic LncRNAs
TCONS_00016472	Bidirectional LncRNAs
TCONS_00019633	Intergenic LncRNAs
TCONS_00050284	Intergenic LncRNAs
TCONS_00052168	Bidirectional LncRNAs
TCONS_00038688	Intergenic LncRNAs
TCONS_00018242	Other
TCONS_00003557	Sense LncRNAs
TCONS_00010515	Sense LncRNAs
TCONS_00004504	Intergenic LncRNAs
TCONS_00080300	Intergenic LncRNAs
TCONS_00072372	Intergenic LncRNAs
TCONS_00048436	Intergenic LncRNAs
TCONS_00062475	Other
TCONS_00064089	Bidirectional LncRNAs
TCONS_00043396	Bidirectional LncRNAs
TCONS_00016678	Intergenic LncRNAs
TCONS_00046177	Intergenic LncRNAs
TCONS_00001685	Intergenic LncRNAs
TCONS_00033421	Intergenic LncRNAs
TCONS_00029108	Intergenic LncRNAs
TCONS_00026245	Sense LncRNAs
TCONS_00054577	Intergenic LncRNAs
TCONS_00015554	Intergenic LncRNAs
TCONS_00029046	Intergenic LncRNAs
TCONS_00045802	Intergenic LncRNAs
TCONS_00044534	Sense LncRNAs
TCONS_00004963	Other
TCONS_00037359	Other
TCONS_00015203	Intergenic LncRNAs
TCONS_00080106	Intergenic LncRNAs
TCONS_00030712	Bidirectional LncRNAs
TCONS_00067307	Intergenic LncRNAs
TCONS_00014632	Intergenic LncRNAs
TCONS_00066650	Intergenic LncRNAs
TCONS_00057335	Intergenic LncRNAs
TCONS_00006575	Intergenic LncRNAs
TCONS_00017148	Intergenic LncRNAs
TCONS_00012952	Intergenic LncRNAs
TCONS_00081607	Intergenic LncRNAs
TCONS_00054827	Sense LncRNAs
TCONS_00079240	Intergenic LncRNAs
TCONS_00001129	Bidirectional LncRNAs
TCONS_00016039	Intergenic LncRNAs
TCONS_00023488	Intergenic LncRNAs
TCONS_00013057	Intergenic LncRNAs
TCONS_00035116	Bidirectional LncRNAs
TCONS_00043356	Intergenic LncRNAs
TCONS_00016761	Intergenic LncRNAs
TCONS_00020956	Intergenic LncRNAs
TCONS_00015867	Intergenic LncRNAs
TCONS_00001225	Intergenic LncRNAs
TCONS_00001157	Other
TCONS_00031203	Intergenic LncRNAs
TCONS_00001442	Intergenic LncRNAs
TCONS_00001211	Sense LncRNAs
TCONS_00005805	Intergenic LncRNAs
TCONS_00011966	Intergenic LncRNAs
TCONS_00039185	Intergenic LncRNAs
TCONS_00045617	Other
TCONS_00029277	Intergenic LncRNAs
TCONS_00071656	Bidirectional LncRNAs
TCONS_00011385	Intergenic LncRNAs
TCONS_00043375	Sense LncRNAs
TCONS_00050007	Sense LncRNAs
TCONS_00070457	Sense LncRNAs
TCONS_00049535	Sense LncRNAs
TCONS_00008579	Sense LncRNAs
TCONS_00020040	Bidirectional LncRNAs
TCONS_00007153	Other
TCONS_00035844	Bidirectional LncRNAs
TCONS_00021433	Intergenic LncRNAs
TCONS_00064264	Intergenic LncRNAs
TCONS_00065697	Sense LncRNAs
TCONS_00023703	Intergenic LncRNAs
TCONS_00005785	Bidirectional LncRNAs
TCONS_00056532	Bidirectional LncRNAs
TCONS_00022051	Bidirectional LncRNAs
TCONS_00051904	Other
TCONS_00051422	Other
TCONS_00054876	Other
TCONS_00008685	Intergenic LncRNAs
TCONS_00074306	Sense LncRNAs
TCONS_00047226	Intergenic LncRNAs
TCONS_00063960	Sense LncRNAs
TCONS_00040613	Bidirectional LncRNAs
TCONS_00075609	Sense LncRNAs
TCONS_00058819	Intergenic LncRNAs
TCONS_00013634	Sense LncRNAs
TCONS_00006809	Intergenic LncRNAs
TCONS_00012371	Intergenic LncRNAs
TCONS_00063212	Sense LncRNAs
TCONS_00032478	Sense LncRNAs
TCONS_00036901	Other
TCONS_00033517	Sense LncRNAs
TCONS_00014499	Intergenic LncRNAs
TCONS_00060304	Intergenic LncRNAs
TCONS_00027169	Sense LncRNAs
TCONS_00003258	Intergenic LncRNAs
TCONS_00040993	Intergenic LncRNAs
TCONS_00019434	Sense LncRNAs
TCONS_00031855	Sense LncRNAs
TCONS_00001100	Intergenic LncRNAs
TCONS_00049636	Other
TCONS_00045218	Sense LncRNAs
TCONS_00037210	Sense LncRNAs
TCONS_00015826	Intergenic LncRNAs
TCONS_00043360	Intergenic LncRNAs
TCONS_00074308	Sense LncRNAs
TCONS_00058861	Other
TCONS_00074317	Sense LncRNAs
TCONS_00053076	Intergenic LncRNAs
TCONS_00058442	Intergenic LncRNAs
TCONS_00056479	Intergenic LncRNAs
TCONS_00050285	Intergenic LncRNAs
TCONS_00050280	Intergenic LncRNAs
TCONS_00011615	Intergenic LncRNAs
TCONS_00053324	Intergenic LncRNAs
TCONS_00074309	Sense LncRNAs
TCONS_00046054	Intergenic LncRNAs
TCONS_00012798	Other
TCONS_00003313	Intergenic LncRNAs
TCONS_00043047	Other
TCONS_00051390	Bidirectional LncRNAs
TCONS_00012077	Sense LncRNAs
TCONS_00014753	Intergenic LncRNAs
TCONS_00036224	Intergenic LncRNAs
TCONS_00006045	Bidirectional LncRNAs
TCONS_00076992	Sense LncRNAs
TCONS_00035490	Bidirectional LncRNAs
TCONS_00075625	Intergenic LncRNAs
TCONS_00051421	Intergenic LncRNAs
TCONS_00018769	Bidirectional LncRNAs
TCONS_00041884	Intergenic LncRNAs
TCONS_00055572	Sense LncRNAs
TCONS_00032934	Other
TCONS_00040452	Intergenic LncRNAs
TCONS_00068221	Sense LncRNAs
TCONS_00054469	Sense LncRNAs
TCONS_00044566	Other
TCONS_00057336	Intergenic LncRNAs
TCONS_00016549	Intergenic LncRNAs
TCONS_00031200	Intergenic LncRNAs
TCONS_00064125	Other
TCONS_00005029	Intergenic LncRNAs
TCONS_00045478	Sense LncRNAs
TCONS_00034391	Sense LncRNAs
TCONS_00055687	Intergenic LncRNAs
TCONS_00007978	Intergenic LncRNAs
TCONS_00019615	Bidirectional LncRNAs
TCONS_00050283	Intergenic LncRNAs
TCONS_00023092	Sense LncRNAs
TCONS_00056516	Bidirectional LncRNAs
TCONS_00059434	Intergenic LncRNAs
TCONS_00002369	Sense LncRNAs
TCONS_00003102	Bidirectional LncRNAs
TCONS_00054052	Intergenic LncRNAs
TCONS_00064692	Bidirectional LncRNAs
TCONS_00083777	Bidirectional LncRNAs
TCONS_00046052	Intergenic LncRNAs
TCONS_00018171	Intergenic LncRNAs
TCONS_00023354	Intergenic LncRNAs
TCONS_00000009	Sense LncRNAs
TCONS_00013151	Intergenic LncRNAs
TCONS_00058605	Sense LncRNAs
TCONS_00010268	Intergenic LncRNAs
TCONS_00016131	Sense LncRNAs
TCONS_00030695	Intergenic LncRNAs
TCONS_00070646	Intergenic LncRNAs
TCONS_00005100	Intergenic LncRNAs
TCONS_00078505	Intergenic LncRNAs
TCONS_00038929	Intergenic LncRNAs
TCONS_00020958	Intergenic LncRNAs
TCONS_00003897	Intergenic LncRNAs
TCONS_00035398	Sense LncRNAs
TCONS_00056478	Intergenic LncRNAs
TCONS_00005478	Intergenic LncRNAs
TCONS_00038647	Intergenic LncRNAs
TCONS_00037319	Intergenic LncRNAs
TCONS_00004698	Sense LncRNAs
TCONS_00003837	Intergenic LncRNAs
TCONS_00045479	Sense LncRNAs
TCONS_00032752	Sense LncRNAs
TCONS_00009066	Intergenic LncRNAs
TCONS_00039218	Intergenic LncRNAs
TCONS_00023325	Intergenic LncRNAs
TCONS_00018180	Intergenic LncRNAs
TCONS_00002492	Intergenic LncRNAs
TCONS_00023996	Intergenic LncRNAs
TCONS_00010047	Intergenic LncRNAs
TCONS_00047018	Intergenic LncRNAs
TCONS_00012760	Intergenic LncRNAs
TCONS_00035453	Intergenic LncRNAs
TCONS_00013723	Intergenic LncRNAs
TCONS_00071655	Bidirectional LncRNAs
TCONS_00024710	Intergenic LncRNAs
TCONS_00042578	Intergenic LncRNAs
TCONS_00029730	Intergenic LncRNAs
TCONS_00082708	Intergenic LncRNAs
TCONS_00030736	Intergenic LncRNAs
TCONS_00083008	Other
TCONS_00078311	Intergenic LncRNAs
TCONS_00034867	Other
TCONS_00030692	Intergenic LncRNAs
TCONS_00048838	Intergenic LncRNAs
TCONS_00056499	Bidirectional LncRNAs
TCONS_00050533	Sense LncRNAs
TCONS_00029753	Intergenic LncRNAs
TCONS_00010080	Intergenic LncRNAs
TCONS_00040451	Intergenic LncRNAs
TCONS_00047291	Bidirectional LncRNAs
TCONS_00035488	Intergenic LncRNAs
TCONS_00070699	Intergenic LncRNAs
TCONS_00020573	Intergenic LncRNAs
TCONS_00033819	Sense LncRNAs
TCONS_00049534	Sense LncRNAs
TCONS_00038650	Intergenic LncRNAs
TCONS_00015536	Intergenic LncRNAs
TCONS_00056580	Intergenic LncRNAs
TCONS_00023358	Intergenic LncRNAs
TCONS_00064413	Sense LncRNAs
TCONS_00028396	Bidirectional LncRNAs
TCONS_00019930	Intergenic LncRNAs
TCONS_00010795	Bidirectional LncRNAs
TCONS_00012762	Intergenic LncRNAs
TCONS_00037932	Intergenic LncRNAs
TCONS_00045707	Other
TCONS_00021923	Intergenic LncRNAs
TCONS_00066801	Intergenic LncRNAs
TCONS_00034880	Sense LncRNAs
TCONS_00039313	Intergenic LncRNAs
TCONS_00021320	Sense LncRNAs
TCONS_00003421	Intergenic LncRNAs
TCONS_00031444	Bidirectional LncRNAs
TCONS_00024513	Intergenic LncRNAs
TCONS_00011915	Intergenic LncRNAs
TCONS_00059676	Other
TCONS_00027154	Sense LncRNAs
TCONS_00030329	Intergenic LncRNAs
TCONS_00079020	Intergenic LncRNAs
TCONS_00030696	Intergenic LncRNAs
TCONS_00046755	Intergenic LncRNAs
TCONS_00035399	Sense LncRNAs
TCONS_00046068	Sense LncRNAs
TCONS_00053540	Intergenic LncRNAs
TCONS_00005098	Intergenic LncRNAs
TCONS_00055912	Bidirectional LncRNAs
TCONS_00012087	Sense LncRNAs
TCONS_00031003	Intergenic LncRNAs
TCONS_00028888	Sense LncRNAs
TCONS_00064088	Bidirectional LncRNAs
TCONS_00017650	Sense LncRNAs
TCONS_00053873	Bidirectional LncRNAs
TCONS_00011023	Sense LncRNAs
TCONS_00052276	Sense LncRNAs
TCONS_00048681	Intergenic LncRNAs
TCONS_00046753	Intergenic LncRNAs
TCONS_00049109	Sense LncRNAs
TCONS_00022490	Intergenic LncRNAs
TCONS_00032594	Intergenic LncRNAs
TCONS_00003715	Intergenic LncRNAs
TCONS_00028428	Intergenic LncRNAs
TCONS_00017352	Intergenic LncRNAs
TCONS_00034797	Intergenic LncRNAs
TCONS_00019504	Intergenic LncRNAs
TCONS_00020073	Intergenic LncRNAs
TCONS_00000787	Intergenic LncRNAs
TCONS_00081888	Other
TCONS_00010968	Other
TCONS_00006833	Intergenic LncRNAs
TCONS_00050263	Intergenic LncRNAs
TCONS_00083169	Other
TCONS_00019980	Intergenic LncRNAs
TCONS_00006850	Sense LncRNAs
TCONS_00053541	Intergenic LncRNAs
TCONS_00068009	Bidirectional LncRNAs
TCONS_00023782	Intergenic LncRNAs
TCONS_00061293	Sense LncRNAs
TCONS_00058203	Sense LncRNAs
TCONS_00032483	Sense LncRNAs
TCONS_00029284	Intergenic LncRNAs
TCONS_00068805	Bidirectional LncRNAs
TCONS_00050932	Other
TCONS_00041344	Intergenic LncRNAs
TCONS_00024851	Intergenic LncRNAs
TCONS_00037118	Other
TCONS_00047200	Other
TCONS_00067027	Other
TCONS_00020015	Bidirectional LncRNAs
TCONS_00004664	Intergenic LncRNAs
TCONS_00075159	Sense LncRNAs
TCONS_00058821	Intergenic LncRNAs
TCONS_00008972	Intergenic LncRNAs
TCONS_00083318	Sense LncRNAs
TCONS_00047308	Intergenic LncRNAs
TCONS_00078272	Intergenic LncRNAs
TCONS_00077672	Bidirectional LncRNAs
TCONS_00045606	Intergenic LncRNAs
TCONS_00029043	Intergenic LncRNAs
TCONS_00068008	Bidirectional LncRNAs
TCONS_00056108	Intergenic LncRNAs
TCONS_00036597	Intergenic LncRNAs
TCONS_00005099	Intergenic LncRNAs
TCONS_00039203	Sense LncRNAs
TCONS_00023461	Intergenic LncRNAs
TCONS_00042282	Intergenic LncRNAs
TCONS_00080107	Intergenic LncRNAs
TCONS_00034799	Sense LncRNAs
TCONS_00050276	Intergenic LncRNAs
TCONS_00020957	Intergenic LncRNAs
TCONS_00011971	Intergenic LncRNAs
TCONS_00055117	Intergenic LncRNAs
TCONS_00052375	Intergenic LncRNAs
TCONS_00018346	Other
TCONS_00002650	Bidirectional LncRNAs
TCONS_00035005	Bidirectional LncRNAs
TCONS_00026344	Intergenic LncRNAs
TCONS_00021341	Intergenic LncRNAs
TCONS_00033420	Intergenic LncRNAs
TCONS_00055088	Intergenic LncRNAs
TCONS_00050125	Bidirectional LncRNAs
TCONS_00054470	Sense LncRNAs
TCONS_00034475	Intergenic LncRNAs
TCONS_00056709	Intergenic LncRNAs
TCONS_00032489	Sense LncRNAs
TCONS_00015817	Other
TCONS_00019924	Intergenic LncRNAs
TCONS_00009045	Sense LncRNAs
TCONS_00037216	Sense LncRNAs
TCONS_00073386	Intergenic LncRNAs
TCONS_00001463	Intergenic LncRNAs
TCONS_00039503	Intergenic LncRNAs
TCONS_00017335	Intergenic LncRNAs
TCONS_00023397	Intergenic LncRNAs
TCONS_00016286	Sense LncRNAs
TCONS_00030475	Sense LncRNAs
TCONS_00013758	Sense LncRNAs
TCONS_00023934	Intergenic LncRNAs
TCONS_00035226	Intergenic LncRNAs
TCONS_00065371	Other
TCONS_00048539	Intergenic LncRNAs
TCONS_00023939	Intergenic LncRNAs
TCONS_00067113	Intergenic LncRNAs
TCONS_00035117	Intergenic LncRNAs
TCONS_00006555	Sense LncRNAs
TCONS_00059273	Intergenic LncRNAs
TCONS_00058517	Bidirectional LncRNAs
TCONS_00039364	Intergenic LncRNAs
TCONS_00021922	Intergenic LncRNAs
TCONS_00041327	Intergenic LncRNAs
TCONS_00048437	Sense LncRNAs
TCONS_00056640	Intergenic LncRNAs
TCONS_00037011	Other
TCONS_00024280	Intergenic LncRNAs
TCONS_00022206	Intergenic LncRNAs
TCONS_00031237	Intergenic LncRNAs
TCONS_00020849	Bidirectional LncRNAs
TCONS_00047522	Intergenic LncRNAs
TCONS_00005096	Intergenic LncRNAs
TCONS_00052499	Intergenic LncRNAs
TCONS_00036719	Intergenic LncRNAs
TCONS_00038930	Intergenic LncRNAs
TCONS_00010721	Intergenic LncRNAs
TCONS_00047016	Bidirectional LncRNAs
TCONS_00045213	Intergenic LncRNAs
TCONS_00078528	Bidirectional LncRNAs
TCONS_00044045	Sense LncRNAs
TCONS_00055260	Intergenic LncRNAs
TCONS_00026512	Sense LncRNAs
TCONS_00029698	Bidirectional LncRNAs
TCONS_00047468	Intergenic LncRNAs
TCONS_00054576	Intergenic LncRNAs
TCONS_00024709	Intergenic LncRNAs
TCONS_00081605	Intergenic LncRNAs
TCONS_00043753	Sense LncRNAs
TCONS_00067064	Intergenic LncRNAs
TCONS_00020995	Intergenic LncRNAs
TCONS_00074672	Sense LncRNAs
TCONS_00021453	Other
TCONS_00019987	Intergenic LncRNAs
TCONS_00053201	Bidirectional LncRNAs
TCONS_00079918	Bidirectional LncRNAs
TCONS_00051954	Intergenic LncRNAs
TCONS_00006161	Intergenic LncRNAs
TCONS_00016028	Intergenic LncRNAs
TCONS_00017652	Sense LncRNAs
TCONS_00021649	Intergenic LncRNAs
TCONS_00056636	Bidirectional LncRNAs
TCONS_00056096	Intergenic LncRNAs
TCONS_00025966	Intergenic LncRNAs
TCONS_00008970	Intergenic LncRNAs
TCONS_00031871	Intergenic LncRNAs
TCONS_00038928	Intergenic LncRNAs
TCONS_00046160	Intergenic LncRNAs
TCONS_00062959	Sense LncRNAs
TCONS_00039540	Intergenic LncRNAs
TCONS_00032484	Sense LncRNAs
TCONS_00026877	Other
TCONS_00018449	Sense LncRNAs
TCONS_00003097	Intergenic LncRNAs
TCONS_00042569	Intergenic LncRNAs
TCONS_00031000	Intergenic LncRNAs
TCONS_00073244	Sense LncRNAs
TCONS_00015344	Intergenic LncRNAs
TCONS_00019665	Other
TCONS_00067865	Intergenic LncRNAs
TCONS_00048336	Intergenic LncRNAs
TCONS_00008578	Sense LncRNAs
TCONS_00058591	Bidirectional LncRNAs
TCONS_00051320	Intergenic LncRNAs
TCONS_00073462	Intergenic LncRNAs
TCONS_00001099	Intergenic LncRNAs
TCONS_00065607	Intergenic LncRNAs
TCONS_00037917	Intergenic LncRNAs
TCONS_00033607	Sense LncRNAs
TCONS_00046658	Intergenic LncRNAs
TCONS_00020089	Intergenic LncRNAs
TCONS_00033463	Intergenic LncRNAs
TCONS_00068294	Sense LncRNAs
TCONS_00076569	Intergenic LncRNAs
TCONS_00045371	Sense LncRNAs
TCONS_00002389	Intergenic LncRNAs
TCONS_00022713	Intergenic LncRNAs
TCONS_00005097	Intergenic LncRNAs
TCONS_00040475	Intergenic LncRNAs
TCONS_00078784	Bidirectional LncRNAs
TCONS_00067521	Sense LncRNAs
TCONS_00057698	Sense LncRNAs
TCONS_00024095	Intergenic LncRNAs
TCONS_00074312	Sense LncRNAs
TCONS_00066480	Intergenic LncRNAs
TCONS_00030753	Sense LncRNAs
TCONS_00065355	Intergenic LncRNAs
TCONS_00052210	Sense LncRNAs
TCONS_00014500	Intergenic LncRNAs
TCONS_00037196	Intergenic LncRNAs
TCONS_00008357	Intergenic LncRNAs
TCONS_00029553	Other
TCONS_00022465	Intergenic LncRNAs
TCONS_00044044	Sense LncRNAs
TCONS_00066924	Intergenic LncRNAs
TCONS_00043379	Sense LncRNAs
TCONS_00001103	Intergenic LncRNAs
TCONS_00031139	Intergenic LncRNAs
TCONS_00037786	Intergenic LncRNAs
TCONS_00013376	Intergenic LncRNAs
TCONS_00034753	Intergenic LncRNAs
TCONS_00025677	Intergenic LncRNAs
TCONS_00012072	Sense LncRNAs
TCONS_00042380	Intergenic LncRNAs
TCONS_00075445	Sense LncRNAs
TCONS_00067933	Sense LncRNAs
TCONS_00080872	Intergenic LncRNAs
TCONS_00078070	Intergenic LncRNAs
TCONS_00040790	Intergenic LncRNAs
TCONS_00048567	Intergenic LncRNAs
TCONS_00029560	Intergenic LncRNAs
TCONS_00042053	Intergenic LncRNAs
TCONS_00066343	Sense LncRNAs
TCONS_00058181	Other
TCONS_00064894	Bidirectional LncRNAs
TCONS_00028468	Intergenic LncRNAs
TCONS_00058826	Intergenic LncRNAs
TCONS_00057423	Intergenic LncRNAs
TCONS_00050365	Intergenic LncRNAs
TCONS_00042390	Intergenic LncRNAs
TCONS_00007409	Other
TCONS_00048524	Intergenic LncRNAs
TCONS_00070587	Bidirectional LncRNAs
TCONS_00018571	Intergenic LncRNAs
TCONS_00055458	Bidirectional LncRNAs
TCONS_00059287	Bidirectional LncRNAs
TCONS_00021440	Other
TCONS_00021908	Other
TCONS_00065328	Intergenic LncRNAs
TCONS_00020955	Intergenic LncRNAs
TCONS_00005259	Sense LncRNAs
TCONS_00055101	Bidirectional LncRNAs
TCONS_00053078	Intergenic LncRNAs
TCONS_00030503	Bidirectional LncRNAs
TCONS_00050277	Intergenic LncRNAs
TCONS_00013024	Intergenic LncRNAs
TCONS_00012304	Intergenic LncRNAs
TCONS_00067991	Intergenic LncRNAs
TCONS_00006842	Intergenic LncRNAs
TCONS_00005448	Bidirectional LncRNAs
XR_003071542.1	Sense LncRNAs
XR_003076057.1	Bidirectional LncRNAs
XR_003072591.1	Other
XR_003072438.1	Intergenic LncRNAs
XR_001469316.2	Bidirectional LncRNAs
XR_001467292.2	Intergenic LncRNAs
XR_003077053.1	Sense LncRNAs
XR_001467681.1	Intergenic LncRNAs
XR_001465308.2	Sense LncRNAs
XR_003073821.1	Intergenic LncRNAs
XR_001465129.2	Sense LncRNAs
XR_003076526.1	Sense LncRNAs
XR_003075561.1	Intergenic LncRNAs
XR_003076978.1	Sense LncRNAs
XR_003076737.1	Intergenic LncRNAs
XR_001468973.2	Sense LncRNAs
XR_001466977.2	Intergenic LncRNAs
XR_003077842.1	Intergenic LncRNAs
XR_001469003.2	Intergenic LncRNAs
XR_003073674.1	Intergenic LncRNAs
XR_001465435.2	Bidirectional LncRNAs
XR_001465903.2	Sense LncRNAs
XR_001465220.2	Intergenic LncRNAs
XR_003073908.1	Intergenic LncRNAs
XR_003072590.1	Intergenic LncRNAs
XR_003074401.1	Intergenic LncRNAs
XR_003071701.1	Intergenic LncRNAs
XR_003075780.1	Sense LncRNAs
XR_001470233.2	Intergenic LncRNAs
XR_003076409.1	Sense LncRNAs
XR_001463948.2	Intergenic LncRNAs
XR_001463756.2	Sense LncRNAs
XR_001466332.2	Intergenic LncRNAs
XR_003072580.1	Sense LncRNAs
XR_003071553.1	Other
XR_001466466.2	Intergenic LncRNAs
XR_001470134.1	Intergenic LncRNAs
XR_001467490.2	Sense LncRNAs
XR_001470383.2	Bidirectional LncRNAs
XR_001470337.2	Intergenic LncRNAs
XR_003072190.1	Intergenic LncRNAs
XR_003071960.1	Sense LncRNAs
XR_003075495.1	Intergenic LncRNAs
XR_001467601.2	Sense LncRNAs
XR_003072095.1	Sense LncRNAs
XR_003077864.1	Sense LncRNAs
XR_001466223.2	Sense LncRNAs
XR_003077849.1	Intergenic LncRNAs
XR_212537.3	Intergenic LncRNAs
XR_210673.3	Sense LncRNAs
XR_003075869.1	Intergenic LncRNAs
XR_003073859.1	Intergenic LncRNAs
XR_003075751.1	Sense LncRNAs
XR_003076421.1	Intergenic LncRNAs
XR_001467281.2	Intergenic LncRNAs
XR_003077986.1	Intergenic LncRNAs
XR_001464267.1	Sense LncRNAs
XR_001469045.2	Sense LncRNAs
XR_003077871.1	Intergenic LncRNAs
XR_001464176.2	Intergenic LncRNAs
XR_001466089.2	Intergenic LncRNAs
XR_003073688.1	Sense LncRNAs
XR_003073047.1	Intergenic LncRNAs
XR_001466854.2	Intergenic LncRNAs
XR_001463182.1	Intergenic LncRNAs
XR_003074378.1	Sense LncRNAs
XR_001463626.2	Sense LncRNAs
XR_001470202.2	Bidirectional LncRNAs
XR_001468289.2	Sense LncRNAs
XR_001462951.2	Bidirectional LncRNAs
XR_003073031.1	Intergenic LncRNAs
XR_001466373.2	Sense LncRNAs
XR_001464641.2	Intergenic LncRNAs
XR_003075096.1	Sense LncRNAs
XR_001467680.1	Intergenic LncRNAs
XR_001465080.1	Intergenic LncRNAs
XR_003074459.1	Bidirectional LncRNAs
XR_001468874.2	Intergenic LncRNAs
XR_003075378.1	Intergenic LncRNAs
XR_001468924.2	Intergenic LncRNAs
XR_001462498.2	Intergenic LncRNAs
XR_001470407.2	Bidirectional LncRNAs
XR_003074782.1	Sense LncRNAs
XR_001468114.2	Sense LncRNAs
XR_003071927.1	Sense LncRNAs
XR_003072118.1	Intergenic LncRNAs
XR_003073049.1	Intergenic LncRNAs
XR_001468797.2	Bidirectional LncRNAs
XR_001470080.2	Sense LncRNAs
XR_001469902.2	Intergenic LncRNAs
XR_001465135.2	Bidirectional LncRNAs
XR_001469500.2	Sense LncRNAs
XR_003073275.1	Intergenic LncRNAs
XR_003072564.1	Intergenic LncRNAs
XR_003073069.1	Intergenic LncRNAs
XR_003071295.1	Bidirectional LncRNAs
XR_001468932.1	Sense LncRNAs
XR_003074010.1	Intergenic LncRNAs
XR_003072951.1	Other
XR_001465947.2	Intergenic LncRNAs
XR_003076713.1	Bidirectional LncRNAs
XR_003077141.1	Bidirectional LncRNAs
XR_003073234.1	Intergenic LncRNAs
XR_001465113.2	Sense LncRNAs
XR_001464718.2	Intergenic LncRNAs
XR_001465081.1	Intergenic LncRNAs
XR_001465017.1	Intergenic LncRNAs
XR_003071390.1	Intergenic LncRNAs
XR_001464282.1	Sense LncRNAs
XR_003072295.1	Other
XR_001463410.2	Intergenic LncRNAs
XR_003075494.1	Intergenic LncRNAs
XR_003077604.1	Sense LncRNAs
XR_001465507.2	Intergenic LncRNAs
XR_003076300.1	Bidirectional LncRNAs
XR_001468688.1	Intergenic LncRNAs
XR_001465267.2	Sense LncRNAs
XR_003074386.1	Sense LncRNAs
XR_003077385.1	Sense LncRNAs
XR_003072390.1	Sense LncRNAs
XR_001466747.2	Intergenic LncRNAs
XR_003071846.1	Other
XR_001466849.2	Sense LncRNAs
XR_001464258.2	Intergenic LncRNAs
XR_001465445.2	Intergenic LncRNAs
XR_003071985.1	Intergenic LncRNAs
XR_001464049.2	Intergenic LncRNAs
XR_001466601.2	Bidirectional LncRNAs
XR_003071879.1	Sense LncRNAs
XR_001466436.1	Bidirectional LncRNAs
XR_001469453.2	Intergenic LncRNAs
XR_003076163.1	Intergenic LncRNAs
XR_001469307.2	Bidirectional LncRNAs
XR_001468073.2	Sense LncRNAs
XR_003074390.1	Intergenic LncRNAs
XR_003074872.1	Intergenic LncRNAs
XR_001468705.1	Intergenic LncRNAs
XR_003073045.1	Intergenic LncRNAs
XR_003075513.1	Sense LncRNAs
XR_003077105.1	Bidirectional LncRNAs
XR_003074880.1	Intergenic LncRNAs
XR_001466598.2	Sense LncRNAs
XR_003074640.1	Bidirectional LncRNAs
XR_003073166.1	Intergenic LncRNAs
XR_001464798.2	Sense LncRNAs
XR_003076166.1	Intergenic LncRNAs
XR_001466378.2	Sense LncRNAs
XR_001466571.2	Sense LncRNAs
XR_001462172.2	Sense LncRNAs
XR_001464670.2	Intergenic LncRNAs
XR_001469326.2	Intergenic LncRNAs
XR_001468447.2	Intergenic LncRNAs
XR_001468745.2	Intergenic LncRNAs
XR_001466797.2	Other
XR_001465810.2	Bidirectional LncRNAs
XR_003075322.1	Intergenic LncRNAs
XR_003073807.1	Sense LncRNAs
XR_001464619.2	Intergenic LncRNAs
XR_003074639.1	Sense LncRNAs
XR_001469229.2	Sense LncRNAs
XR_001470486.1	Intergenic LncRNAs
XR_003072038.1	Sense LncRNAs
XR_003072447.1	Sense LncRNAs
XR_003077372.1	Sense LncRNAs
XR_003071154.1	Sense LncRNAs
XR_003071404.1	Intergenic LncRNAs
XR_001468415.1	Other
XR_001465161.2	Intergenic LncRNAs
XR_001469186.1	Sense LncRNAs
XR_003071549.1	Sense LncRNAs
XR_001465995.2	Intergenic LncRNAs
XR_001464711.2	Intergenic LncRNAs
XR_003073796.1	Other
XR_003073891.1	Bidirectional LncRNAs
XR_003074586.1	Intergenic LncRNAs
XR_003072964.1	Sense LncRNAs
XR_001467755.2	Intergenic LncRNAs
XR_001467472.2	Intergenic LncRNAs
XR_003073750.1	Intergenic LncRNAs
XR_001469731.2	Intergenic LncRNAs
XR_003073652.1	Intergenic LncRNAs
XR_003073428.1	Intergenic LncRNAs
XR_003075449.1	Intergenic LncRNAs
XR_001470028.2	Intergenic LncRNAs
XR_001467479.2	Bidirectional LncRNAs
XR_211254.3	Intergenic LncRNAs
XR_001470075.2	Bidirectional LncRNAs
XR_003071820.1	Sense LncRNAs
XR_003074271.1	Sense LncRNAs
XR_003073740.1	Intergenic LncRNAs
XR_003071782.1	Intergenic LncRNAs
XR_003074329.1	Intergenic LncRNAs
XR_003071910.1	Intergenic LncRNAs
XR_003073759.1	Sense LncRNAs
XR_212246.3	Intergenic LncRNAs
XR_001467525.2	Intergenic LncRNAs
XR_003076759.1	Intergenic LncRNAs
XR_003071023.1	Sense LncRNAs
XR_001469673.2	Sense LncRNAs
XR_003071773.1	Intergenic LncRNAs
XR_001465095.2	Bidirectional LncRNAs
XR_001468707.2	Bidirectional LncRNAs
XR_001468070.2	Intergenic LncRNAs
XR_001463564.2	Bidirectional LncRNAs
XR_001469719.2	Sense LncRNAs
XR_001469346.2	Sense LncRNAs
XR_001464216.1	Intergenic LncRNAs
XR_003072904.1	Other
XR_001464096.2	Bidirectional LncRNAs
XR_003077398.1	Intergenic LncRNAs
XR_003074999.1	Intergenic LncRNAs
XR_003073344.1	Intergenic LncRNAs
XR_001470335.2	Sense LncRNAs
XR_001466184.1	Intergenic LncRNAs
XR_003077277.1	Intergenic LncRNAs
XR_003075446.1	Other
XR_001465506.2	Intergenic LncRNAs
XR_003071691.1	Other
XR_001467419.1	Sense LncRNAs
XR_003077438.1	Intergenic LncRNAs
XR_001469278.2	Other
XR_003074103.1	Intergenic LncRNAs
XR_003072041.1	Sense LncRNAs
XR_001467383.2	Other
XR_003073577.1	Intergenic LncRNAs
XR_003077591.1	Sense LncRNAs
XR_003076665.1	Sense LncRNAs
XR_001463545.2	Intergenic LncRNAs
XR_003074604.1	Intergenic LncRNAs
XR_001468307.2	Intergenic LncRNAs
XR_003077002.1	Sense LncRNAs
XR_003074489.1	Bidirectional LncRNAs
XR_003073150.1	Bidirectional LncRNAs
XR_003076777.1	Intergenic LncRNAs
NR_036668.1	Bidirectional LncRNAs
XR_001465191.2	Bidirectional LncRNAs
XR_003076664.1	Intergenic LncRNAs
XR_003072778.1	Sense LncRNAs
XR_001463314.2	Intergenic LncRNAs
XR_003077412.1	Intergenic LncRNAs
XR_001467588.1	Sense LncRNAs
XR_003073378.1	Sense LncRNAs
XR_001468009.1	Bidirectional LncRNAs
XR_001469328.2	Intergenic LncRNAs
XR_001466904.2	Intergenic LncRNAs
XR_003074376.1	Intergenic LncRNAs
XR_003074658.1	Sense LncRNAs
XR_003072797.1	Intergenic LncRNAs
XR_001464063.2	Intergenic LncRNAs
XR_001466541.2	Sense LncRNAs
XR_001466852.2	Intergenic LncRNAs
XR_003075801.1	Bidirectional LncRNAs
XR_003077433.1	Bidirectional LncRNAs
XR_003077004.1	Sense LncRNAs
XR_001470185.2	Intergenic LncRNAs
XR_001467586.1	Sense LncRNAs
XR_003073073.1	Intergenic LncRNAs
XR_001468831.2	Intergenic LncRNAs
XR_001465320.2	Intergenic LncRNAs
XR_001465551.1	Bidirectional LncRNAs
XR_003074133.1	Sense LncRNAs
XR_003075518.1	Sense LncRNAs
XR_003074124.1	Intergenic LncRNAs
XR_003072751.1	Intergenic LncRNAs
XR_001461833.2	Other
XR_003076213.1	Intergenic LncRNAs
XR_003077969.1	Intergenic LncRNAs
XR_003073811.1	Intergenic LncRNAs
XR_001465797.2	Intergenic LncRNAs
XR_003075342.1	Sense LncRNAs
XR_001463223.2	Sense LncRNAs
XR_003073966.1	Bidirectional LncRNAs
XR_001465131.2	Intergenic LncRNAs
XR_001465492.2	Intergenic LncRNAs
XR_003075116.1	Sense LncRNAs
XR_003074350.1	Bidirectional LncRNAs
XR_001469615.2	Sense LncRNAs
XR_001465761.1	Bidirectional LncRNAs
XR_001463880.2	Other
XR_001469023.2	Intergenic LncRNAs
NR_036657.2	Intergenic LncRNAs
XR_001467123.2	Sense LncRNAs
XR_003077649.1	Intergenic LncRNAs
XR_003074769.1	Bidirectional LncRNAs
XR_003073705.1	Intergenic LncRNAs
XR_001465721.2	Intergenic LncRNAs
XR_003073484.1	Bidirectional LncRNAs
XR_003074988.1	Sense LncRNAs
XR_001470840.2	Other
XR_003071876.1	Sense LncRNAs
XR_003076319.1	Other
XR_001468382.2	Bidirectional LncRNAs
XR_003073918.1	Intergenic LncRNAs
XR_003073819.1	Intergenic LncRNAs
XR_003077555.1	Intergenic LncRNAs
XR_003075647.1	Bidirectional LncRNAs
XR_003073029.1	Intergenic LncRNAs
XR_001466115.2	Intergenic LncRNAs
XR_001464183.1	Intergenic LncRNAs
XR_003073058.1	Intergenic LncRNAs
XR_003073927.1	Intergenic LncRNAs
XR_003072584.1	Sense LncRNAs
XR_003074611.1	Bidirectional LncRNAs
XR_001470345.2	Bidirectional LncRNAs
XR_003071628.1	Other
XR_001463688.2	Intergenic LncRNAs
XR_003074244.1	Bidirectional LncRNAs
XR_001468975.2	Intergenic LncRNAs
XR_003076160.1	Sense LncRNAs
XR_211622.3	Intergenic LncRNAs
XR_001464628.2	Sense LncRNAs
XR_003072648.1	Other
XR_001466461.2	Bidirectional LncRNAs
XR_003074264.1	Intergenic LncRNAs
XR_003075004.1	Intergenic LncRNAs
XR_003077020.1	Intergenic LncRNAs
XR_003074897.1	Intergenic LncRNAs
XR_003074941.1	Sense LncRNAs
XR_003076124.1	Intergenic LncRNAs
XR_211570.3	Bidirectional LncRNAs
XR_001463279.2	Other
XR_003071244.1	Intergenic LncRNAs
XR_003074566.1	Intergenic LncRNAs
XR_003074070.1	Intergenic LncRNAs
XR_001465835.2	Intergenic LncRNAs
XR_001465704.2	Intergenic LncRNAs
XR_001468533.1	Intergenic LncRNAs
XR_001468097.2	Intergenic LncRNAs
XR_003076096.1	Sense LncRNAs
XR_001464699.1	Intergenic LncRNAs
XR_003072825.1	Other
XR_003077417.1	Sense LncRNAs
XR_001469237.2	Bidirectional LncRNAs
XR_003074090.1	Bidirectional LncRNAs
XR_003073797.1	Intergenic LncRNAs
XR_210208.3	Intergenic LncRNAs
XR_003074012.1	Intergenic LncRNAs
XR_001463208.2	Bidirectional LncRNAs
XR_003073898.1	Intergenic LncRNAs
NR_131199.1	Sense LncRNAs
XR_003071474.1	Sense LncRNAs
XR_003077040.1	Sense LncRNAs
XR_003074630.1	Intergenic LncRNAs
XR_001466522.2	Bidirectional LncRNAs
XR_003073067.1	Intergenic LncRNAs
XR_003077339.1	Sense LncRNAs
XR_001465418.2	Bidirectional LncRNAs
XR_003074101.1	Intergenic LncRNAs
XR_003072003.1	Intergenic LncRNAs
XR_003073426.1	Intergenic LncRNAs
XR_003071968.1	Sense LncRNAs
XR_003077036.1	Other
XR_003071544.1	Sense LncRNAs
XR_001470011.2	Intergenic LncRNAs
XR_001465593.2	Intergenic LncRNAs
XR_001464684.1	Bidirectional LncRNAs
XR_001470184.2	Sense LncRNAs
XR_001463316.2	Intergenic LncRNAs
XR_003073589.1	Sense LncRNAs
XR_003073222.1	Intergenic LncRNAs
XR_001467162.2	Intergenic LncRNAs
XR_001465146.2	Intergenic LncRNAs
XR_003071781.1	Intergenic LncRNAs
XR_001463588.2	Sense LncRNAs
XR_001470273.2	Intergenic LncRNAs
XR_001470340.2	Sense LncRNAs
XR_001467381.2	Other
XR_001465257.2	Intergenic LncRNAs
XR_210414.3	Intergenic LncRNAs
XR_003074567.1	Intergenic LncRNAs
XR_003076499.1	Sense LncRNAs
XR_003077983.1	Intergenic LncRNAs
XR_003071388.1	Intergenic LncRNAs
XR_003071000.1	Bidirectional LncRNAs
XR_001468648.2	Intergenic LncRNAs
XR_003076291.1	Other
XR_001463520.2	Sense LncRNAs
XR_001466407.2	Intergenic LncRNAs
XR_003072639.1	Intergenic LncRNAs
XR_003072429.1	Intergenic LncRNAs
XR_001469750.2	Sense LncRNAs
XR_001468288.2	Sense LncRNAs
XR_003077169.1	Sense LncRNAs
XR_003077651.1	Sense LncRNAs
XR_001470470.2	Bidirectional LncRNAs
XR_001468544.2	Sense LncRNAs
XR_003076990.1	Sense LncRNAs
XR_003073179.1	Intergenic LncRNAs
XR_003076629.1	Sense LncRNAs
XR_001463361.2	Bidirectional LncRNAs
XR_001466241.2	Intergenic LncRNAs
XR_001470149.2	Intergenic LncRNAs
XR_001465344.2	Sense LncRNAs
XR_001470361.2	Other
XR_001469609.2	Intergenic LncRNAs
XR_211210.3	Bidirectional LncRNAs
XR_211432.3	Intergenic LncRNAs
XR_003076267.1	Intergenic LncRNAs
XR_001470199.2	Sense LncRNAs
XR_003072738.1	Intergenic LncRNAs
XR_003072266.1	Intergenic LncRNAs
XR_003072781.1	Other
XR_003074321.1	Intergenic LncRNAs
XR_001468051.2	Intergenic LncRNAs
XR_003071463.1	Sense LncRNAs
XR_003073472.1	Intergenic LncRNAs
XR_003073654.1	Intergenic LncRNAs
XR_003073687.1	Bidirectional LncRNAs
XR_003075308.1	Intergenic LncRNAs
XR_001466777.2	Intergenic LncRNAs
XR_003072138.1	Intergenic LncRNAs
XR_003077164.1	Intergenic LncRNAs
XR_003073133.1	Other
XR_003074517.1	Intergenic LncRNAs
XR_003071409.1	Intergenic LncRNAs
XR_001469796.2	Sense LncRNAs
XR_003075085.1	Intergenic LncRNAs
XR_001463376.1	Sense LncRNAs
XR_003077266.1	Intergenic LncRNAs
XR_003073728.1	Intergenic LncRNAs
XR_001464102.2	Sense LncRNAs
XR_003076394.1	Intergenic LncRNAs
XR_001469795.2	Intergenic LncRNAs
XR_003073958.1	Bidirectional LncRNAs
XR_003074555.1	Bidirectional LncRNAs
XR_001470249.2	Intergenic LncRNAs
XR_003077700.1	Sense LncRNAs
XR_003073477.1	Sense LncRNAs
XR_003071890.1	Intergenic LncRNAs
XR_003075913.1	Bidirectional LncRNAs
XR_003070958.1	Sense LncRNAs
XR_001467986.2	Intergenic LncRNAs
XR_003077995.1	Intergenic LncRNAs
XR_003076943.1	Sense LncRNAs
XR_003074247.1	Intergenic LncRNAs
XR_003071530.1	Sense LncRNAs
XR_003071963.1	Sense LncRNAs
XR_001468313.1	Sense LncRNAs
XR_001467952.2	Bidirectional LncRNAs
XR_001465278.2	Intergenic LncRNAs
NR_131200.1	Sense LncRNAs
XR_003072916.1	Other
XR_001466267.2	Intergenic LncRNAs
XR_003072875.1	Other
XR_003073708.1	Sense LncRNAs
XR_001467180.2	Intergenic LncRNAs
XR_003070988.1	Sense LncRNAs
XR_003074771.1	Sense LncRNAs
XR_001465092.2	Intergenic LncRNAs
XR_003075138.1	Intergenic LncRNAs
XR_003073467.1	Bidirectional LncRNAs
XR_001466869.2	Sense LncRNAs
XR_001465473.2	Intergenic LncRNAs
XR_001467803.2	Sense LncRNAs
XR_001469944.2	Intergenic LncRNAs
XR_003073063.1	Intergenic LncRNAs
XR_003075498.1	Sense LncRNAs
XR_003072097.1	Intergenic LncRNAs
XR_210412.3	Intergenic LncRNAs
XR_003075112.1	Intergenic LncRNAs
XR_001470260.1	Intergenic LncRNAs
XR_003075371.1	Other
XR_001470012.2	Intergenic LncRNAs
XR_001469643.2	Intergenic LncRNAs
XR_003072316.1	Sense LncRNAs
XR_001465208.1	Bidirectional LncRNAs
XR_001467251.1	Bidirectional LncRNAs
XR_003073615.1	Bidirectional LncRNAs
XR_001465660.2	Sense LncRNAs
XR_003078016.1	Sense LncRNAs
XR_003077853.1	Intergenic LncRNAs
XR_001466481.2	Sense LncRNAs
XR_003071435.1	Sense LncRNAs
XR_001467764.2	Sense LncRNAs
XR_003071961.1	Sense LncRNAs
XR_003076740.1	Intergenic LncRNAs
XR_003072179.1	Sense LncRNAs
XR_001465096.2	Intergenic LncRNAs
XR_003075733.1	Intergenic LncRNAs
XR_003074073.1	Bidirectional LncRNAs
XR_001464599.2	Intergenic LncRNAs
XR_001467179.2	Intergenic LncRNAs
XR_003074865.1	Sense LncRNAs
XR_003074389.1	Intergenic LncRNAs
XR_001463629.2	Bidirectional LncRNAs
XR_003074518.1	Intergenic LncRNAs
XR_003074815.1	Sense LncRNAs
XR_003074954.1	Intergenic LncRNAs
XR_212953.3	Intergenic LncRNAs
XR_003073251.1	Intergenic LncRNAs
XR_003077459.1	Sense LncRNAs
XR_003076700.1	Intergenic LncRNAs
XR_001463500.2	Intergenic LncRNAs
XR_003075362.1	Sense LncRNAs
XR_003070964.1	Intergenic LncRNAs
XR_003073057.1	Intergenic LncRNAs
XR_001468253.2	Intergenic LncRNAs
XR_003075700.1	Intergenic LncRNAs
XR_003077399.1	Intergenic LncRNAs
XR_003075681.1	Intergenic LncRNAs
XR_001466938.2	Intergenic LncRNAs
XR_001464930.1	Intergenic LncRNAs
XR_003072404.1	Intergenic LncRNAs
XR_001464746.2	Bidirectional LncRNAs
XR_001465319.2	Intergenic LncRNAs
XR_001464552.2	Intergenic LncRNAs
XR_001467644.2	Sense LncRNAs
XR_001465839.2	Intergenic LncRNAs
XR_001464473.2	Bidirectional LncRNAs
XR_003075673.1	Bidirectional LncRNAs
XR_001464688.1	Intergenic LncRNAs
XR_003074665.1	Sense LncRNAs
XR_001464837.2	Intergenic LncRNAs
XR_003074451.1	Bidirectional LncRNAs
XR_001468171.2	Intergenic LncRNAs
XR_210397.3	Intergenic LncRNAs
XR_003076506.1	Sense LncRNAs
XR_003072398.1	Intergenic LncRNAs
XR_003071059.1	Intergenic LncRNAs
XR_003074168.1	Sense LncRNAs
XR_001462755.2	Intergenic LncRNAs
XR_003077084.1	Sense LncRNAs
XR_003074008.1	Intergenic LncRNAs
XR_003071318.1	Intergenic LncRNAs
XR_001464753.2	Sense LncRNAs
XR_001470009.2	Intergenic LncRNAs
XR_003075800.1	Bidirectional LncRNAs
XR_001470279.2	Intergenic LncRNAs
XR_003074650.1	Sense LncRNAs
XR_003074365.1	Intergenic LncRNAs
XR_001466896.2	Sense LncRNAs
XR_003071398.1	Intergenic LncRNAs
XR_003072272.1	Intergenic LncRNAs
XR_001466504.1	Sense LncRNAs
XR_003076489.1	Intergenic LncRNAs
XR_001463936.2	Intergenic LncRNAs
XR_003077863.1	Sense LncRNAs
XR_003072962.1	Sense LncRNAs
XR_003072612.1	Intergenic LncRNAs
XR_003076318.1	Other
XR_003072040.1	Sense LncRNAs
XR_003076558.1	Intergenic LncRNAs
XR_001465850.2	Bidirectional LncRNAs
XR_003075981.1	Bidirectional LncRNAs
XR_003077072.1	Intergenic LncRNAs
XR_001468156.2	Intergenic LncRNAs
XR_001468754.2	Sense LncRNAs
XR_003072341.1	Sense LncRNAs
XR_001466919.2	Sense LncRNAs
XR_003073855.1	Intergenic LncRNAs
XR_001464588.1	Bidirectional LncRNAs
XR_003071608.1	Intergenic LncRNAs
XR_003072337.1	Bidirectional LncRNAs
XR_001466268.2	Sense LncRNAs
XR_003071457.1	Intergenic LncRNAs
XR_003072204.1	Intergenic LncRNAs
XR_003075560.1	Intergenic LncRNAs
XR_001467420.2	Sense LncRNAs
XR_003076167.1	Bidirectional LncRNAs
XR_003073247.1	Sense LncRNAs
XR_003077122.1	Sense LncRNAs
XR_001469948.2	Bidirectional LncRNAs
XR_003071967.1	Sense LncRNAs
XR_003074621.1	Sense LncRNAs
XR_003071500.1	Sense LncRNAs
XR_001462042.2	Intergenic LncRNAs
XR_001468877.2	Intergenic LncRNAs
XR_001466516.2	Sense LncRNAs
XR_001466582.1	Bidirectional LncRNAs
XR_003073452.1	Intergenic LncRNAs
XR_003074136.1	Intergenic LncRNAs
XR_001470065.2	Sense LncRNAs
XR_212262.3	Intergenic LncRNAs
XR_003075748.1	Intergenic LncRNAs
XR_003075289.1	Sense LncRNAs
XR_003076716.1	Bidirectional LncRNAs
XR_001463421.2	Intergenic LncRNAs
XR_001464153.2	Bidirectional LncRNAs
XR_001468665.2	Sense LncRNAs
XR_001466510.2	Sense LncRNAs
XR_003073693.1	Intergenic LncRNAs
XR_003072534.1	Other
XR_003077167.1	Sense LncRNAs
XR_003075969.1	Intergenic LncRNAs
XR_211200.3	Intergenic LncRNAs
XR_003073738.1	Intergenic LncRNAs
XR_003076961.1	Intergenic LncRNAs
XR_001470358.2	Intergenic LncRNAs
XR_003074387.1	Sense LncRNAs
XR_003071449.1	Sense LncRNAs
XR_003073748.1	Intergenic LncRNAs
XR_003077259.1	Sense LncRNAs
XR_001463643.2	Intergenic LncRNAs
XR_003075399.1	Intergenic LncRNAs
XR_003071163.1	Intergenic LncRNAs
XR_003074379.1	Sense LncRNAs
XR_003076374.1	Sense LncRNAs
XR_001464634.1	Sense LncRNAs
XR_001466479.2	Intergenic LncRNAs
XR_001463651.2	Sense LncRNAs
XR_003076137.1	Intergenic LncRNAs
XR_001466751.2	Sense LncRNAs
XR_003075725.1	Intergenic LncRNAs
XR_001462025.2	Sense LncRNAs
XR_001465754.2	Intergenic LncRNAs
XR_003074908.1	Intergenic LncRNAs
XR_001466915.2	Intergenic LncRNAs
XR_003077035.1	Intergenic LncRNAs
XR_001465453.2	Intergenic LncRNAs
XR_003075475.1	Sense LncRNAs
XR_001464433.2	Bidirectional LncRNAs
XR_003073187.1	Intergenic LncRNAs
XR_001465726.2	Intergenic LncRNAs
XR_001466714.2	Intergenic LncRNAs
XR_003071636.1	Sense LncRNAs
XR_001463845.2	Intergenic LncRNAs
XR_003073701.1	Intergenic LncRNAs
XR_001465942.2	Intergenic LncRNAs
XR_003073776.1	Sense LncRNAs
XR_003074950.1	Sense LncRNAs
XR_140261.4	Intergenic LncRNAs
XR_003072478.1	Intergenic LncRNAs
XR_003072115.1	Sense LncRNAs
XR_003071631.1	Sense LncRNAs
XR_003077245.1	Sense LncRNAs
XR_003074744.1	Sense LncRNAs
XR_003072287.1	Bidirectional LncRNAs
XR_003076799.1	Sense LncRNAs
XR_001465849.2	Bidirectional LncRNAs
XR_003073226.1	Intergenic LncRNAs
XR_003072588.1	Intergenic LncRNAs
XR_003071915.1	Intergenic LncRNAs
XR_003072907.1	Other
XR_003076688.1	Sense LncRNAs
XR_003077441.1	Intergenic LncRNAs
XR_001464079.2	Bidirectional LncRNAs
XR_003077263.1	Intergenic LncRNAs
XR_003072655.1	Intergenic LncRNAs
XR_001468900.2	Sense LncRNAs
XR_003074017.1	Other
XR_003072509.1	Intergenic LncRNAs
XR_001467965.2	Intergenic LncRNAs
XR_003073888.1	Sense LncRNAs
XR_003076373.1	Sense LncRNAs
XR_211437.3	Intergenic LncRNAs
XR_001468291.2	Bidirectional LncRNAs
XR_003076095.1	Sense LncRNAs
XR_003076804.1	Sense LncRNAs
XR_003074817.1	Sense LncRNAs
XR_003071913.1	Intergenic LncRNAs
XR_001465097.2	Bidirectional LncRNAs
XR_001464354.2	Bidirectional LncRNAs
XR_003072498.1	Intergenic LncRNAs
XR_001469092.2	Sense LncRNAs
XR_003071175.1	Sense LncRNAs
XR_003076447.1	Sense LncRNAs
XR_001470447.2	Bidirectional LncRNAs
XR_003076985.1	Intergenic LncRNAs
XR_001464165.2	Intergenic LncRNAs
XR_001466878.2	Intergenic LncRNAs
XR_001468956.2	Sense LncRNAs
XR_003073081.1	Sense LncRNAs
XR_001464698.1	Intergenic LncRNAs
XR_003071423.1	Intergenic LncRNAs
XR_003076156.1	Sense LncRNAs
XR_001468383.2	Sense LncRNAs
XR_001469491.2	Sense LncRNAs
XR_001464939.2	Sense LncRNAs
XR_001468122.2	Intergenic LncRNAs
XR_003076024.1	Sense LncRNAs
XR_001466949.2	Sense LncRNAs
XR_003071686.1	Bidirectional LncRNAs
XR_210640.2	Intergenic LncRNAs
XR_212291.3	Bidirectional LncRNAs
XR_001469836.2	Sense LncRNAs
XR_003073050.1	Sense LncRNAs
XR_003073027.1	Intergenic LncRNAs
XR_001465286.2	Intergenic LncRNAs
XR_001464644.1	Intergenic LncRNAs
XR_003073916.1	Sense LncRNAs
XR_001465998.2	Intergenic LncRNAs
XR_003071750.1	Intergenic LncRNAs
XR_001465503.2	Intergenic LncRNAs
XR_001470393.2	Bidirectional LncRNAs
XR_003074458.1	Bidirectional LncRNAs
XR_001469986.2	Intergenic LncRNAs
XR_213672.3	Other
XR_003072020.1	Intergenic LncRNAs
XR_001470182.2	Bidirectional LncRNAs
XR_001469404.2	Sense LncRNAs
XR_001463521.2	Bidirectional LncRNAs
XR_213591.3	Intergenic LncRNAs
XR_001470238.2	Sense LncRNAs
XR_003075345.1	Bidirectional LncRNAs
XR_003076040.1	Sense LncRNAs
XR_001467149.2	Sense LncRNAs
XR_003076705.1	Intergenic LncRNAs
XR_001469958.2	Intergenic LncRNAs
XR_001466483.2	Intergenic LncRNAs
XR_001464218.2	Sense LncRNAs
XR_003072205.1	Intergenic LncRNAs
XR_001466920.2	Sense LncRNAs
XR_003077586.1	Sense LncRNAs
XR_001465253.2	Sense LncRNAs
XR_003077336.1	Sense LncRNAs
XR_003077273.1	Intergenic LncRNAs
XR_003072982.1	Sense LncRNAs
XR_003072846.1	Other
XR_001470367.2	Sense LncRNAs
XR_003073605.1	Intergenic LncRNAs
XR_003077145.1	Bidirectional LncRNAs
XR_210874.3	Intergenic LncRNAs
XR_001464664.2	Intergenic LncRNAs
XR_001468036.2	Intergenic LncRNAs
XR_001463607.1	Bidirectional LncRNAs
XR_003076773.1	Intergenic LncRNAs
XR_001465776.2	Bidirectional LncRNAs
XR_001471153.2	Other
XR_003071861.1	Sense LncRNAs
XR_003075702.1	Intergenic LncRNAs
XR_001465193.2	Other
XR_003075922.1	Intergenic LncRNAs
XR_003071917.1	Intergenic LncRNAs
XR_003073386.1	Intergenic LncRNAs
XR_003072854.1	Other
XR_210190.3	Intergenic LncRNAs
XR_001464882.2	Sense LncRNAs
XR_003074502.1	Intergenic LncRNAs
XR_003076991.1	Intergenic LncRNAs
XR_001464444.2	Intergenic LncRNAs
XR_001466327.2	Sense LncRNAs
XR_001467087.2	Intergenic LncRNAs
XR_003072629.1	Sense LncRNAs
XR_003075892.1	Other
XR_001469444.2	Sense LncRNAs
XR_003076486.1	Sense LncRNAs
XR_001470277.2	Intergenic LncRNAs
XR_003075805.1	Bidirectional LncRNAs
XR_003077015.1	Intergenic LncRNAs
XR_003071696.1	Sense LncRNAs
XR_001468014.2	Intergenic LncRNAs
NR_131971.1	Intergenic LncRNAs
XR_003073774.1	Sense LncRNAs
XR_001470255.2	Bidirectional LncRNAs
XR_003071002.1	Sense LncRNAs
XR_003072326.1	Intergenic LncRNAs
XR_003071436.1	Sense LncRNAs
XR_001468277.2	Intergenic LncRNAs
XR_003072540.1	Intergenic LncRNAs
XR_003077032.1	Bidirectional LncRNAs
XR_003071826.1	Bidirectional LncRNAs
XR_003077751.1	Intergenic LncRNAs
XR_003073713.1	Intergenic LncRNAs
XR_211404.3	Bidirectional LncRNAs
XR_003071523.1	Sense LncRNAs
XR_003073359.1	Intergenic LncRNAs
XR_003074632.1	Intergenic LncRNAs
XR_210747.3	Intergenic LncRNAs
XR_003074065.1	Bidirectional LncRNAs
XR_001466682.2	Sense LncRNAs
XR_001463690.1	Intergenic LncRNAs
XR_003072434.1	Intergenic LncRNAs
XR_003072467.1	Intergenic LncRNAs
XR_003071158.1	Intergenic LncRNAs
XR_003073055.1	Intergenic LncRNAs
XR_001465057.2	Bidirectional LncRNAs
XR_001466683.2	Sense LncRNAs
XR_001464148.2	Bidirectional LncRNAs
XR_003072008.1	Intergenic LncRNAs
XR_003072007.1	Intergenic LncRNAs
XR_003072866.1	Other
XR_001470449.1	Bidirectional LncRNAs
XR_003071752.1	Sense LncRNAs
XR_001465690.2	Intergenic LncRNAs
XR_003077442.1	Intergenic LncRNAs
XR_001465971.2	Intergenic LncRNAs
XR_001469114.2	Sense LncRNAs
XR_003076527.1	Sense LncRNAs
XR_001468471.2	Intergenic LncRNAs
XR_001464835.2	Intergenic LncRNAs
XR_003072981.1	Sense LncRNAs
XR_003073871.1	Bidirectional LncRNAs
XR_001466980.2	Intergenic LncRNAs
XR_003076080.1	Bidirectional LncRNAs
XR_001469274.2	Other
XR_001461985.2	Intergenic LncRNAs
XR_003071965.1	Sense LncRNAs
XR_213815.3	Bidirectional LncRNAs
XR_003077724.1	Intergenic LncRNAs
XR_001465046.2	Bidirectional LncRNAs
XR_001465266.2	Sense LncRNAs
XR_003073751.1	Sense LncRNAs
XR_003072523.1	Intergenic LncRNAs
XR_003075246.1	Sense LncRNAs
XR_003074857.1	Bidirectional LncRNAs
XR_003071978.1	Sense LncRNAs
XR_001466953.1	Sense LncRNAs
XR_003077808.1	Sense LncRNAs
XR_003075640.1	Bidirectional LncRNAs
XR_001466111.2	Intergenic LncRNAs
XR_003072055.1	Bidirectional LncRNAs
XR_003071702.1	Sense LncRNAs
XR_003077545.1	Intergenic LncRNAs
XR_001465807.2	Intergenic LncRNAs
XR_001465311.2	Intergenic LncRNAs
XR_001462414.2	Intergenic LncRNAs
XR_212986.3	Intergenic LncRNAs
XR_003075033.1	Sense LncRNAs
XR_003075730.1	Sense LncRNAs
XR_003074325.1	Intergenic LncRNAs
XR_003077753.1	Sense LncRNAs
XR_003077683.1	Bidirectional LncRNAs
XR_003074009.1	Sense LncRNAs
XR_001468771.2	Intergenic LncRNAs
XR_003071296.1	Bidirectional LncRNAs
XR_001467995.1	Bidirectional LncRNAs
XR_003073863.1	Intergenic LncRNAs
XR_003074370.1	Other
XR_001469898.1	Bidirectional LncRNAs
XR_001464708.2	Intergenic LncRNAs
XR_001468741.2	Sense LncRNAs
XR_001469013.2	Intergenic LncRNAs
XR_003072870.1	Other
XR_003076349.1	Intergenic LncRNAs
XR_003076292.1	Sense LncRNAs
XR_001468798.2	Bidirectional LncRNAs
XR_003073414.1	Bidirectional LncRNAs
XR_003071746.1	Sense LncRNAs
XR_003075851.1	Intergenic LncRNAs
XR_003075529.1	Bidirectional LncRNAs
XR_001467264.2	Intergenic LncRNAs
XR_001471117.2	Intergenic LncRNAs
XR_003077652.1	Sense LncRNAs
XR_001467602.2	Sense LncRNAs
XR_001461802.2	Intergenic LncRNAs
XR_003072361.1	Bidirectional LncRNAs
XR_001467799.2	Bidirectional LncRNAs
XR_001464564.2	Sense LncRNAs
XR_001465361.2	Intergenic LncRNAs
XR_001466334.2	Intergenic LncRNAs
XR_001468794.2	Bidirectional LncRNAs
XR_001468513.2	Bidirectional LncRNAs
XR_001467916.2	Sense LncRNAs
XR_001465234.2	Sense LncRNAs
XR_003071491.1	Intergenic LncRNAs
XR_003073724.1	Intergenic LncRNAs
XR_001471162.2	Intergenic LncRNAs
XR_003073770.1	Intergenic LncRNAs
XR_001467288.2	Intergenic LncRNAs
XR_001470037.2	Bidirectional LncRNAs
XR_003074590.1	Intergenic LncRNAs
XR_003071460.1	Bidirectional LncRNAs
XR_003072794.1	Intergenic LncRNAs
XR_003076135.1	Sense LncRNAs
XR_003072872.1	Other
XR_001470355.2	Sense LncRNAs
XR_003076423.1	Sense LncRNAs
XR_003072863.1	Other
XR_003076155.1	Sense LncRNAs
XR_001470186.2	Intergenic LncRNAs
XR_003071719.1	Intergenic LncRNAs
XR_003076391.1	Sense LncRNAs
XR_003073832.1	Sense LncRNAs
XR_003076954.1	Intergenic LncRNAs
XR_003077031.1	Sense LncRNAs
XR_001468950.2	Sense LncRNAs
XR_001463968.2	Intergenic LncRNAs
XR_003075720.1	Intergenic LncRNAs
XR_003074344.1	Bidirectional LncRNAs
XR_001464938.2	Sense LncRNAs
XR_003075267.1	Sense LncRNAs
XR_003071426.1	Intergenic LncRNAs
XR_001470207.2	Sense LncRNAs
XR_001464003.2	Sense LncRNAs
XR_003071469.1	Sense LncRNAs
XR_003073665.1	Intergenic LncRNAs
XR_001470179.2	Sense LncRNAs
XR_001465871.2	Intergenic LncRNAs
XR_001468240.2	Bidirectional LncRNAs
XR_003071677.1	Sense LncRNAs
XR_003077608.1	Sense LncRNAs
XR_001464495.2	Intergenic LncRNAs
XR_003072466.1	Intergenic LncRNAs
XR_003076226.1	Intergenic LncRNAs
XR_003071667.1	Sense LncRNAs
XR_210988.3	Bidirectional LncRNAs
XR_003076742.1	Sense LncRNAs
XR_003072387.1	Bidirectional LncRNAs
XR_003074410.1	Bidirectional LncRNAs
XR_003075041.1	Intergenic LncRNAs
XR_003072952.1	Other
XR_003071507.1	Intergenic LncRNAs
XR_003073003.1	Sense LncRNAs
XR_003075979.1	Sense LncRNAs
XR_003074626.1	Intergenic LncRNAs
XR_001469396.2	Bidirectional LncRNAs
XR_001467476.2	Sense LncRNAs
XR_003071847.1	Intergenic LncRNAs
XR_003077034.1	Sense LncRNAs
XR_003074057.1	Intergenic LncRNAs
XR_001466490.2	Intergenic LncRNAs
XR_001468763.1	Intergenic LncRNAs
XR_003073221.1	Intergenic LncRNAs
XR_003073091.1	Intergenic LncRNAs
XR_003073246.1	Intergenic LncRNAs
XR_001468078.2	Bidirectional LncRNAs
XR_001465954.2	Intergenic LncRNAs
XR_003071772.1	Intergenic LncRNAs
XR_003071884.1	Bidirectional LncRNAs
XR_003072780.1	Bidirectional LncRNAs
XR_001465227.2	Intergenic LncRNAs
XR_003073445.1	Intergenic LncRNAs
XR_001463850.2	Sense LncRNAs
[truncated: 2,325 more rows]
