# Supplementary material for: Genome-wide analysis of differentially expressed mRNAs, lncRNAs, and circRNAs in chicken bursae of Fabricius during infection with very virulent infectious bursal disease virus
Source: BMC Genomics. 2020 Oct 19;21:724. doi: 10.1186/s12864-020-07129-1 (PMC7574500; doi:10.1186/s12864-020-07129-1)
Supplement: Supplementary file 5 — Additional file 5. The information of all novel circRNAs identified in this study. [file 12864_2020_7129_MOESM5_ESM.xlsx]

## Sheet: Sheet1
id	CK_count	LJ_count	CK_rpm	LJ_rpm	log2(FC)	Pvalue	FDR	significant	source_gene	chr	strand	genomic_start	genomic_end	spliced_length	annot_type
novel_circ_000001	4	6.66667	189.027	235.362	0.316292	0.835437	1	no	ncbi_107049475	NC_006088.5	-	21666	40924	19259	exon_intron
novel_circ_000002	0.666667	1.66667	35.7529	68.9141	0.946739	0.621524	1	no	ncbi_107049475	NC_006088.5	-	39670	41875	2206	exon_intron
novel_circ_000003	2	0.333333	111.23	9.17692	-3.59939	0.262351	1	no	ncbi_100857569	NC_006088.5	+	51394	51727	237	annot_exons
novel_circ_000004	1	2	45.8989	80.9753	0.819021	0.799714	1	no	ncbi_101747821	NC_006088.5	+	179526	243083	63059	exon_intron
novel_circ_000005	0	1.33333	0.001	56.8603	15.7951	0.253439	1	no	ncbi_107049475	NC_006088.5	-	179927	243482	38930	exon_intron
novel_circ_000006	0.666667	0.666667	32.4097	24.1112	-0.42672	1	1	no	ncbi_417816	NC_006088.5	+	182297	245853	63066	exon_intron
novel_circ_000007	0.333333	3	13.4893	114.263	3.08248	0.0952529	1	no	ncbi_112532874	NC_006088.5	+	251442	292053	36213	exon_intron
novel_circ_000008	0.666667	2.33333	29.6941	81.5143	1.45688	0.431627	1	no	ncbi_112532872	NC_006088.5	+	251442	300289	44658	exon_intron
novel_circ_000009	1.33333	1.33333	66.0746	53.9798	-0.291677	1	1	no	ncbi_426868	NC_006088.5	+	350698	353388	552	annot_exons
novel_circ_000010	0	0.666667	0.001	18.3538	14.1638	1	1	no	NA	NC_006088.5	+	940419	940736	318	intergenic
novel_circ_000011	0	1.66667	0.001	68.9141	16.0725	0.254421	1	no	ncbi_430580	NC_006088.5	+	1149599	1151360	300	exon_intron
novel_circ_000012	0.666667	0	32.4097	0.001	-14.9841	0.775401	1	no	ncbi_430580	NC_006088.5	+	1163825	1169534	573	annot_exons
novel_circ_000013	0	0.666667	0.001	18.3538	14.1638	1	1	no	ncbi_430580	NC_006088.5	+	1169214	1181651	894	exon_intron
novel_circ_000014	1	2	58.6441	55.0615	-0.0909424	1	1	no	ncbi_430580	NC_006088.5	+	1169397	1182099	915	annot_exons
novel_circ_000015	7.33333	9	346.694	325.514	-0.0909433	0.919643	1	no	ncbi_430580	NC_006088.5	+	1181499	1182099	357	annot_exons
novel_circ_000016	1	0.666667	52.5854	26.9918	-0.962143	1	1	no	ncbi_430580	NC_006088.5	+	1193418	1199911	376	annot_exons
novel_circ_000017	0.333333	1.33333	13.4893	42.4651	1.65446	0.742448	1	no	ncbi_417071	NC_006088.5	-	1225354	1236489	2549	annot_exons
novel_circ_000018	0.666667	0	39.0961	0.001	-15.2547	0.685124	1	no	ncbi_417071	NC_006088.5	-	1230038	1245904	2683	annot_exons
novel_circ_000019	0.666667	0	26.9785	0.001	-14.7195	0.729112	1	no	ncbi_417071	NC_006088.5	-	1250199	1250771	573	exon_intron
novel_circ_000020	0	0.666667	0.001	35.6297	15.1208	0.803216	1	no	ncbi_430409	NC_006088.5	+	1305203	1305381	179	one_exon
novel_circ_000021	5.33333	16	267.219	604.59	1.17793	0.089033	1	no	ncbi_416675	NC_006088.5	+	1377308	1380616	354	annot_exons
novel_circ_000022	0	2	0.001	80.9753	16.3052	0.192708	1	no	ncbi_416675	NC_006088.5	+	1389132	1390299	368	annot_exons
novel_circ_000023	0	1.33333	0.001	62.6177	15.9343	0.332916	1	no	NA	NC_006088.5	-	1426990	1427172	183	intergenic
novel_circ_000024	1.66667	1.33333	76.2207	42.4651	-0.843906	0.776013	1	no	ncbi_416677	NC_006088.5	+	1440884	1457265	1883	annot_exons
novel_circ_000025	1.33333	2	62.1038	72.3336	0.219986	1	1	no	ncbi_416677	NC_006088.5	+	1443220	1446349	383	annot_exons
novel_circ_000026	0	1.33333	0.001	45.3456	15.4687	0.445394	1	no	NA	NC_006088.5	+	1490556	1491147	592	intergenic
novel_circ_000027	7.33333	11	375.105	438.153	0.22414	0.729132	1	no	ncbi_416678	NC_006088.5	-	1523208	1547612	24405	exon_intron
novel_circ_000028	0	0.666667	0.001	29.8686	14.8663	0.772872	1	no	NA	NC_006088.5	-	1569137	1569417	281	intergenic
novel_circ_000029	0	0.666667	0.001	35.6297	15.1208	0.803213	1	no	ncbi_416681	NC_006088.5	-	1575606	1577749	618	annot_exons
novel_circ_000030	6.66667	15	305.715	597.231	0.966099	0.249927	1	no	ncbi_416681	NC_006088.5	-	1575606	1577823	692	annot_exons
novel_circ_000031	10.6667	12.3333	488.478	460.466	-0.0852012	0.933827	1	no	ncbi_416685	NC_006088.5	-	1635034	1636613	206	annot_exons
novel_circ_000032	2.66667	2	153.041	83.8484	-0.868065	0.688593	1	no	ncbi_416687	NC_006088.5	-	1661622	1673502	1745	annot_exons
novel_circ_000033	1	0	51.9577	0.001	-15.6651	0.473762	1	no	ncbi_416687	NC_006088.5	-	1661622	1677509	2574	annot_exons
novel_circ_000034	5.66667	11.3333	251.042	496.273	0.983206	0.27243	1	no	ncbi_416687	NC_006088.5	-	1663892	1667809	641	annot_exons
novel_circ_000035	1	4.66667	58.6441	191.815	1.70966	0.125343	1	no	ncbi_416687	NC_006088.5	-	1665080	1667809	541	annot_exons
novel_circ_000036	1.33333	3	59.3882	108.502	0.869478	0.480448	1	no	ncbi_416687	NC_006088.5	-	1668809	1673499	708	exon_intron
novel_circ_000037	11.3333	30.3333	529.458	1192.1	1.17092	0.0136057	1	yes	ncbi_416687	NC_006088.5	-	1668812	1673502	708	annot_exons
novel_circ_000038	5	5	241.407	186.597	-0.371543	0.788986	1	no	ncbi_416687	NC_006088.5	-	1670105	1673502	632	exon_intron
novel_circ_000039	58.3333	93.3333	2768.42	3505.23	0.34045	0.27548	1	no	ncbi_416687	NC_006088.5	-	1670198	1673502	539	annot_exons
novel_circ_000040	0	0.666667	0.001	35.6297	15.1208	0.80321	1	no	ncbi_416689	NC_006088.5	-	1711265	1712216	952	intronic
novel_circ_000041	0	0.666667	0.001	35.6297	15.1208	0.803207	1	no	ncbi_416698	NC_006088.5	-	1990146	1990441	296	antisense
novel_circ_000042	0	0.666667	0.001	18.3538	14.1638	1	1	no	ncbi_416700	NC_006088.5	+	2091684	2091811	128	antisense
novel_circ_000043	0	1.33333	0.001	36.7077	15.1638	0.588893	1	no	ncbi_416700	NC_006088.5	+	2195695	2200411	4717	antisense
novel_circ_000044	1.66667	1	97.7402	33.2881	-1.55394	0.534399	1	no	ncbi_416700	NC_006088.5	-	2487658	2491130	385	annot_exons
novel_circ_000045	4	4.66667	211.802	220.606	0.0587574	1	1	no	ncbi_418250	NC_006088.5	-	3748643	3756606	506	annot_exons
novel_circ_000046	0.666667	1	29.6941	27.5308	-0.109131	1	1	no	ncbi_418250	NC_006088.5	-	3765650	3770069	565	annot_exons
novel_circ_000047	1	0.666667	58.6441	24.1112	-1.28228	0.82663	1	no	ncbi_418250	NC_006088.5	-	3801187	3820429	608	annot_exons
novel_circ_000048	0	1.66667	0.001	74.6714	16.1883	0.333143	1	no	ncbi_418250	NC_006088.5	-	3811170	3812779	232	annot_exons
novel_circ_000049	0	1.66667	0.001	68.9141	16.0725	0.254304	1	no	NA	NC_006088.5	+	3943229	3943478	250	intergenic
novel_circ_000050	4.66667	4	242.123	136.037	-0.831746	0.421043	1	no	NA	NC_006088.5	+	3966138	3966722	585	intergenic
novel_circ_000051	0	0.666667	0.001	18.3538	14.1638	1	1	no	NA	NC_006088.5	+	4005745	4011187	5443	intergenic
novel_circ_000052	0.666667	0	26.9785	0.001	-14.7195	0.729121	1	no	ncbi_418247	NC_006088.5	+	4170940	4171110	171	one_exon
novel_circ_000053	1.66667	0	67.4463	0.001	-16.0415	0.318188	1	no	ncbi_418247	NC_006088.5	+	4176672	4176838	167	one_exon
novel_circ_000054	1.66667	0	97.7402	0.001	-16.5767	0.26244	1	no	ncbi_425485	NC_006088.5	-	4529199	4548796	827	annot_exons
novel_circ_000055	0	2	0.001	83.8484	16.3555	0.185221	1	no	ncbi_419112	NC_006088.5	+	4698528	4701381	267	annot_exons
novel_circ_000056	0	0.666667	0.001	29.8686	14.8663	0.772898	1	no	ncbi_419112	NC_006088.5	+	4698528	4711476	581	annot_exons
novel_circ_000057	0	0.666667	0.001	29.8686	14.8663	0.772924	1	no	ncbi_419110	NC_006088.5	-	4791804	4791961	158	antisense
novel_circ_000058	1.33333	0	78.1922	0.001	-16.2547	0.374148	1	no	ncbi_419107	NC_006088.5	+	4835889	4836131	243	one_exon
novel_circ_000059	0	0.666667	0.001	18.3538	14.1638	1	1	no	ncbi_419107	NC_006088.5	-	4838321	4844893	6573	antisense
novel_circ_000060	0.666667	0	39.0961	0.001	-15.2547	0.685016	1	no	ncbi_419107	NC_006088.5	+	4840781	4840969	189	one_exon
novel_circ_000061	0.666667	0	26.9785	0.001	-14.7195	0.729129	1	no	ncbi_374111	NC_006088.5	+	6383866	6384062	197	one_exon
novel_circ_000062	3.66667	1.66667	161.96	68.9141	-1.23276	0.415878	1	no	ncbi_374111	NC_006088.5	-	6503049	6508565	5517	antisense
novel_circ_000063	0.666667	0	39.0961	0.001	-15.2547	0.684909	1	no	ncbi_419104	NC_006088.5	-	6582722	6593517	802	annot_exons
novel_circ_000064	1	0	46.5266	0.001	-15.5058	0.480111	1	no	ncbi_419104	NC_006088.5	-	6601723	6623408	378	annot_exons
novel_circ_000065	0.666667	0	39.0961	0.001	-15.2547	0.684802	1	no	ncbi_419104	NC_006088.5	-	6656170	6661975	5806	exon_intron
novel_circ_000066	0.333333	1	19.548	33.2881	0.767983	1	1	no	ncbi_419100	NC_006088.5	-	6759065	6768372	635	annot_exons
novel_circ_000067	0	1.66667	0.001	45.8846	15.4857	0.541441	1	no	ncbi_426369	NC_006088.5	-	6849487	6849805	319	antisense
novel_circ_000068	3.33333	3.33333	176.676	149.35	-0.24241	0.878522	1	no	ncbi_374079	NC_006088.5	+	7227292	7229450	383	annot_exons
novel_circ_000069	0	1	0.001	53.4445	15.7058	0.538287	1	no	ncbi_374079	NC_006088.5	+	7244809	7245087	279	one_exon
novel_circ_000070	0	0.666667	0.001	18.3538	14.1638	1	1	no	ncbi_419037	NC_006088.5	-	7340300	7351950	735	annot_exons
novel_circ_000071	0	1	0.001	27.5308	14.7488	0.764065	1	no	ncbi_419037	NC_006088.5	-	7340300	7368642	1119	annot_exons
novel_circ_000072	1	0.333333	52.5854	14.9343	-1.81603	0.758101	1	no	ncbi_419037	NC_006088.5	-	7349965	7357828	689	annot_exons
novel_circ_000073	0.666667	0	39.0961	0.001	-15.2547	0.684858	1	no	ncbi_419037	NC_006088.5	-	7349965	7368642	773	annot_exons
novel_circ_000074	0.333333	0.666667	13.4893	18.3538	0.44427	1	1	no	ncbi_419036	NC_006088.5	+	7385702	7391609	471	annot_exons
novel_circ_000075	0	1.33333	0.001	59.7372	15.8663	0.456764	1	no	ncbi_426376	NC_006088.5	+	7875848	7876005	158	antisense
novel_circ_000076	1.33333	0	78.1922	0.001	-16.2547	0.37382	1	no	ncbi_426376	NC_006088.5	-	7876782	7877354	573	intronic
novel_circ_000077	1.33333	0.666667	68.7902	24.1112	-1.5125	0.562545	1	no	ncbi_426376	NC_006088.5	-	7876782	7878321	1540	intronic
novel_circ_000078	0.666667	0	32.4097	0.001	-14.9841	0.77541	1	no	ncbi_426376	NC_006088.5	-	7877252	7883487	6236	exon_intron
novel_circ_000079	5	0.666667	240.78	35.6297	-2.75656	0.00823993	1	yes	ncbi_430764	NC_006088.5	-	7998367	8002640	756	annot_exons
novel_circ_000080	0	0.666667	0.001	29.8686	14.8663	0.77295	1	no	ncbi_418646	NC_006088.5	-	8039281	8049676	989	annot_exons
novel_circ_000081	0.666667	0.666667	32.4097	18.3538	-0.820342	1	1	no	ncbi_395941	NC_006088.5	+	10813045	10829683	777	annot_exons
novel_circ_000082	0.666667	0	32.4097	0.001	-14.9841	0.775418	1	no	ncbi_417729	NC_006088.5	+	12487067	12517210	1424	annot_exons
novel_circ_000083	0.666667	0.666667	32.4097	18.3538	-0.820342	1	1	no	ncbi_417728	NC_006088.5	-	12586178	12601700	1450	annot_exons
novel_circ_000084	0	0.666667	0.001	35.6297	15.1208	0.803204	1	no	ncbi_417728	NC_006088.5	+	12596485	12605837	9353	antisense
novel_circ_000085	5.66667	8	284.052	295.103	0.0550663	1	1	no	ncbi_768780	NC_006088.5	-	12660856	12664402	449	annot_exons
novel_circ_000086	7.33333	1	333.322	36.1687	-3.2041	0.00119256	0.585465	yes	ncbi_417725	NC_006088.5	-	12735574	12750283	840	annot_exons
novel_circ_000087	6.33333	6.33333	309.57	272.252	-0.185324	0.816408	1	no	ncbi_417725	NC_006088.5	-	12744004	12750283	393	annot_exons
novel_circ_000088	0	0.666667	0.001	18.3538	14.1638	1	1	no	ncbi_417719	NC_006088.5	+	13065717	13069622	3906	antisense
novel_circ_000089	0	1	0.001	44.8029	15.4513	0.636218	1	no	ncbi_417719	NC_006088.5	-	13066260	13066529	270	one_exon
novel_circ_000090	1.33333	0	64.8193	0.001	-15.9841	0.439709	1	no	ncbi_417715	NC_006088.5	-	13143552	13143716	165	one_exon
novel_circ_000091	1	0	58.6441	0.001	-15.8397	0.50848	1	no	ncbi_417715	NC_006088.5	-	13148235	13150975	273	annot_exons
novel_circ_000092	1	3.33333	55.3009	117.679	1.08948	0.490077	1	no	ncbi_417714	NC_006088.5	-	13534912	13539265	306	annot_exons
novel_circ_000093	6	3.33333	310.914	123.437	-1.33274	0.122277	1	no	ncbi_417714	NC_006088.5	-	13550906	13551969	277	annot_exons
novel_circ_000094	0.666667	0.333333	39.0961	17.8148	-1.13395	0.839293	1	no	ncbi_417712	NC_006088.5	+	13919882	13920281	221	annot_exons
novel_circ_000095	2.33333	3	120.748	108.502	-0.154272	1	1	no	ncbi_417712	NC_006088.5	+	13919882	13927943	703	annot_exons
novel_circ_000096	0.666667	0	39.0961	0.001	-15.2547	0.684868	1	no	ncbi_417712	NC_006088.5	+	13934630	13941818	1230	annot_exons
novel_circ_000097	0	0.666667	0.001	35.6297	15.1208	0.803201	1	no	ncbi_417712	NC_006088.5	+	13945807	13946039	233	intronic
novel_circ_000098	0.666667	0	32.4097	0.001	-14.9841	0.775427	1	no	ncbi_417712	NC_006088.5	-	13952116	13954760	2645	antisense
novel_circ_000099	2	1.66667	92.4255	66.0373	-0.485011	0.785409	1	no	NA	NC_006088.5	+	13956348	13957195	848	intergenic
novel_circ_000100	0.333333	2	13.4893	72.3374	2.42293	0.392269	1	no	ncbi_417711	NC_006088.5	-	14019678	14023709	4032	intronic
novel_circ_000101	1.33333	0.666667	71.5058	26.9918	-1.40554	0.603323	1	no	ncbi_417709	NC_006088.5	+	14122353	14131814	958	annot_exons
novel_circ_000102	1.33333	0	53.9571	0.001	-15.7195	0.443627	1	no	ncbi_427847	NC_006088.5	-	14181411	14181694	284	one_exon
novel_circ_000103	0	0.666667	0.001	18.3538	14.1638	1	1	no	ncbi_417707	NC_006088.5	-	14363413	14364251	839	one_exon
novel_circ_000104	1	1.66667	43.1834	57.3993	0.410558	1	1	no	ncbi_417706	NC_006088.5	+	14547865	14560101	877	annot_exons
novel_circ_000105	1.33333	0	53.9571	0.001	-15.7195	0.443454	1	no	ncbi_417704	NC_006088.5	-	14697435	14697674	240	one_exon
novel_circ_000106	1.66667	2	82.2795	86.7326	0.0760424	1	1	no	ncbi_417704	NC_006088.5	-	14741669	14746629	549	annot_exons
novel_circ_000107	2.66667	1.33333	113.345	59.7372	-0.924024	0.604489	1	no	ncbi_417704	NC_006088.5	-	14741669	14762167	906	annot_exons
novel_circ_000108	1.33333	1	71.5058	50.564	-0.49995	0.806061	1	no	ncbi_417704	NC_006088.5	-	14759549	14762167	357	annot_exons
novel_circ_000109	0	0.666667	0.001	18.3538	14.1638	1	1	no	ncbi_417704	NC_006088.5	-	14765377	14765885	509	intronic
novel_circ_000110	1	0	40.4678	0.001	-15.3045	0.605538	1	no	ncbi_417704	NC_006088.5	-	14778627	14796168	17542	intronic
novel_circ_000111	0	0.666667	0.001	35.6297	15.1208	0.803186	1	no	ncbi_417702	NC_006088.5	-	14906080	14918618	12539	antisense
novel_circ_000112	1	0	58.6441	0.001	-15.8397	0.508147	1	no	ncbi_396478	NC_006088.5	+	15019943	15020224	282	antisense
novel_circ_000113	0	1	0.001	27.5308	14.7488	0.76394	1	no	ncbi_417697	NC_006088.5	+	15114819	15124436	726	annot_exons
novel_circ_000114	0	0.666667	0.001	29.8686	14.8663	0.772976	1	no	ncbi_417697	NC_006088.5	-	15124276	15126562	2287	antisense
novel_circ_000115	0.666667	0	26.9785	0.001	-14.7195	0.729137	1	no	ncbi_417697	NC_006088.5	+	15126652	15127173	522	one_exon
novel_circ_000116	25	33.3333	1231.05	1398.5	0.183992	0.719471	1	no	ncbi_769652	NC_006088.5	+	15272025	15278418	369	annot_exons
novel_circ_000117	7.33333	8	373.645	315.252	-0.245163	0.752094	1	no	ncbi_769652	NC_006088.5	+	15272025	15304648	478	annot_exons
novel_circ_000118	5	5.33333	249.554	224.565	-0.152222	0.889816	1	no	ncbi_769652	NC_006088.5	+	15272025	15339851	642	annot_exons
novel_circ_000119	3.66667	0.333333	181.391	14.9343	-3.60241	0.022308	1	yes	ncbi_769652	NC_006088.5	+	15272025	15352533	889	annot_exons
novel_circ_000120	1.66667	0	67.4463	0.001	-16.0415	0.318037	1	no	ncbi_769652	NC_006088.5	+	15378270	15378720	451	one_exon
novel_circ_000121	0	0.666667	0.001	35.6297	15.1208	0.80317	1	no	ncbi_769652	NC_006088.5	-	15379312	15380181	870	antisense
novel_circ_000122	1	0.666667	40.4678	29.8686	-0.438146	1	1	no	ncbi_426068	NC_006088.5	-	15899126	15912901	1944	annot_exons
novel_circ_000123	0.666667	0	32.4097	0.001	-14.9841	0.775435	1	no	ncbi_426068	NC_006088.5	+	16011634	16013850	2217	antisense
novel_circ_000124	0.666667	0	32.4097	0.001	-14.9841	0.775444	1	no	ncbi_426068	NC_006088.5	-	16024399	16024576	178	one_exon
novel_circ_000125	3	2.66667	135.609	107.967	-0.328861	0.848566	1	no	ncbi_425953	NC_006088.5	+	16089579	16097903	332	annot_exons
novel_circ_000126	0.666667	0	39.0961	0.001	-15.2547	0.684878	1	no	ncbi_425523	NC_006088.5	-	16263441	16290898	1184	annot_exons
novel_circ_000127	3	1	133.521	41.926	-1.67115	0.300298	1	no	ncbi_425523	NC_006088.5	-	16268905	16290898	978	annot_exons
novel_circ_000128	0	1	0.001	44.8029	15.4513	0.636255	1	no	ncbi_425523	NC_006088.5	-	16268905	16290930	1010	exon_intron
novel_circ_000129	17.6667	22.3333	816.252	894.121	0.131455	0.864213	1	no	ncbi_425523	NC_006088.5	-	16282038	16290898	573	annot_exons
novel_circ_000130	2	4.33333	107.259	150.967	0.493143	0.594287	1	no	ncbi_425523	NC_006088.5	-	16287208	16290898	427	annot_exons
novel_circ_000131	4.66667	11.6667	232.094	419.082	0.852526	0.222908	1	no	ncbi_417731	NC_006088.5	-	18955849	18967313	1481	annot_exons
novel_circ_000132	0.333333	1	13.4893	44.8066	1.7319	0.77001	1	no	ncbi_417731	NC_006088.5	-	18959582	18967313	992	annot_exons
novel_circ_000133	0	1	0.001	44.8029	15.4513	0.636293	1	no	NA	NC_006088.5	-	20444538	20448198	3661	intergenic
novel_circ_000134	0	0.666667	0.001	18.3538	14.1638	1	1	no	ncbi_417739	NC_006088.5	-	20575617	20582792	494	annot_exons
novel_circ_000135	0.666667	0	32.4097	0.001	-14.9841	0.775452	1	no	ncbi_425938	NC_006088.5	-	20880943	20890005	9063	exon_intron
novel_circ_000136	0.666667	0	26.9785	0.001	-14.7195	0.729145	1	no	ncbi_417747	NC_006088.5	+	21025420	21033648	1996	annot_exons
novel_circ_000137	2	0.333333	93.0532	9.17692	-3.34197	0.285883	1	no	ncbi_404538	NC_006088.5	+	21890985	21896357	291	annot_exons
novel_circ_000138	0	1.33333	0.001	53.9798	15.7201	0.359492	1	no	ncbi_404538	NC_006088.5	+	21890985	21912591	696	annot_exons
novel_circ_000139	1.33333	0	78.1922	0.001	-16.2547	0.373864	1	no	ncbi_404538	NC_006088.5	+	21896272	21921130	938	annot_exons
novel_circ_000140	1	0	48.6145	0.001	-15.5691	0.607921	1	no	ncbi_417750	NC_006088.5	-	22395843	22396016	174	antisense
novel_circ_000141	2	0.666667	91.7979	29.8686	-1.61983	0.482043	1	no	ncbi_427854	NC_006088.5	+	22492125	22507037	520	annot_exons
novel_circ_000142	0.666667	0	32.4097	0.001	-14.9841	0.775461	1	no	ncbi_427854	NC_006088.5	+	22527977	22528848	296	annot_exons
novel_circ_000143	1.33333	0	53.9571	0.001	-15.7195	0.443149	1	no	ncbi_427854	NC_006088.5	+	22527977	22532750	534	annot_exons
novel_circ_000144	1.33333	0.666667	59.3882	32.7491	-0.85872	0.766769	1	no	ncbi_427854	NC_006088.5	+	22527977	22538789	882	annot_exons
novel_circ_000145	0.666667	0	39.0961	0.001	-15.2547	0.684889	1	no	ncbi_427854	NC_006088.5	+	22539044	22539443	400	exon_intron
novel_circ_000146	0.666667	0.666667	39.0961	29.8686	-0.388396	1	1	no	ncbi_417757	NC_006088.5	+	23010768	23018188	1289	annot_exons
novel_circ_000147	1.33333	0	60.0159	0.001	-15.8731	0.322316	1	no	ncbi_417758	NC_006088.5	+	23368912	23379169	532	annot_exons
novel_circ_000148	1	0	40.4678	0.001	-15.3045	0.605561	1	no	ncbi_417770	NC_006088.5	-	24969316	24970882	1567	intronic
novel_circ_000149	1.33333	2.33333	64.8193	101.667	0.649355	0.681812	1	no	ncbi_417771	NC_006088.5	+	25005236	25033960	28725	antisense
novel_circ_000150	0	0.666667	0.001	18.3538	14.1638	1	1	no	ncbi_395332	NC_006088.5	+	25319625	25320991	1367	antisense
novel_circ_000151	0	0.666667	0.001	18.3538	14.1638	1	1	no	ncbi_417774	NC_006088.5	+	25908590	25908753	164	antisense
novel_circ_000152	1	0	45.8989	0.001	-15.4862	0.474507	1	no	ncbi_417774	NC_006088.5	-	25943657	25953935	285	annot_exons
novel_circ_000153	0	2.66667	0.001	116.601	16.8312	0.0279302	1	yes	ncbi_417776	NC_006088.5	+	26914630	26921719	7090	exon_intron
novel_circ_000154	1.66667	0	94.397	0.001	-16.5265	0.173657	1	no	ncbi_417776	NC_006088.5	+	26921578	26931407	316	annot_exons
novel_circ_000155	1.33333	0	78.1922	0.001	-16.2547	0.37377	1	no	ncbi_417777	NC_006088.5	+	26949378	26963815	1686	annot_exons
novel_circ_000156	2.33333	8.33333	105.915	289.881	1.45256	0.0694794	1	no	ncbi_417777	NC_006088.5	+	26962438	26963815	418	annot_exons
novel_circ_000157	0	1	0.001	53.4445	15.7058	0.537924	1	no	ncbi_417777	NC_006088.5	-	26962460	26963759	1300	antisense
novel_circ_000158	0.333333	1.33333	16.2048	42.4651	1.38985	0.74398	1	no	ncbi_417779	NC_006088.5	+	27253045	27299535	877	annot_exons
novel_circ_000159	3	3	138.324	143.054	0.0485032	1	1	no	ncbi_417779	NC_006088.5	+	27279894	27284208	365	annot_exons
novel_circ_000160	0	2.33333	0.001	104.54	16.6737	0.172144	1	no	ncbi_417780	NC_006088.5	+	27477395	27479020	1626	intronic
novel_circ_000161	0.666667	0.666667	32.4097	18.3538	-0.820342	1	1	no	ncbi_417780	NC_006088.5	+	27522902	27529067	6166	intronic
novel_circ_000162	0.666667	0	26.9785	0.001	-14.7195	0.729193	1	no	ncbi_417780	NC_006088.5	+	27807311	27814745	7435	exon_intron
novel_circ_000163	2.66667	1.66667	113.345	80.4325	-0.494873	0.703869	1	no	ncbi_417789	NC_006088.5	-	29603390	29605619	553	annot_exons
novel_circ_000164	0	0.666667	0.001	35.6297	15.1208	0.803154	1	no	NA	NC_006088.5	-	29629463	29630212	750	intergenic
novel_circ_000165	0.666667	1.33333	26.9785	59.7409	1.14691	0.7794	1	no	ncbi_417790	NC_006088.5	-	29633311	29638416	2440	exon_intron
novel_circ_000166	2.66667	0.333333	144.267	14.9343	-3.27204	0.134342	1	no	ncbi_417792	NC_006088.5	+	29711429	29741360	843	annot_exons
novel_circ_000167	5.66667	12.3333	252.297	443.194	0.812812	0.254912	1	no	ncbi_417792	NC_006088.5	+	29729742	29741360	601	annot_exons
novel_circ_000168	0	1.66667	0.001	71.7946	16.1316	0.171333	1	no	ncbi_417792	NC_006088.5	+	29729746	29741360	597	annot_exons
novel_circ_000169	1.66667	0.333333	76.2207	14.9343	-2.35155	0.334819	1	no	ncbi_417792	NC_006088.5	+	29729835	29741360	508	annot_exons
novel_circ_000170	0	1.33333	0.001	71.2593	16.1208	0.397816	1	no	ncbi_417799	NC_006088.5	-	30563327	30565712	232	annot_exons
novel_circ_000171	0.666667	0	26.9785	0.001	-14.7195	0.72924	1	no	ncbi_417802	NC_006088.5	-	30727734	30738730	10997	antisense
novel_circ_000172	1.33333	1	62.7314	36.1687	-0.794447	0.737164	1	no	ncbi_417804	NC_006088.5	+	30932050	30935986	421	annot_exons
novel_circ_000173	0.666667	0	39.0961	0.001	-15.2547	0.684884	1	no	ncbi_417804	NC_006088.5	+	30952275	30955123	2849	one_exon
novel_circ_000174	17	15	916.931	484.93	-0.919035	0.366143	1	no	ncbi_417805	NC_006088.5	-	31015313	31016383	234	annot_exons
novel_circ_000175	0	0.666667	0.001	18.3538	14.1638	1	1	no	ncbi_417806	NC_006088.5	+	31052081	31052906	826	antisense
novel_circ_000176	0	0.666667	0.001	29.8686	14.8663	0.773001	1	no	ncbi_417806	NC_006088.5	+	31053913	31057558	3646	antisense
novel_circ_000177	0	1	0.001	27.5308	14.7488	0.763815	1	no	ncbi_417806	NC_006088.5	-	31055425	31056419	995	one_exon
novel_circ_000178	0	1	0.001	36.1687	15.1425	0.655202	1	no	ncbi_417806	NC_006088.5	+	31055644	31055992	349	antisense
novel_circ_000179	0	0.666667	0.001	29.8686	14.8663	0.773027	1	no	ncbi_417806	NC_006088.5	+	31077807	31080523	2717	antisense
novel_circ_000180	0	0.666667	0.001	29.8686	14.8663	0.773053	1	no	ncbi_417807	NC_006088.5	-	31109033	31109506	474	one_exon
novel_circ_000181	0.666667	0	32.4097	0.001	-14.9841	0.775469	1	no	ncbi_417807	NC_006088.5	+	31117855	31118853	999	antisense
novel_circ_000182	4.33333	1.66667	201.684	68.9141	-1.54922	0.0937276	1	no	ncbi_417813	NC_006088.5	-	31851757	31860852	1142	annot_exons
novel_circ_000183	0	1.33333	0.001	36.7077	15.1638	0.588867	1	no	ncbi_417813	NC_006088.5	-	31879085	31879359	275	intronic
novel_circ_000184	0.666667	0	26.9785	0.001	-14.7195	0.729288	1	no	ncbi_395644	NC_006088.5	+	33042828	33052683	577	annot_exons
novel_circ_000185	0	1.33333	0.001	36.7077	15.1638	0.588612	1	no	ncbi_395644	NC_006088.5	+	33044593	33046380	1788	intronic
novel_circ_000186	1.33333	2.33333	65.447	81.5143	0.316726	0.806278	1	no	ncbi_417818	NC_006088.5	+	33158945	33173880	1101	annot_exons
novel_circ_000187	0.333333	1.33333	16.2048	71.2593	2.13666	0.546777	1	no	ncbi_771760	NC_006088.5	-	33217192	33225754	324	annot_exons
novel_circ_000188	2	2.33333	91.7979	90.1485	-0.0261575	1	1	no	ncbi_771760	NC_006088.5	-	33259929	33278963	621	annot_exons
novel_circ_000189	0	1.33333	0.001	59.7372	15.8663	0.456646	1	no	ncbi_771760	NC_006088.5	-	33278801	33289653	295	annot_exons
novel_circ_000190	0.333333	1	16.2048	47.6834	1.55706	0.757281	1	no	ncbi_417821	NC_006088.5	+	33629350	33631832	359	annot_exons
novel_circ_000191	2	0.333333	95.1411	17.8148	-2.41699	0.211944	1	no	ncbi_417821	NC_006088.5	+	33629350	33648907	734	annot_exons
novel_circ_000192	0	0.666667	0.001	35.6297	15.1208	0.803139	1	no	ncbi_417821	NC_006088.5	+	33648257	33648907	312	annot_exons
novel_circ_000193	0.333333	1	13.4893	27.5308	1.02923	1	1	no	ncbi_417824	NC_006088.5	+	33741748	33752225	1912	annot_exons
novel_circ_000194	0.666667	0	39.0961	0.001	-15.2547	0.684879	1	no	ncbi_417828	NC_006088.5	+	33852544	33852803	260	intronic
novel_circ_000195	0	1	0.001	44.8029	15.4513	0.63633	1	no	ncbi_417829	NC_006088.5	+	33893209	33894607	1399	antisense
novel_circ_000196	0	0.666667	0.001	29.8686	14.8663	0.773079	1	no	ncbi_417829	NC_006088.5	+	33893536	33894161	626	antisense
novel_circ_000197	0	0.666667	0.001	18.3538	14.1638	1	1	no	ncbi_417829	NC_006088.5	+	33893697	33894153	457	antisense
novel_circ_000198	0	1	0.001	27.5308	14.7488	0.763683	1	no	ncbi_417829	NC_006088.5	+	33893805	33895477	1673	antisense
novel_circ_000199	0	0.666667	0.001	29.8686	14.8663	0.773104	1	no	ncbi_417829	NC_006088.5	-	33893816	33893911	96	one_exon
novel_circ_000200	0	0.666667	0.001	29.8686	14.8663	0.77313	1	no	ncbi_417829	NC_006088.5	+	33893816	33893911	96	antisense
novel_circ_000201	0	1	0.001	53.4445	15.7058	0.53756	1	no	ncbi_417829	NC_006088.5	+	33894232	33895336	1105	antisense
novel_circ_000202	0	1	0.001	44.8029	15.4513	0.636368	1	no	ncbi_417829	NC_006088.5	+	33894232	33895387	1156	antisense
novel_circ_000203	0	0.666667	0.001	29.8686	14.8663	0.773156	1	no	ncbi_417829	NC_006088.5	-	33894342	33896021	1680	one_exon
novel_circ_000204	0	0.666667	0.001	18.3538	14.1638	1	1	no	ncbi_417829	NC_006088.5	+	33894738	33895014	277	antisense
novel_circ_000205	0	1.33333	0.001	36.7077	15.1638	0.588459	1	no	ncbi_417829	NC_006088.5	-	33895134	33895357	224	one_exon
novel_circ_000206	0	0.666667	0.001	18.3538	14.1638	1	1	no	ncbi_417829	NC_006088.5	-	33895508	33895809	302	one_exon
novel_circ_000207	0	0.666667	0.001	18.3538	14.1638	1	1	no	ncbi_417829	NC_006088.5	-	33895640	33895895	256	one_exon
novel_circ_000208	0	0.666667	0.001	35.6297	15.1208	0.803123	1	no	ncbi_417829	NC_006088.5	-	33896468	33897492	220	annot_exons
novel_circ_000209	0	0.666667	0.001	29.8686	14.8663	0.773181	1	no	ncbi_417829	NC_006088.5	+	33902460	33907492	5033	antisense
novel_circ_000210	1	1	40.4678	44.8066	0.146936	1	1	no	ncbi_417832	NC_006088.5	-	34076233	34090698	14466	antisense
novel_circ_000211	1	0	58.6441	0.001	-15.8397	0.508186	1	no	ncbi_417832	NC_006088.5	-	34076234	34087461	11228	antisense
novel_circ_000212	41.6667	32.6667	1965.05	1270.73	-0.62891	0.0516624	1	no	ncbi_417832	NC_006088.5	+	34076236	34090701	840	annot_exons
novel_circ_000213	1	2	49.2421	89.6132	0.863817	0.629467	1	no	ncbi_417832	NC_006088.5	+	34077773	34090701	786	annot_exons
novel_circ_000214	0.333333	0.666667	16.2048	18.3538	0.179658	1	1	no	ncbi_417832	NC_006088.5	+	34079921	34090701	748	annot_exons
novel_circ_000215	27	25	1330.79	987.693	-0.430152	0.287226	1	no	ncbi_417832	NC_006088.5	+	34085906	34090701	681	annot_exons
novel_circ_000216	0	0.666667	0.001	29.8686	14.8663	0.773207	1	no	ncbi_417833	NC_006088.5	+	34124750	34150146	415	annot_exons
novel_circ_000217	0	0.666667	0.001	18.3538	14.1638	1	1	no	ncbi_417837	NC_006088.5	-	34923929	34924311	383	antisense
novel_circ_000218	3.33333	4.66667	164.559	194.688	0.242563	0.893362	1	no	ncbi_417839	NC_006088.5	-	35245973	35248272	234	annot_exons
novel_circ_000219	1.33333	0	53.9571	0.001	-15.7195	0.442844	1	no	ncbi_417840	NC_006088.5	+	35351393	35359356	496	annot_exons
novel_circ_000220	1.33333	0.333333	78.1922	17.8148	-2.13395	0.542683	1	no	ncbi_101751988	NC_006088.5	+	35369771	35371311	176	annot_exons
novel_circ_000221	0	0.666667	0.001	18.3538	14.1638	1	1	no	ncbi_395609	NC_006088.5	-	35422835	35423075	241	antisense
novel_circ_000222	14.6667	8	717.201	272.07	-1.3984	0.0381922	1	yes	ncbi_417844	NC_006088.5	+	35511142	35520289	1697	annot_exons
novel_circ_000223	0	1	0.001	36.1687	15.1425	0.654995	1	no	ncbi_417844	NC_006088.5	-	35515820	35515981	162	antisense
novel_circ_000224	0	0.666667	0.001	29.8686	14.8663	0.773233	1	no	ncbi_417844	NC_006088.5	+	35532156	35532899	744	exon_intron
novel_circ_000225	1	1.66667	48.6145	51.642	0.0871579	1	1	no	ncbi_417845	NC_006088.5	+	35575206	35594860	19655	intronic
novel_circ_000226	0.666667	0	26.9785	0.001	-14.7195	0.729335	1	no	ncbi_417845	NC_006088.5	+	35600878	35604385	386	annot_exons
novel_circ_000227	0.666667	0	26.9785	0.001	-14.7195	0.729383	1	no	ncbi_417845	NC_006088.5	+	35613873	35614347	475	one_exon
novel_circ_000228	1.33333	0	72.1334	0.001	-16.1384	0.264268	1	no	ncbi_417851	NC_006088.5	+	35902716	35914259	729	annot_exons
novel_circ_000229	0	0.666667	0.001	29.8686	14.8663	0.773258	1	no	ncbi_417853	NC_006088.5	+	35982399	35983357	959	antisense
novel_circ_000230	1	0.333333	40.4678	9.17692	-2.14069	0.808692	1	no	ncbi_417855	NC_006088.5	-	36486914	36487174	261	exon_intron
novel_circ_000231	6.66667	5	310.314	200.992	-0.626588	0.33152	1	no	ncbi_417863	NC_006088.5	-	37895821	37897947	610	annot_exons
novel_circ_000232	0.333333	2	19.548	66.5763	1.76798	0.392671	1	no	ncbi_417866	NC_006088.5	-	38161742	38171779	279	annot_exons
novel_circ_000233	0.666667	1	39.0961	27.5308	-0.50598	1	1	no	ncbi_417867	NC_006088.5	+	38267805	38279844	450	annot_exons
novel_circ_000234	0	0.666667	0.001	18.3538	14.1638	1	1	no	ncbi_396083	NC_006088.5	+	39329099	39347688	18590	intronic
novel_circ_000235	0.666667	0	39.0961	0.001	-15.2547	0.684874	1	no	ncbi_396020	NC_006088.5	-	39690589	39705551	746	annot_exons
novel_circ_000236	2.33333	0.333333	106.542	9.17692	-3.53727	0.202996	1	no	ncbi_417875	NC_006088.5	+	40207310	40224996	792	annot_exons
novel_circ_000237	0.666667	0	26.9785	0.001	-14.7195	0.72943	1	no	ncbi_417879	NC_006088.5	+	40790541	40813776	438	annot_exons
novel_circ_000238	1.33333	0	66.0746	0.001	-16.0118	0.313038	1	no	ncbi_417879	NC_006088.5	+	40826234	40832123	3779	exon_intron
novel_circ_000239	1	1	49.2421	44.8029	-0.136303	1	1	no	ncbi_417880	NC_006088.5	+	40994452	40995022	571	one_exon
novel_circ_000240	1.33333	2	78.1922	75.2142	-0.05602	1	1	no	ncbi_417888	NC_006088.5	+	42898009	42899622	1229	exon_intron
novel_circ_000241	2	0	97.229	0.001	-16.5691	0.191256	1	no	ncbi_417888	NC_006088.5	+	42898013	42899622	1225	exon_intron
novel_circ_000242	0	0.666667	0.001	18.3538	14.1638	1	1	no	ncbi_417888	NC_006088.5	+	42903613	42907879	642	annot_exons
novel_circ_000243	0.666667	2	32.4097	60.8189	0.908096	0.791019	1	no	ncbi_417888	NC_006088.5	+	42903613	42912941	791	annot_exons
novel_circ_000244	0.666667	0	39.0961	0.001	-15.2547	0.684869	1	no	ncbi_417888	NC_006088.5	-	42922966	42923351	386	antisense
novel_circ_000245	5.66667	6.33333	254.385	231.935	-0.133293	1	1	no	ncbi_417889	NC_006088.5	-	43380972	43390054	1019	annot_exons
novel_circ_000246	0.666667	0	32.4097	0.001	-14.9841	0.775478	1	no	ncbi_374244	NC_006088.5	-	43426597	43426899	303	one_exon
novel_circ_000247	0.666667	0	32.4097	0.001	-14.9841	0.775486	1	no	ncbi_374244	NC_006088.5	-	43444713	43478279	1911	annot_exons
novel_circ_000248	0.666667	0	26.9785	0.001	-14.7195	0.729477	1	no	ncbi_396295	NC_006088.5	+	44429533	44430227	695	antisense
novel_circ_000249	0.333333	1	13.4893	44.8066	1.7319	0.770059	1	no	ncbi_417896	NC_006088.5	-	44684045	44701887	1204	annot_exons
novel_circ_000250	0	0.666667	0.001	29.8686	14.8663	0.773284	1	no	ncbi_417898	NC_006088.5	+	44873370	44873592	223	antisense
novel_circ_000251	0.333333	1	13.4893	53.4445	1.98623	0.689476	1	no	ncbi_417898	NC_006088.5	-	44875248	44877236	1228	annot_exons
novel_circ_000252	3.33333	0.666667	161.843	24.1112	-2.74682	0.0710747	1	no	ncbi_417898	NC_006088.5	-	44875275	44877236	1201	annot_exons
novel_circ_000253	12.6667	22.6667	597.825	917.69	0.618284	0.243378	1	no	ncbi_417901	NC_006088.5	+	45105131	45110783	359	annot_exons
novel_circ_000254	1.66667	6.33333	82.2795	226.178	1.45885	0.201049	1	no	ncbi_417901	NC_006088.5	+	45105131	45116587	619	annot_exons
novel_circ_000255	0	0.666667	0.001	18.3538	14.1638	1	1	no	ncbi_417901	NC_006088.5	+	45105131	45120854	689	annot_exons
novel_circ_000256	0.666667	0	26.9785	0.001	-14.7195	0.729524	1	no	ncbi_417901	NC_006088.5	+	45126462	45135808	1113	annot_exons
novel_circ_000257	0	0.666667	0.001	29.8686	14.8663	0.773309	1	no	ncbi_417901	NC_006088.5	+	45149857	45151657	1801	intronic
novel_circ_000258	3	3.33333	150.442	163.746	0.122249	1	1	no	ncbi_417901	NC_006088.5	+	45153756	45157087	507	annot_exons
novel_circ_000259	0.666667	0	39.0961	0.001	-15.2547	0.684864	1	no	ncbi_417901	NC_006088.5	+	45155561	45156081	521	intronic
novel_circ_000260	0.666667	0	32.4097	0.001	-14.9841	0.775495	1	no	ncbi_417904	NC_006088.5	-	45177767	45183852	937	annot_exons
novel_circ_000261	0	0.666667	0.001	18.3538	14.1638	1	1	no	ncbi_417905	NC_006088.5	-	45193393	45193585	193	one_exon
novel_circ_000262	0.333333	1.33333	16.2048	53.9798	1.736	0.587964	1	no	ncbi_373913	NC_006088.5	-	45380897	45389163	368	annot_exons
novel_circ_000263	0.666667	0	39.0961	0.001	-15.2547	0.684859	1	no	ncbi_373913	NC_006088.5	-	45381390	45386753	5364	exon_intron
novel_circ_000264	0.666667	0	39.0961	0.001	-15.2547	0.684854	1	no	ncbi_417911	NC_006088.5	+	45484598	45496067	677	annot_exons
novel_circ_000265	1	0	58.6441	0.001	-15.8397	0.508225	1	no	ncbi_417911	NC_006088.5	+	45484598	45512793	1878	annot_exons
novel_circ_000266	0.666667	0	32.4097	0.001	-14.9841	0.775503	1	no	ncbi_417919	NC_006088.5	+	45814656	45815485	830	one_exon
novel_circ_000267	2.33333	1.66667	117.405	57.3993	-1.03238	0.500315	1	no	ncbi_417920	NC_006088.5	-	45852985	45859941	299	annot_exons
novel_circ_000268	2.33333	3.33333	130.778	140.709	0.105596	1	1	no	ncbi_417920	NC_006088.5	-	45852985	45872989	487	annot_exons
novel_circ_000269	1	0	40.4678	0.001	-15.3045	0.605583	1	no	ncbi_417920	NC_006088.5	-	45898612	45899302	691	exon_intron
novel_circ_000270	0.666667	0	32.4097	0.001	-14.9841	0.775512	1	no	ncbi_417921	NC_006088.5	+	45963418	45964377	277	annot_exons
novel_circ_000271	49.6667	52.3333	2465.12	2019.46	-0.287686	0.493154	1	no	ncbi_417923	NC_006088.5	+	46678392	46681235	387	annot_exons
novel_circ_000272	0	1	0.001	36.1687	15.1425	0.654788	1	no	ncbi_417926	NC_006088.5	+	46721032	46724374	627	annot_exons
novel_circ_000273	0.666667	0	39.0961	0.001	-15.2547	0.684849	1	no	ncbi_417926	NC_006088.5	+	46734140	46734704	291	annot_exons
novel_circ_000274	0.666667	0	26.9785	0.001	-14.7195	0.729571	1	no	ncbi_417927	NC_006088.5	-	46768946	46807772	663	annot_exons
novel_circ_000275	0.666667	1	39.0961	44.8029	0.196566	1	1	no	ncbi_417927	NC_006088.5	-	46779681	46802408	456	annot_exons
novel_circ_000276	0.666667	0	26.9785	0.001	-14.7195	0.729619	1	no	ncbi_417929	NC_006088.5	-	47220267	47231651	348	annot_exons
novel_circ_000277	0	0.666667	0.001	35.6297	15.1208	0.803108	1	no	ncbi_395348	NC_006088.5	+	47243229	47247699	603	annot_exons
novel_circ_000278	1.66667	0.666667	81.0241	18.3538	-2.14227	0.489273	1	no	ncbi_417930	NC_006088.5	+	47265928	47271898	937	annot_exons
novel_circ_000279	8.66667	6.66667	416.945	223.847	-0.897341	0.234988	1	no	ncbi_417930	NC_006088.5	+	47274912	47275208	297	intronic
novel_circ_000280	6.33333	6.66667	290.138	258.395	-0.16716	0.809448	1	no	ncbi_417933	NC_006088.5	+	47681062	47683900	581	annot_exons
novel_circ_000281	1	0.333333	43.1834	14.9343	-1.53185	0.751109	1	no	ncbi_417933	NC_006088.5	+	47681062	47705618	4212	annot_exons
novel_circ_000282	1	0	40.4678	0.001	-15.3045	0.605605	1	no	ncbi_417934	NC_006088.5	-	47708958	47711141	466	annot_exons
novel_circ_000283	1.33333	3.66667	65.447	161.408	1.30231	0.305605	1	no	ncbi_417935	NC_006088.5	-	47722026	47733249	1832	annot_exons
novel_circ_000284	0.666667	0	26.9785	0.001	-14.7195	0.729666	1	no	ncbi_417936	NC_006088.5	+	47804255	47821297	882	annot_exons
novel_circ_000285	3	5	129.55	163.564	0.336344	0.878743	1	no	ncbi_417936	NC_006088.5	+	47804255	47830023	1853	annot_exons
novel_circ_000286	1.33333	0	78.1922	0.001	-16.2547	0.373674	1	no	ncbi_417936	NC_006088.5	+	47844567	47844779	213	one_exon
novel_circ_000287	0	1.33333	0.001	59.7372	15.8663	0.456524	1	no	ncbi_417941	NC_006088.5	+	47994732	47994976	245	one_exon
novel_circ_000288	0	0.666667	0.001	18.3538	14.1638	1	1	no	ncbi_417941	NC_006088.5	+	47994978	47995237	260	one_exon
novel_circ_000289	19.3333	18.6667	931.964	747.116	-0.318942	0.618898	1	no	ncbi_770005	NC_006088.5	+	48067586	48140487	52983	exon_intron
novel_circ_000290	6.66667	2.66667	306.343	102.206	-1.58367	0.0567334	1	no	ncbi_770005	NC_006088.5	+	48067664	48140565	52983	exon_intron
novel_circ_000291	1	0.333333	51.9577	9.17692	-2.50126	0.753008	1	no	ncbi_427882	NC_006088.5	-	48069822	48069988	167	antisense
novel_circ_000292	3.66667	3.66667	187.45	144.132	-0.379117	0.871082	1	no	ncbi_427882	NC_006088.5	-	48069823	48069986	164	antisense
novel_circ_000293	7	6.33333	359.528	252.092	-0.512157	0.528674	1	no	ncbi_427882	NC_006088.5	+	48069823	48069986	164	one_exon
novel_circ_000294	5	0.666667	225.946	24.1112	-3.22821	0.00512998	1	yes	ncbi_427882	NC_006088.5	+	48069823	48069998	176	one_exon
novel_circ_000295	3.33333	0.666667	186.078	35.6297	-2.38476	0.118719	1	no	ncbi_427882	NC_006088.5	+	48069823	48069999	177	one_exon
novel_circ_000296	9.66667	5.33333	513.825	227.449	-1.17573	0.178426	1	no	ncbi_427882	NC_006088.5	-	48069824	48069988	165	antisense
novel_circ_000297	18	9	907.046	357.182	-1.34452	0.0282586	1	yes	ncbi_427882	NC_006088.5	+	48069824	48069988	165	one_exon
novel_circ_000298	2.33333	2	126.807	69.4568	-0.868443	0.682041	1	no	ncbi_427882	NC_006088.5	+	48069826	48069992	167	one_exon
novel_circ_000299	17.6667	0	852.81	0.001	-19.7019	1.95e-10	7.62e-07	yes	ncbi_404299	NC_006088.5	-	48070138	48152093	81956	exon_intron
novel_circ_000300	10.6667	0	540.292	0.001	-19.0434	3.37e-07	0.000438143	yes	ncbi_770005	NC_006088.5	+	48070138	48152093	62037	exon_intron
novel_circ_000301	5.66667	6	280.081	231.404	-0.275431	0.830448	1	no	ncbi_427884	NC_006088.5	+	48071656	48095959	24304	exon_intron
novel_circ_000302	27.6667	24.6667	1333.32	1036.09	-0.363873	0.513048	1	no	ncbi_107053803	NC_006088.5	-	48079077	48096872	17796	exon_intron
novel_circ_000303	35.3333	28.3333	1690.57	1148.55	-0.557694	0.392374	1	no	ncbi_768333	NC_006088.5	-	48079077	48123672	44107	exon_intron
novel_circ_000304	30	29.3333	1406.43	1187.61	-0.243979	0.711724	1	no	ncbi_404299	NC_006088.5	-	48079077	48141849	62773	exon_intron
novel_circ_000305	55	63.3333	2538.45	2379.89	-0.0930567	0.867833	1	no	ncbi_770005	NC_006088.5	+	48086865	48137741	30958	exon_intron
novel_circ_000306	41.6667	44.3333	1863.52	1735.89	-0.102353	0.857074	1	no	ncbi_770005	NC_006088.5	+	48086865	48159874	53091	exon_intron
novel_circ_000307	52	57.3333	2403.47	2142.73	-0.165673	0.755544	1	no	ncbi_770005	NC_006088.5	+	48086867	48137743	30958	exon_intron
novel_circ_000308	4	5	203.655	166.444	-0.291087	0.888673	1	no	ncbi_404299	NC_006088.5	-	48087292	48160303	57167	exon_intron
novel_circ_000309	4.33333	3.33333	194.997	134.955	-0.530974	0.61159	1	no	ncbi_417948	NC_006088.5	-	48089143	48118021	28879	exon_intron
novel_circ_000310	4.66667	2.33333	215.173	98.7864	-1.12311	0.148656	1	no	ncbi_404299	NC_006088.5	-	48089143	48172548	67561	exon_intron
novel_circ_000311	1.66667	3	82.2795	111.383	0.436923	0.820657	1	no	ncbi_404299	NC_006088.5	-	48095924	48175204	63436	exon_intron
novel_circ_000312	1.33333	1	65.447	41.926	-0.64248	1	1	no	ncbi_770005	NC_006088.5	+	48101516	48159636	38202	exon_intron
novel_circ_000313	1	1	51.9577	53.4445	0.0407037	1	1	no	ncbi_770005	NC_006088.5	+	48101591	48137578	16069	exon_intron
novel_circ_000314	2	1.66667	98.4843	83.3131	-0.241351	0.81993	1	no	ncbi_770005	NC_006088.5	+	48101591	48153453	31944	exon_intron
novel_circ_000315	2	1.66667	89.0823	80.4325	-0.14736	1	1	no	ncbi_770005	NC_006088.5	+	48101591	48159711	38202	exon_intron
novel_circ_000316	2.33333	0.666667	111.346	26.9918	-2.04446	0.279257	1	no	ncbi_770005	NC_006088.5	+	48101591	48169870	48361	exon_intron
novel_circ_000317	5	5.33333	221.348	198.651	-0.156082	1	1	no	ncbi_768333	NC_006088.5	-	48101735	48137722	35499	exon_intron
novel_circ_000318	7	3.33333	320.46	103.284	-1.63353	0.0629199	1	no	ncbi_404299	NC_006088.5	-	48101735	48153597	51863	exon_intron
novel_circ_000319	5.33333	6.66667	240.268	292.943	0.285975	0.777483	1	no	ncbi_404299	NC_006088.5	-	48101735	48159855	42276	exon_intron
novel_circ_000320	5	6.66667	226.779	241.116	0.0884388	1	1	no	ncbi_404299	NC_006088.5	-	48101735	48170014	52435	exon_intron
novel_circ_000321	446.667	332.667	20368.5	12812.1	-0.668833	0.286641	1	no	ncbi_770005	NC_006088.5	+	48102482	48154354	31954	exon_intron
novel_circ_000322	13	6	700.531	248.676	-1.49418	0.0992805	1	no	ncbi_404299	NC_006088.5	-	48104037	48176848	56967	exon_intron
novel_circ_000323	20.6667	12	1113.16	454.166	-1.29336	0.122248	1	no	ncbi_770005	NC_006088.5	+	48104037	48176848	52893	exon_intron
novel_circ_000324	1.33333	1	56.6726	41.926	-0.434806	1	1	no	ncbi_417948	NC_006088.5	-	48104070	48104236	167	one_exon
novel_circ_000325	2	2	98.4843	80.9753	-0.282412	0.818886	1	no	ncbi_417948	NC_006088.5	-	48104074	48104241	168	one_exon
novel_circ_000326	15.6667	10	823.483	373.198	-1.1418	0.102663	1	no	ncbi_417948	NC_006088.5	-	48104076	48104242	167	one_exon
novel_circ_000327	6	3.33333	304.855	117.679	-1.37326	0.103719	1	no	ncbi_417948	NC_006088.5	+	48104076	48104242	167	antisense
novel_circ_000328	5.33333	5.66667	263.043	219.342	-0.262115	0.793861	1	no	ncbi_768333	NC_006088.5	-	48116307	48136225	19430	exon_intron
novel_circ_000329	5.66667	3.66667	254.385	121.099	-1.07083	0.257092	1	no	ncbi_404299	NC_006088.5	-	48118022	48172548	38682	exon_intron
novel_circ_000330	1.66667	2.66667	76.2207	93.568	0.295833	0.809484	1	no	ncbi_404299	NC_006088.5	-	48123673	48141849	18177	exon_intron
novel_circ_000331	11.3333	6.33333	564.35	217.547	-1.37526	0.147219	1	no	ncbi_427892	NC_006088.5	+	48168743	48168994	252	one_exon
novel_circ_000332	7.33333	6.33333	386.39	220.428	-0.809752	0.358022	1	no	ncbi_427892	NC_006088.5	-	48168743	48168994	252	antisense
novel_circ_000333	1.66667	5.66667	79.5639	204.951	1.36509	0.128204	1	no	ncbi_417966	NC_006088.5	+	48844711	48845723	1013	one_exon
novel_circ_000334	0.666667	0	39.0961	0.001	-15.2547	0.684844	1	no	ncbi_417966	NC_006088.5	+	48860740	48863866	516	annot_exons
novel_circ_000335	1.33333	4.33333	66.0746	174.001	1.39692	0.222131	1	no	ncbi_417966	NC_006088.5	+	48884228	48887826	424	annot_exons
novel_circ_000336	1	1.66667	55.3009	45.8846	-0.269293	1	1	no	ncbi_417966	NC_006088.5	+	48884228	48895109	537	annot_exons
novel_circ_000337	0	0.666667	0.001	18.3538	14.1638	1	1	no	ncbi_417966	NC_006088.5	-	48898853	48899510	658	antisense
novel_circ_000338	0	1.33333	0.001	48.2224	15.5574	0.432868	1	no	ncbi_417967	NC_006088.5	-	48924343	48934226	443	annot_exons
novel_circ_000339	1	0	48.6145	0.001	-15.5691	0.607714	1	no	ncbi_417970	NC_006088.5	+	49082295	49093010	1328	annot_exons
novel_circ_000340	0	0.666667	0.001	18.3538	14.1638	1	1	no	ncbi_417970	NC_006088.5	+	49108866	49109050	185	one_exon
novel_circ_000341	1.33333	0	53.9571	0.001	-15.7195	0.442794	1	no	ncbi_417971	NC_006088.5	+	49127824	49129157	1334	exon_intron
novel_circ_000342	0	0.666667	0.001	29.8686	14.8663	0.773335	1	no	ncbi_417971	NC_006088.5	+	49139793	49140524	255	annot_exons
novel_circ_000343	16.6667	22.3333	769.931	871.088	0.17809	0.773099	1	no	ncbi_417974	NC_006088.5	+	49189065	49193448	438	annot_exons
novel_circ_000344	1.66667	2.33333	81.6518	93.029	0.188196	1	1	no	ncbi_417974	NC_006088.5	+	49189068	49193448	435	annot_exons
novel_circ_000345	1.33333	0	53.9571	0.001	-15.7195	0.442744	1	no	ncbi_417980	NC_006088.5	+	49285282	49292192	6911	exon_intron
novel_circ_000346	1	0.333333	40.4678	14.9343	-1.43815	0.809973	1	no	ncbi_417980	NC_006088.5	+	49347656	49353289	5634	one_exon
novel_circ_000347	2.33333	6.33333	116.777	272.252	1.22118	0.247475	1	no	ncbi_100857803	NC_006088.5	+	49475141	49516714	36876	exon_intron
novel_circ_000348	2.66667	1.66667	146.355	68.9178	-1.08652	0.463919	1	no	ncbi_395304	NC_006088.5	-	49498273	49506938	1738	annot_exons
novel_circ_000349	1.33333	1	65.447	44.8066	-0.546616	1	1	no	ncbi_395304	NC_006088.5	-	49498273	49509059	1879	annot_exons
novel_circ_000350	3	2	163.815	89.6057	-0.870403	0.624223	1	no	ncbi_395304	NC_006088.5	-	49505500	49506938	519	annot_exons
novel_circ_000351	0	0.666667	0.001	35.6297	15.1208	0.803092	1	no	NA	NC_006088.5	-	49555893	49556307	415	intergenic
novel_circ_000352	2	2.33333	95.7687	118.943	0.312641	1	1	no	ncbi_396342	NC_006088.5	-	49666165	49668912	757	annot_exons
novel_circ_000353	0	0.666667	0.001	18.3538	14.1638	1	1	no	ncbi_417997	NC_006088.5	+	49740830	49750653	1250	annot_exons
novel_circ_000354	12.6667	12.6667	622.06	449.49	-0.468765	0.469245	1	no	ncbi_417999	NC_006088.5	-	49768594	49771560	733	annot_exons
novel_circ_000355	0	0.666667	0.001	18.3538	14.1638	1	1	no	ncbi_418000	NC_006088.5	+	49786175	49787201	1027	antisense
novel_circ_000356	0	0.666667	0.001	18.3538	14.1638	1	1	no	ncbi_418000	NC_006088.5	+	49792511	49793780	1270	antisense
novel_circ_000357	0.666667	0	26.9785	0.001	-14.7195	0.729713	1	no	ncbi_418000	NC_006088.5	-	49823165	49823322	158	one_exon
novel_circ_000358	0	0.666667	0.001	29.8686	14.8663	0.77336	1	no	ncbi_418003	NC_006088.5	+	49924386	49929424	5039	exon_intron
novel_circ_000359	0.666667	1.33333	26.9785	48.2224	0.837892	1	1	no	ncbi_418004	NC_006088.5	+	49937394	49940950	415	annot_exons
novel_circ_000360	0.666667	0.333333	32.4097	17.8148	-0.863345	1	1	no	ncbi_418010	NC_006088.5	-	50120472	50133847	1678	annot_exons
novel_circ_000361	0	0.666667	0.001	18.3538	14.1638	1	1	no	ncbi_418010	NC_006088.5	+	50152128	50152493	366	antisense
novel_circ_000362	0.666667	0	39.0961	0.001	-15.2547	0.684839	1	no	ncbi_418010	NC_006088.5	-	50187266	50188220	955	intronic
novel_circ_000363	0.666667	0	32.4097	0.001	-14.9841	0.77552	1	no	ncbi_395693	NC_006088.5	+	50599454	50600080	627	antisense
novel_circ_000364	2.66667	1.66667	133.61	51.642	-1.37141	0.407415	1	no	ncbi_395693	NC_006088.5	-	50599682	50599926	245	one_exon
novel_circ_000365	0.666667	0	32.4097	0.001	-14.9841	0.775529	1	no	ncbi_418012	NC_006088.5	-	50613111	50613632	522	one_exon
novel_circ_000366	0.666667	0	32.4097	0.001	-14.9841	0.775537	1	no	ncbi_418012	NC_006088.5	+	50614076	50614338	263	antisense
novel_circ_000367	0	0.666667	0.001	35.6297	15.1208	0.803077	1	no	ncbi_418013	NC_006088.5	+	50629034	50631128	2095	antisense
novel_circ_000368	0	1	0.001	53.4445	15.7058	0.537356	1	no	ncbi_418013	NC_006088.5	+	50629365	50630268	904	antisense
novel_circ_000369	0	0.666667	0.001	29.8686	14.8663	0.773386	1	no	ncbi_418013	NC_006088.5	+	50630573	50630896	324	antisense
novel_circ_000370	1	0	48.6145	0.001	-15.5691	0.607548	1	no	ncbi_418013	NC_006088.5	-	50633088	50634900	1813	one_exon
novel_circ_000371	0	1	0.001	27.5308	14.7488	0.76355	1	no	ncbi_418015	NC_006088.5	+	50676114	50676371	258	antisense
novel_circ_000372	0	0.666667	0.001	35.6297	15.1208	0.803061	1	no	ncbi_427902	NC_006088.5	+	50780464	50782602	2139	exon_intron
novel_circ_000373	0	1.33333	0.001	36.7077	15.1638	0.588207	1	no	ncbi_107053684	NC_006088.5	+	50780599	50781136	538	one_exon
novel_circ_000374	0	1	0.001	44.8029	15.4513	0.636405	1	no	ncbi_427902	NC_006088.5	+	50781331	50782263	933	one_exon
novel_circ_000375	0	0.666667	0.001	18.3538	14.1638	1	1	no	ncbi_418021	NC_006088.5	+	50815263	50815569	307	one_exon
novel_circ_000376	0	0.666667	0.001	18.3538	14.1638	1	1	no	ncbi_418024	NC_006088.5	-	50895744	50896008	265	antisense
novel_circ_000377	2.33333	2	99.856	60.8189	-0.715329	0.675203	1	no	ncbi_378891	NC_006088.5	+	50937691	50939024	489	annot_exons
novel_circ_000378	0	0.666667	0.001	35.6297	15.1208	0.803046	1	no	ncbi_378891	NC_006088.5	-	50940009	50940194	186	antisense
novel_circ_000379	0.666667	0	26.9785	0.001	-14.7195	0.72976	1	no	ncbi_418027	NC_006088.5	+	50956694	50960700	4007	exon_intron
novel_circ_000380	0.333333	7.33333	19.548	294.014	3.91079	0.00207017	0.722402	yes	ncbi_101750812	NC_006088.5	-	51540702	51558174	9585	exon_intron
novel_circ_000381	0	1	0.001	47.6834	15.5412	0.486064	1	no	ncbi_101750812	NC_006088.5	-	51542728	51560765	10150	exon_intron
novel_circ_000382	0.333333	3	16.2048	120.021	2.88879	0.0814456	1	no	ncbi_101750812	NC_006088.5	-	51543407	51561163	10150	exon_intron
novel_circ_000383	0.333333	6	19.548	222.766	3.51043	0.00164689	0.614405	yes	ncbi_771315	NC_006088.5	-	51549361	51565962	12843	exon_intron
novel_circ_000384	0	1.66667	0.001	66.0373	16.011	0.212974	1	no	ncbi_771315	NC_006088.5	-	51552515	51567075	10020	exon_intron
novel_circ_000385	2.33333	2.66667	111.974	107.963	-0.0526172	1	1	no	ncbi_396469	NC_006088.5	+	51766829	51771794	510	annot_exons
novel_circ_000386	0.333333	1.33333	16.2048	42.4651	1.38985	0.743928	1	no	ncbi_396469	NC_006088.5	+	51809869	51810028	160	one_exon
novel_circ_000387	1.33333	2	62.1038	75.2142	0.276324	1	1	no	ncbi_396469	NC_006088.5	+	51814698	51814868	171	one_exon
novel_circ_000388	0.666667	0	26.9785	0.001	-14.7195	0.729806	1	no	ncbi_418058	NC_006088.5	-	52097939	52099137	451	annot_exons
novel_circ_000389	0.666667	1	35.7529	44.8066	0.325651	1	1	no	ncbi_396287	NC_006088.5	-	52101728	52114921	8633	exon_intron
novel_circ_000390	1	0	40.4678	0.001	-15.3045	0.605628	1	no	ncbi_418062	NC_006088.5	+	52828885	52847621	296	annot_exons
novel_circ_000391	0.666667	0	26.9785	0.001	-14.7195	0.729853	1	no	ncbi_100857420	NC_006088.5	+	53094952	53095320	369	intronic
novel_circ_000392	0.333333	1.66667	13.4893	74.6714	2.46874	0.514414	1	no	ncbi_418066	NC_006088.5	-	53347217	53349435	362	annot_exons
novel_circ_000393	0.666667	0	32.4097	0.001	-14.9841	0.775545	1	no	ncbi_418066	NC_006088.5	-	53349339	53355516	596	annot_exons
novel_circ_000394	0	0.666667	0.001	18.3538	14.1638	1	1	no	ncbi_418068	NC_006088.5	+	53637467	53637716	250	antisense
novel_circ_000395	0.666667	0	39.0961	0.001	-15.2547	0.684834	1	no	ncbi_418069	NC_006088.5	-	53682040	53686918	660	annot_exons
novel_circ_000396	1	0.333333	48.6145	9.17692	-2.4053	0.810737	1	no	ncbi_418071	NC_006088.5	-	53832785	53863569	1987	annot_exons
novel_circ_000397	0.666667	1.33333	29.6941	42.4651	0.5161	1	1	no	ncbi_427913	NC_006088.5	+	54333890	54346925	1304	annot_exons
novel_circ_000398	0	0.666667	0.001	29.8686	14.8663	0.773411	1	no	ncbi_427913	NC_006088.5	-	54334687	54334872	186	antisense
novel_circ_000399	2	1	92.4255	39.0455	-1.24313	0.590638	1	no	ncbi_396205	NC_006088.5	+	54638931	54645967	2879	exon_intron
novel_circ_000400	0	0.666667	0.001	18.3538	14.1638	1	1	no	ncbi_374163	NC_006088.5	-	54709183	54712612	772	annot_exons
novel_circ_000401	0	1.33333	0.001	36.7077	15.1638	0.588068	1	no	ncbi_374163	NC_006088.5	+	54709215	54714546	5332	antisense
novel_circ_000402	0	0.666667	0.001	29.8686	14.8663	0.773437	1	no	ncbi_374163	NC_006088.5	-	54716861	54717068	208	one_exon
novel_circ_000403	5.66667	3.33333	248.326	120.56	-1.04249	0.296855	1	no	ncbi_418094	NC_006088.5	+	55451146	55455472	405	annot_exons
novel_circ_000404	0	3.33333	0.001	114.799	16.8087	0.0469784	1	yes	ncbi_418096	NC_006088.5	+	55527676	55531948	568	annot_exons
novel_circ_000405	1.33333	0	53.9571	0.001	-15.7195	0.442545	1	no	ncbi_427915	NC_006088.5	-	55702016	55702349	334	one_exon
novel_circ_000406	0	2	0.001	89.6057	16.4513	0.239127	1	no	ncbi_418101	NC_006088.5	-	55845122	55857711	483	annot_exons
novel_circ_000407	10	15.3333	492.421	638.071	0.373824	0.49111	1	no	ncbi_374138	NC_006088.5	+	56060982	56062080	1099	one_exon
novel_circ_000408	1.66667	3.33333	85.6227	126.321	0.561028	0.726154	1	no	ncbi_100857885	NC_006088.5	+	56238776	56242986	2786	annot_exons
novel_circ_000409	0	1	0.001	27.5308	14.7488	0.763405	1	no	ncbi_100857885	NC_006088.5	+	56310065	56310469	405	one_exon
novel_circ_000410	0	1.66667	0.001	57.3993	15.8087	0.288954	1	no	ncbi_395500	NC_006088.5	-	56799826	56800007	182	intronic
novel_circ_000411	35.3333	42	1652.14	1631.34	-0.018283	0.969981	1	no	ncbi_396239	NC_006088.5	-	56932513	56949904	1421	annot_exons
novel_circ_000412	2	1.33333	86.9944	65.4982	-0.409466	0.829467	1	no	ncbi_396239	NC_006088.5	-	56932513	56987388	2441	annot_exons
novel_circ_000413	24	27	1160.29	1180.95	0.0254556	1	1	no	ncbi_396239	NC_006088.5	-	56938302	56949904	881	annot_exons
novel_circ_000414	11	15.6667	521.399	560.873	0.105285	0.818224	1	no	ncbi_396239	NC_006088.5	-	56976365	56987388	366	annot_exons
novel_circ_000415	0	0.666667	0.001	29.8686	14.8663	0.773472	1	no	ncbi_418119	NC_006088.5	-	57016776	57016953	178	one_exon
novel_circ_000416	0	0.666667	0.001	29.8686	14.8663	0.773507	1	no	ncbi_418123	NC_006088.5	-	57424751	57425026	276	antisense
novel_circ_000417	0	0.666667	0.001	35.6297	15.1208	0.802981	1	no	ncbi_418123	NC_006088.5	+	57429061	57429345	285	one_exon
novel_circ_000418	0	1	0.001	27.5308	14.7488	0.763259	1	no	ncbi_395702	NC_006088.5	+	58212363	58230983	17444	exon_intron
novel_circ_000419	0.666667	0.666667	26.9785	35.6297	0.401267	1	1	no	ncbi_395702	NC_006088.5	+	58229609	58230983	198	annot_exons
novel_circ_000420	0	1.33333	0.001	71.2593	16.1208	0.397702	1	no	ncbi_418132	NC_006088.5	-	58914707	58915042	336	one_exon
novel_circ_000421	1	0	43.1834	0.001	-15.3982	0.46303	1	no	ncbi_418132	NC_006088.5	-	58947837	58954011	6175	exon_intron
novel_circ_000422	0	1.66667	0.001	80.4325	16.2955	0.204419	1	no	ncbi_418140	NC_006088.5	+	59551575	59551757	183	intronic
novel_circ_000423	0.666667	0	39.0961	0.001	-15.2547	0.684829	1	no	ncbi_418140	NC_006088.5	+	59559405	59560633	1229	one_exon
novel_circ_000424	1	0.666667	52.5854	18.3538	-1.51858	0.748733	1	no	ncbi_418140	NC_006088.5	-	59559423	59559724	302	antisense
novel_circ_000425	1.33333	1	60.0159	47.6834	-0.331856	1	1	no	ncbi_418143	NC_006088.5	+	59714665	59718451	429	annot_exons
novel_circ_000426	4.33333	12.3333	188.938	575.632	1.60723	0.105617	1	no	ncbi_418143	NC_006088.5	+	59714665	59720574	621	annot_exons
novel_circ_000427	0	1.66667	0.001	74.6714	16.1883	0.332886	1	no	ncbi_418143	NC_006088.5	+	59807892	59825086	258	annot_exons
novel_circ_000428	2	2.33333	94.5134	87.2679	-0.115068	1	1	no	ncbi_418149	NC_006088.5	+	60286983	60287346	279	annot_exons
novel_circ_000429	1	2	46.5266	86.7326	0.898519	0.605374	1	no	ncbi_427925	NC_006088.5	+	60461965	60469287	552	annot_exons
novel_circ_000430	0.333333	0.666667	16.2048	29.8686	0.882205	1	1	no	ncbi_427925	NC_006088.5	+	60485592	60488796	834	annot_exons
novel_circ_000431	0	0.666667	0.001	18.3538	14.1638	1	1	no	ncbi_427925	NC_006088.5	+	60505403	60506326	137	annot_exons
novel_circ_000432	0	0.666667	0.001	29.8686	14.8663	0.773543	1	no	ncbi_427925	NC_006088.5	+	60521302	60529776	1293	annot_exons
novel_circ_000433	0	2.33333	0.001	64.2385	15.9711	0.288125	1	no	ncbi_418153	NC_006088.5	+	60719796	60734740	293	annot_exons
novel_circ_000434	0	0.666667	0.001	18.3538	14.1638	1	1	no	ncbi_418155	NC_006088.5	+	60958258	60961081	388	annot_exons
novel_circ_000435	0	0.666667	0.001	18.3538	14.1638	1	1	no	ncbi_418155	NC_006088.5	+	60965875	60967663	1789	one_exon
novel_circ_000436	0	0.666667	0.001	35.6297	15.1208	0.802917	1	no	ncbi_100858946	NC_006088.5	-	60966263	60966826	564	exon_intron
novel_circ_000437	0	0.666667	0.001	18.3538	14.1638	1	1	no	ncbi_418155	NC_006088.5	-	60966293	60966596	304	antisense
novel_circ_000438	0	0.666667	0.001	18.3538	14.1638	1	1	no	ncbi_100858946	NC_006088.5	-	60967114	60967626	513	one_exon
novel_circ_000439	2.33333	3	117.405	94.107	-0.319116	1	1	no	ncbi_395891	NC_006088.5	+	61201236	61205400	428	annot_exons
novel_circ_000440	0	0.666667	0.001	18.3538	14.1638	1	1	no	ncbi_418158	NC_006088.5	-	61607856	61617423	9568	antisense
novel_circ_000441	0	0.666667	0.001	18.3538	14.1638	1	1	no	ncbi_418158	NC_006088.5	+	61625748	61626196	449	one_exon
novel_circ_000442	3	1	138.952	41.926	-1.72867	0.216326	1	no	ncbi_418163	NC_006088.5	+	61812486	61823314	876	annot_exons
novel_circ_000443	0	0.666667	0.001	29.8686	14.8663	0.773578	1	no	ncbi_395236	NC_006088.5	-	61841843	61842061	219	one_exon
novel_circ_000444	1.33333	1	56.6726	41.926	-0.434806	1	1	no	ncbi_418164	NC_006088.5	-	61905929	61935008	790	annot_exons
novel_circ_000445	1.33333	0.666667	59.3882	26.9918	-1.13766	0.772099	1	no	ncbi_418164	NC_006088.5	-	61930584	61935008	355	annot_exons
novel_circ_000446	0	0.666667	0.001	18.3538	14.1638	1	1	no	ncbi_418167	NC_006088.5	+	62077145	62077326	182	intronic
novel_circ_000447	0	0.666667	0.001	35.6297	15.1208	0.802852	1	no	ncbi_418167	NC_006088.5	+	62082322	62082557	236	one_exon
novel_circ_000448	0	0.666667	0.001	18.3538	14.1638	1	1	no	ncbi_418167	NC_006088.5	+	62083225	62083572	348	one_exon
novel_circ_000449	2.66667	2	138.208	95.3705	-0.535226	0.733508	1	no	ncbi_418170	NC_006088.5	-	62107336	62131869	18860	exon_intron
novel_circ_000450	0.666667	1	39.0961	44.8029	0.196566	1	1	no	ncbi_418171	NC_006088.5	-	62122523	62156680	28458	exon_intron
novel_circ_000451	3	2.66667	138.324	113.724	-0.282514	0.839914	1	no	ncbi_418171	NC_006088.5	-	62129864	62142451	7458	exon_intron
novel_circ_000452	2	2.33333	97.8566	90.1485	-0.118367	1	1	no	ncbi_772271	NC_006088.5	-	62129864	62154098	18844	exon_intron
novel_circ_000453	9.66667	13.6667	447.383	548.993	0.295278	0.710459	1	no	ncbi_772271	NC_006088.5	-	62133375	62145269	9556	exon_intron
novel_circ_000454	2	1	98.4843	36.1687	-1.44515	0.255362	1	no	ncbi_772271	NC_006088.5	-	62133375	62156680	17915	exon_intron
novel_circ_000455	0.666667	0	39.0961	0.001	-15.2547	0.684825	1	no	ncbi_373965	NC_006088.5	+	62428933	62438748	336	exon_intron
novel_circ_000456	11	7.66667	521.604	311.832	-0.742185	0.265801	1	no	ncbi_418176	NC_006088.5	+	63119325	63122664	379	annot_exons
novel_circ_000457	0	1.33333	0.001	48.2224	15.5574	0.432757	1	no	ncbi_418176	NC_006088.5	+	63119325	63123460	1175	exon_intron
novel_circ_000458	20.3333	26	925.627	1003.69	0.116817	0.863455	1	no	ncbi_418176	NC_006088.5	+	63119325	63130482	508	annot_exons
novel_circ_000459	0.333333	2	13.4893	69.4568	2.3643	0.332037	1	no	ncbi_418176	NC_006088.5	+	63119325	63131000	1026	exon_intron
novel_circ_000460	0.333333	3.66667	16.2048	138.371	3.09404	0.0429865	1	yes	ncbi_418178	NC_006088.5	+	63280239	63283472	255	annot_exons
novel_circ_000461	0.666667	0	26.9785	0.001	-14.7195	0.7299	1	no	ncbi_418181	NC_006088.5	+	64029722	64054724	886	annot_exons
novel_circ_000462	0	0.666667	0.001	18.3538	14.1638	1	1	no	ncbi_418181	NC_006088.5	+	64100872	64103250	267	annot_exons
novel_circ_000463	8.66667	10.3333	407.543	388.136	-0.0703903	0.934329	1	no	ncbi_418184	NC_006088.5	+	64555425	64559176	980	exon_intron
novel_circ_000464	7	4.66667	329.862	186.054	-0.826138	0.232029	1	no	ncbi_418184	NC_006088.5	+	64555425	64573603	628	annot_exons
novel_circ_000465	0	0.666667	0.001	18.3538	14.1638	1	1	no	ncbi_418185	NC_006088.5	+	65033946	65097542	1380	annot_exons
novel_circ_000466	6	2.33333	292.737	93.029	-1.65385	0.0384872	1	yes	ncbi_378910	NC_006088.5	-	65316859	65323089	2137	exon_intron
novel_circ_000467	1.66667	5.33333	94.397	213.046	1.17435	0.245407	1	no	ncbi_378910	NC_006088.5	-	65317900	65323089	1096	annot_exons
novel_circ_000468	0	0.666667	0.001	29.8686	14.8663	0.773613	1	no	ncbi_418193	NC_006088.5	-	65422937	65423709	773	antisense
novel_circ_000469	0	0.666667	0.001	29.8686	14.8663	0.773649	1	no	ncbi_418195	NC_006088.5	+	66076401	66147137	708	annot_exons
novel_circ_000470	0	1	0.001	36.1687	15.1425	0.654699	1	no	ncbi_418197	NC_006088.5	+	66507424	66517221	987	annot_exons
novel_circ_000471	1	0	40.4678	0.001	-15.3045	0.60565	1	no	ncbi_418197	NC_006088.5	+	66509255	66522756	1181	annot_exons
novel_circ_000472	1.33333	0	78.1922	0.001	-16.2547	0.373448	1	no	ncbi_418197	NC_006088.5	+	66514356	66517221	476	annot_exons
novel_circ_000473	1.33333	1.33333	59.3882	62.6177	0.0763943	1	1	no	ncbi_418197	NC_006088.5	+	66514356	66528487	899	annot_exons
novel_circ_000474	0	0.666667	0.001	18.3538	14.1638	1	1	no	ncbi_418197	NC_006088.5	+	66548557	66565807	1327	annot_exons
novel_circ_000475	0.666667	2.33333	26.9785	78.6337	1.54334	0.421585	1	no	ncbi_418197	NC_006088.5	+	66563616	66568595	491	annot_exons
novel_circ_000476	0	0.666667	0.001	29.8686	14.8663	0.773684	1	no	ncbi_418199	NC_006088.5	+	66843118	66844228	1111	antisense
novel_circ_000477	1.66667	1	84.995	33.2881	-1.35237	0.381316	1	no	ncbi_418207	NC_006088.5	-	67199934	67202527	339	annot_exons
novel_circ_000478	0	0.666667	0.001	18.3538	14.1638	1	1	no	ncbi_418212	NC_006088.5	-	67693604	67696145	361	annot_exons
novel_circ_000479	0.333333	2	16.2048	80.9753	2.32106	0.395201	1	no	ncbi_418212	NC_006088.5	-	67843115	67844995	416	annot_exons
novel_circ_000480	2.66667	5.66667	130.894	219.346	0.744811	0.392042	1	no	ncbi_418212	NC_006088.5	-	67873290	67884340	788	annot_exons
novel_circ_000481	0.333333	1	16.2048	27.5308	0.764621	1	1	no	ncbi_418213	NC_006088.5	-	67963229	67963418	190	one_exon
novel_circ_000482	0	1	0.001	27.5308	14.7488	0.763157	1	no	ncbi_418213	NC_006088.5	-	67970958	67982181	986	annot_exons
novel_circ_000483	0	0.666667	0.001	18.3538	14.1638	1	1	no	ncbi_418213	NC_006088.5	-	67978073	67978600	284	annot_exons
novel_circ_000484	0.666667	0	39.0961	0.001	-15.2547	0.68482	1	no	ncbi_418214	NC_006088.5	-	67992938	67993186	249	antisense
novel_circ_000485	2.66667	0.666667	137.58	24.1112	-2.5125	0.137131	1	no	ncbi_418219	NC_006088.5	+	68242452	68244907	368	annot_exons
novel_circ_000486	1.33333	0	53.9571	0.001	-15.7195	0.442347	1	no	ncbi_395975	NC_006088.5	-	68416068	68419299	453	annot_exons
novel_circ_000487	0.666667	0	32.4097	0.001	-14.9841	0.775554	1	no	ncbi_395975	NC_006088.5	-	68433922	68444840	200	annot_exons
novel_circ_000488	1	0	40.4678	0.001	-15.3045	0.605673	1	no	ncbi_395975	NC_006088.5	-	68451274	68452591	1318	intronic
novel_circ_000489	3.66667	6.33333	188.283	243.454	0.370746	0.747412	1	no	ncbi_418228	NC_006088.5	-	68587784	68650395	687	annot_exons
novel_circ_000490	1	1.66667	52.5854	80.4325	0.613118	0.801919	1	no	ncbi_418228	NC_006088.5	-	68611298	68631475	240	annot_exons
novel_circ_000491	0	1	0.001	27.5308	14.7488	0.763055	1	no	ncbi_418229	NC_006088.5	+	68832066	68837976	568	annot_exons
novel_circ_000492	0.333333	1.66667	19.548	68.9141	1.81777	0.459676	1	no	ncbi_418232	NC_006088.5	-	69020587	69025801	434	annot_exons
novel_circ_000493	0.666667	1.33333	29.6941	62.6177	1.07639	0.775911	1	no	ncbi_418232	NC_006088.5	-	69023945	69025801	339	annot_exons
novel_circ_000494	0	0.666667	0.001	29.8686	14.8663	0.773719	1	no	ncbi_418232	NC_006088.5	+	69026871	69038789	11919	antisense
novel_circ_000495	5.33333	7.33333	261.788	340.088	0.377508	0.771669	1	no	ncbi_418233	NC_006088.5	+	69077175	69084416	786	annot_exons
novel_circ_000496	1	0	40.4678	0.001	-15.3045	0.605695	1	no	ncbi_418233	NC_006088.5	+	69077175	69086794	1036	annot_exons
novel_circ_000497	0	0.666667	0.001	18.3538	14.1638	1	1	no	ncbi_418234	NC_006088.5	+	69093089	69107968	1343	annot_exons
novel_circ_000498	0.666667	0	32.4097	0.001	-14.9841	0.775562	1	no	NA	NC_006088.5	-	69199076	69199367	292	intergenic
novel_circ_000499	0	1	0.001	50.564	15.6258	0.482672	1	no	ncbi_418237	NC_006088.5	+	69722965	69762206	1003	annot_exons
novel_circ_000500	0	0.666667	0.001	29.8686	14.8663	0.773755	1	no	ncbi_418240	NC_006088.5	-	70215897	70217037	1141	antisense
novel_circ_000501	0.666667	2	33.0373	78.0947	1.24113	0.531067	1	no	ncbi_418241	NC_006088.5	-	70230774	70233106	319	annot_exons
novel_circ_000502	2	2.66667	95.1411	113.724	0.257401	1	1	no	ncbi_418241	NC_006088.5	-	70240459	70261317	335	annot_exons
novel_circ_000503	1.33333	0.666667	59.3882	29.8686	-0.991548	0.794149	1	no	ncbi_418245	NC_006088.5	+	70551531	70597682	35178	exon_intron
novel_circ_000504	0	0.666667	0.001	18.3538	14.1638	1	1	no	ncbi_418245	NC_006088.5	+	70645656	70650900	5245	exon_intron
novel_circ_000505	0	1	0.001	36.1687	15.1425	0.65461	1	no	NA	NC_006088.5	+	71122064	71135190	13127	intergenic
novel_circ_000506	1.33333	3	72.1334	114.26	0.663577	0.678674	1	no	NA	NC_006088.5	+	71122064	71157590	35527	intergenic
novel_circ_000507	3.33333	1.33333	151.814	59.7372	-1.3456	0.333864	1	no	NA	NC_006088.5	+	71122064	71181375	59312	intergenic
novel_circ_000508	1	0	40.4678	0.001	-15.3045	0.605717	1	no	ncbi_426193	NC_006088.5	-	71320890	71353480	32591	antisense
novel_circ_000509	1.33333	4.66667	71.5058	191.819	1.42362	0.195613	1	no	ncbi_426315	NC_006088.5	-	71387530	71389562	290	annot_exons
novel_circ_000510	1.33333	0.333333	53.9571	9.17692	-2.55573	0.643709	1	no	ncbi_395750	NC_006088.5	+	71492394	71492860	467	exon_intron
novel_circ_000511	1.66667	1	70.1619	27.5308	-1.34964	0.628245	1	no	ncbi_395750	NC_006088.5	+	71548987	71554320	843	annot_exons
novel_circ_000512	0	0.666667	0.001	18.3538	14.1638	1	1	no	ncbi_419097	NC_006088.5	-	71653758	71653977	220	one_exon
novel_circ_000513	1	0	58.6441	0.001	-15.8397	0.507964	1	no	ncbi_419097	NC_006088.5	-	71701308	71702358	566	annot_exons
novel_circ_000514	0	0.666667	0.001	35.6297	15.1208	0.802788	1	no	ncbi_419097	NC_006088.5	-	71710699	71711744	329	annot_exons
novel_circ_000515	4	2	176.077	89.6095	-0.974481	0.366883	1	no	ncbi_431336	NC_006088.5	-	71902835	71910573	815	annot_exons
novel_circ_000516	0	0.666667	0.001	18.3538	14.1638	1	1	no	NA	NC_006088.5	+	72063156	72063395	240	intergenic
novel_circ_000517	0	0.666667	0.001	18.3538	14.1638	1	1	no	ncbi_374106	NC_006088.5	+	72104733	72104913	181	one_exon
novel_circ_000518	3.33333	1.66667	161.216	66.0373	-1.28764	0.171491	1	no	ncbi_419045	NC_006088.5	+	72888897	72898978	605	annot_exons
novel_circ_000519	2.33333	5.33333	115.317	244.717	1.08551	0.313989	1	no	ncbi_419045	NC_006088.5	+	72888897	72939506	791	annot_exons
novel_circ_000520	2	1.66667	110.602	83.3131	-0.408761	0.847201	1	no	ncbi_419045	NC_006088.5	+	72888897	72973642	1244	annot_exons
novel_circ_000521	1.66667	1.66667	78.3086	83.3131	0.0893725	1	1	no	NA	NC_006088.5	+	73072441	73074868	2428	intergenic
novel_circ_000522	8.66667	14.3333	382.475	601.903	0.654164	0.379425	1	no	ncbi_419043	NC_006088.5	+	73308519	73317633	430	annot_exons
novel_circ_000523	0	0.666667	0.001	18.3538	14.1638	1	1	no	ncbi_419043	NC_006088.5	-	73324082	73324243	162	antisense
novel_circ_000524	1	1	48.6145	41.926	-0.21354	1	1	no	ncbi_419041	NC_006088.5	+	73384431	73384634	204	one_exon
novel_circ_000525	0	0.666667	0.001	18.3538	14.1638	1	1	no	ncbi_374047	NC_006088.5	-	73495392	73514173	746	annot_exons
novel_circ_000526	11.6667	18	578.249	803.616	0.474815	0.504652	1	no	ncbi_419039	NC_006088.5	+	73704702	73705989	163	annot_exons
novel_circ_000527	0	0.666667	0.001	29.8686	14.8663	0.77379	1	no	ncbi_419031	NC_006088.5	-	74596141	74597285	309	annot_exons
novel_circ_000528	0	0.666667	0.001	18.3538	14.1638	1	1	no	ncbi_396517	NC_006088.5	-	75553314	75553649	336	antisense
novel_circ_000529	0	1	0.001	44.8029	15.4513	0.636443	1	no	NA	NC_006088.5	+	75556652	75556891	240	intergenic
novel_circ_000530	0	0.666667	0.001	35.6297	15.1208	0.802723	1	no	NA	NC_006088.5	+	75557353	75557819	467	intergenic
novel_circ_000531	0	1	0.001	44.8029	15.4513	0.63648	1	no	NA	NC_006088.5	-	75557568	75558579	1012	intergenic
novel_circ_000532	0	0.666667	0.001	18.3538	14.1638	1	1	no	NA	NC_006088.5	+	75632610	75632820	211	intergenic
novel_circ_000533	0	0.666667	0.001	18.3538	14.1638	1	1	no	NA	NC_006088.5	+	75633315	75633772	458	intergenic
novel_circ_000534	1	1	48.6145	39.0455	-0.31623	1	1	no	ncbi_418255	NC_006088.5	+	75709208	75718159	668	annot_exons
novel_circ_000535	0.333333	2.33333	13.4893	87.2679	2.69364	0.278116	1	no	ncbi_418255	NC_006088.5	+	75709208	75723185	3364	annot_exons
novel_circ_000536	0	0.666667	0.001	35.6297	15.1208	0.802659	1	no	ncbi_396044	NC_006088.5	-	75886141	75886365	225	one_exon
novel_circ_000537	0	0.666667	0.001	35.6297	15.1208	0.802594	1	no	ncbi_396044	NC_006088.5	+	75886141	75886365	225	antisense
novel_circ_000538	0.666667	0.666667	26.9785	26.9918	0.000706558	1	1	no	NA	NC_006088.5	-	76031286	76031621	336	intergenic
novel_circ_000539	0.666667	0	39.0961	0.001	-15.2547	0.684815	1	no	ncbi_418265	NC_006088.5	-	77253363	77269745	16383	intronic
novel_circ_000540	2.33333	0	112.601	0.001	-16.7809	0.0627107	1	no	ncbi_418271	NC_006088.5	-	77507438	77514778	566	annot_exons
novel_circ_000541	0	0.666667	0.001	29.8686	14.8663	0.773825	1	no	ncbi_396050	NC_006088.5	+	77569239	77570948	487	annot_exons
novel_circ_000542	0	0.666667	0.001	18.3538	14.1638	1	1	no	ncbi_418278	NC_006088.5	-	77660616	77660961	247	annot_exons
novel_circ_000543	0.333333	0.666667	13.4893	18.3538	0.44427	1	1	no	ncbi_418278	NC_006088.5	-	77671473	77671783	192	annot_exons
novel_circ_000544	0	1	0.001	44.8066	15.4514	0.515649	1	no	ncbi_418283	NC_006088.5	-	77820096	77820248	153	antisense
novel_circ_000545	2.33333	2	97.1404	66.5763	-0.545064	0.848313	1	no	ncbi_418286	NC_006088.5	-	77847690	77847842	153	antisense
novel_circ_000546	2.33333	3.33333	105.287	129.198	0.295251	0.841398	1	no	ncbi_770517	NC_006088.5	-	77923632	77924481	329	annot_exons
novel_circ_000547	0.666667	0	26.9785	0.001	-14.7195	0.729947	1	no	ncbi_770517	NC_006088.5	-	77923632	77924670	450	annot_exons
novel_circ_000548	0	1	0.001	27.5308	14.7488	0.762954	1	no	ncbi_771124	NC_006088.5	-	78015088	78020081	944	annot_exons
novel_circ_000549	0.666667	0	26.9785	0.001	-14.7195	0.729994	1	no	ncbi_395647	NC_006088.5	+	78382913	78437212	24215	exon_intron
novel_circ_000550	2	4	86.3667	170.585	0.981941	0.442546	1	no	ncbi_418308	NC_006088.5	-	78699157	78699495	339	one_exon
novel_circ_000551	0.666667	0	32.4097	0.001	-14.9841	0.775571	1	no	ncbi_396371	NC_006088.5	+	79086145	79086665	213	annot_exons
novel_circ_000552	0	0.666667	0.001	18.3538	14.1638	1	1	no	ncbi_418319	NC_006088.5	-	80014835	80015013	179	antisense
novel_circ_000553	0	1	0.001	27.5308	14.7488	0.762852	1	no	ncbi_418319	NC_006088.5	-	80014996	80015138	143	antisense
novel_circ_000554	1.66667	0	67.4463	0.001	-16.0415	0.318029	1	no	ncbi_418320	NC_006088.5	+	80030980	80043501	6835	exon_intron
novel_circ_000555	0	0.666667	0.001	29.8686	14.8663	0.773861	1	no	ncbi_418320	NC_006088.5	-	80043287	80043839	553	antisense
novel_circ_000556	0.666667	0	39.0961	0.001	-15.2547	0.68481	1	no	ncbi_418321	NC_006088.5	-	80066092	80076169	711	annot_exons
novel_circ_000557	36.3333	35.3333	1727.5	1407.49	-0.295567	0.379803	1	no	ncbi_418322	NC_006088.5	+	80108606	80110608	645	annot_exons
novel_circ_000558	1.33333	5.33333	66.0746	224.565	1.76496	0.0986722	1	no	ncbi_418322	NC_006088.5	+	80109031	80110608	544	annot_exons
novel_circ_000559	3.66667	3.33333	178.048	146.474	-0.281628	0.868212	1	no	ncbi_418322	NC_006088.5	+	80109414	80110608	407	annot_exons
novel_circ_000560	0	1	0.001	27.5308	14.7488	0.76275	1	no	ncbi_418326	NC_006088.5	+	80222813	80243183	4887	exon_intron
novel_circ_000561	0.666667	0	39.0961	0.001	-15.2547	0.684805	1	no	ncbi_418326	NC_006088.5	+	80222842	80224509	505	annot_exons
novel_circ_000562	1.33333	0	64.8193	0.001	-15.9841	0.439618	1	no	ncbi_418335	NC_006088.5	+	80874553	80880038	286	annot_exons
novel_circ_000563	1	2	48.6145	55.0615	0.179658	1	1	no	ncbi_396530	NC_006088.5	-	81030963	81038424	1383	annot_exons
novel_circ_000564	0.666667	0	39.0961	0.001	-15.2547	0.6848	1	no	ncbi_396530	NC_006088.5	-	81043116	81048209	1005	annot_exons
novel_circ_000565	1.33333	0.666667	60.0159	35.6297	-0.752265	0.802835	1	no	ncbi_418336	NC_006088.5	-	81130225	81132519	272	annot_exons
novel_circ_000566	0	0.666667	0.001	18.3538	14.1638	1	1	no	ncbi_418337	NC_006088.5	-	81273235	81277876	3700	annot_exons
novel_circ_000567	1	0.666667	40.4678	24.1112	-0.747071	1	1	no	ncbi_418337	NC_006088.5	-	81300291	81305925	1018	annot_exons
novel_circ_000568	0.666667	1	29.6941	27.5308	-0.109131	1	1	no	ncbi_418340	NC_006088.5	-	81363526	81365071	225	annot_exons
novel_circ_000569	1.66667	1	84.995	44.8066	-0.923668	0.609572	1	no	ncbi_418341	NC_006088.5	+	81395560	81397646	700	annot_exons
novel_circ_000570	2.33333	0	94.4249	0.001	-16.5269	0.168425	1	no	ncbi_100859265	NC_006088.5	+	83338791	83413169	546	annot_exons
novel_circ_000571	0	0.666667	0.001	35.6297	15.1208	0.802529	1	no	ncbi_418357	NC_006088.5	+	84300770	84301570	801	antisense
novel_circ_000572	0	0.666667	0.001	29.8686	14.8663	0.773896	1	no	NA	NC_006088.5	-	84311509	84313911	2403	intergenic
novel_circ_000573	0	0.666667	0.001	18.3538	14.1638	1	1	no	ncbi_418358	NC_006088.5	-	84336386	84337925	1540	one_exon
novel_circ_000574	0	4	0.001	167.704	17.3556	0.00453759	1	yes	ncbi_418367	NC_006088.5	+	84537138	84563489	15037	exon_intron
novel_circ_000575	0	1	0.001	53.4445	15.7058	0.537182	1	no	ncbi_418369	NC_006088.5	+	84705383	84706462	1080	intronic
novel_circ_000576	0	1	0.001	53.4445	15.7058	0.537008	1	no	ncbi_418369	NC_006088.5	-	84705383	84706462	1080	antisense
novel_circ_000577	0	0.666667	0.001	29.8686	14.8663	0.773931	1	no	ncbi_374052	NC_006088.5	+	84754033	84754457	425	intronic
novel_circ_000578	0	0.666667	0.001	35.6297	15.1208	0.802465	1	no	ncbi_418374	NC_006088.5	-	85240151	85240641	491	one_exon
novel_circ_000579	0.666667	0.666667	26.9785	26.9918	0.000706558	1	1	no	ncbi_395138	NC_006088.5	+	85354723	85362013	415	annot_exons
novel_circ_000580	0.666667	0	39.0961	0.001	-15.2547	0.684795	1	no	ncbi_418379	NC_006088.5	+	85670243	85680355	824	exon_intron
novel_circ_000581	0	0.666667	0.001	18.3538	14.1638	1	1	no	ncbi_418379	NC_006088.5	+	85670243	85696982	2339	exon_intron
novel_circ_000582	2	4	92.4255	161.947	0.809157	0.403102	1	no	ncbi_418379	NC_006088.5	+	85673366	85680355	491	annot_exons
novel_circ_000583	0	1	0.001	39.0455	15.2529	0.496174	1	no	ncbi_418379	NC_006088.5	+	85673366	85688906	1007	annot_exons
novel_circ_000584	0.666667	0	26.9785	0.001	-14.7195	0.73004	1	no	ncbi_418379	NC_006088.5	+	85673476	85683585	484	annot_exons
novel_circ_000585	0	0.666667	0.001	18.3538	14.1638	1	1	no	ncbi_418379	NC_006088.5	-	85673537	85697050	23514	antisense
novel_circ_000586	0.666667	0	26.9785	0.001	-14.7195	0.730087	1	no	ncbi_418379	NC_006088.5	+	85673562	85692389	1131	annot_exons
novel_circ_000587	0	1	0.001	27.5308	14.7488	0.762648	1	no	ncbi_418379	NC_006088.5	-	85680283	85687538	7256	antisense
novel_circ_000588	0.666667	0	26.9785	0.001	-14.7195	0.730134	1	no	ncbi_418379	NC_006088.5	-	85680283	85687567	7285	antisense
novel_circ_000589	0.666667	0	26.9785	0.001	-14.7195	0.73018	1	no	ncbi_418379	NC_006088.5	-	85688782	85692362	3581	antisense
novel_circ_000590	0	0.666667	0.001	18.3538	14.1638	1	1	no	ncbi_418379	NC_006088.5	-	85691831	85697213	5383	antisense
novel_circ_000591	0	0.666667	0.001	18.3538	14.1638	1	1	no	ncbi_418379	NC_006088.5	-	85691840	85691949	110	antisense
novel_circ_000592	0	0.666667	0.001	35.6297	15.1208	0.8024	1	no	ncbi_418379	NC_006088.5	-	85692230	85697216	4987	antisense
novel_circ_000593	0.666667	0	39.0961	0.001	-15.2547	0.68479	1	no	ncbi_418379	NC_006088.5	+	85692265	85693404	206	annot_exons
novel_circ_000594	0	0.666667	0.001	29.8686	14.8663	0.773966	1	no	ncbi_418379	NC_006088.5	-	85693385	85696818	3434	antisense
novel_circ_000595	0	0.666667	0.001	18.3538	14.1638	1	1	no	ncbi_418379	NC_006088.5	-	85696697	85696926	230	antisense
novel_circ_000596	0	0.666667	0.001	29.8686	14.8663	0.774001	1	no	ncbi_418379	NC_006088.5	-	85696705	85696922	218	antisense
novel_circ_000597	0	0.666667	0.001	35.6297	15.1208	0.802335	1	no	ncbi_418379	NC_006088.5	+	85696783	85697032	250	one_exon
novel_circ_000598	1.33333	0	53.9571	0.001	-15.7195	0.442148	1	no	ncbi_418379	NC_006088.5	-	85697648	85698258	611	antisense
novel_circ_000599	0	0.666667	0.001	29.8686	14.8663	0.774037	1	no	ncbi_418379	NC_006088.5	-	85697759	85699592	1834	antisense
novel_circ_000600	0	0.666667	0.001	35.6297	15.1208	0.80227	1	no	ncbi_418379	NC_006088.5	-	85698196	85699056	861	antisense
novel_circ_000601	0	1.33333	0.001	36.7077	15.1638	0.587928	1	no	ncbi_418379	NC_006088.5	+	85698382	85698756	375	one_exon
novel_circ_000602	0	0.666667	0.001	29.8686	14.8663	0.774072	1	no	ncbi_418379	NC_006088.5	-	85698444	85699738	1295	antisense
novel_circ_000603	0	1.33333	0.001	71.2593	16.1208	0.397726	1	no	ncbi_418379	NC_006088.5	-	85698576	85699235	660	antisense
novel_circ_000604	0	0.666667	0.001	35.6297	15.1208	0.802142	1	no	ncbi_418379	NC_006088.5	+	85698678	85699020	343	one_exon
novel_circ_000605	0	2	0.001	78.091	16.2529	0.199856	1	no	ncbi_418379	NC_006088.5	+	85698678	85699586	909	one_exon
novel_circ_000606	0.666667	0.666667	39.0961	18.3538	-1.09094	0.824948	1	no	ncbi_418379	NC_006088.5	-	85698678	85699595	918	antisense
novel_circ_000607	0	1	0.001	27.5308	14.7488	0.762547	1	no	ncbi_418379	NC_006088.5	-	85698688	85698905	218	antisense
novel_circ_000608	0	1	0.001	27.5308	14.7488	0.762445	1	no	ncbi_418379	NC_006088.5	+	85698688	85698905	218	one_exon
novel_circ_000609	0	1.33333	0.001	65.4982	15.9992	0.313903	1	no	ncbi_418379	NC_006088.5	-	85698784	85699595	812	antisense
novel_circ_000610	0	1	0.001	39.0455	15.2529	0.496211	1	no	ncbi_418379	NC_006088.5	-	85698841	85699586	746	antisense
novel_circ_000611	0	1	0.001	44.8029	15.4513	0.636518	1	no	ncbi_418379	NC_006088.5	+	85698991	85699371	381	one_exon
novel_circ_000612	1.33333	1.33333	78.1922	45.3456	-0.786062	0.837631	1	no	ncbi_418379	NC_006088.5	-	85699057	85699329	273	antisense
novel_circ_000613	0.333333	1	19.548	36.1687	0.887716	1	1	no	ncbi_418379	NC_006088.5	+	85699058	85699330	273	one_exon
novel_circ_000614	0	1	0.001	44.8029	15.4513	0.636555	1	no	ncbi_418379	NC_006088.5	-	85699059	85699301	243	antisense
novel_circ_000615	0	1	0.001	44.8029	15.4513	0.636592	1	no	ncbi_418379	NC_006088.5	+	85699059	85699301	243	one_exon
novel_circ_000616	0	1	0.001	27.5308	14.7488	0.762277	1	no	ncbi_418379	NC_006088.5	+	85699081	85699317	237	one_exon
novel_circ_000617	0	0.666667	0.001	29.8686	14.8663	0.774107	1	no	ncbi_418379	NC_006088.5	-	85699081	85699329	249	antisense
novel_circ_000618	0.666667	0.333333	32.4097	9.17692	-1.82034	1	1	no	ncbi_418379	NC_006088.5	-	85699082	85699226	145	antisense
novel_circ_000619	0	0.666667	0.001	18.3538	14.1638	1	1	no	ncbi_418379	NC_006088.5	+	85699088	85699318	231	one_exon
novel_circ_000620	0	1.33333	0.001	48.2224	15.5574	0.432646	1	no	ncbi_418379	NC_006088.5	+	85699092	85699318	227	one_exon
novel_circ_000621	0	0.666667	0.001	18.3538	14.1638	1	1	no	ncbi_418379	NC_006088.5	+	85699098	85699316	219	one_exon
novel_circ_000622	0	0.666667	0.001	35.6297	15.1208	0.802014	1	no	ncbi_418379	NC_006088.5	+	85699099	85699295	197	one_exon
novel_circ_000623	0	0.666667	0.001	29.8686	14.8663	0.774142	1	no	ncbi_418379	NC_006088.5	+	85699119	85699253	135	one_exon
novel_circ_000624	0	0.666667	0.001	29.8686	14.8663	0.774177	1	no	ncbi_418379	NC_006088.5	-	85699171	85699713	543	antisense
novel_circ_000625	0	0.666667	0.001	29.8686	14.8663	0.774213	1	no	ncbi_418379	NC_006088.5	+	85699349	85699707	359	one_exon
novel_circ_000626	1.66667	0	91.6815	0.001	-16.4843	0.176978	1	no	ncbi_769163	NC_006088.5	-	85898269	85900234	1966	antisense
novel_circ_000627	0.333333	1.33333	16.2048	45.3456	1.48454	0.741621	1	no	ncbi_418383	NC_006088.5	+	85954829	85961889	818	annot_exons
novel_circ_000628	2	1	94.5134	27.5308	-1.77947	0.504464	1	no	ncbi_418383	NC_006088.5	+	85959951	85972724	1057	annot_exons
novel_circ_000629	0	1	0.001	27.5308	14.7488	0.762109	1	no	ncbi_418386	NC_006088.5	+	85988052	85988723	672	one_exon
novel_circ_000630	2.66667	4.33333	124.835	171.12	0.454984	0.726758	1	no	ncbi_769280	NC_006088.5	-	86411279	86411759	481	exon_intron
novel_circ_000631	0	0.666667	0.001	18.3538	14.1638	1	1	no	NA	NC_006088.5	-	86450250	86450417	168	intergenic
novel_circ_000632	0.666667	0.333333	32.4097	14.9343	-1.1178	1	1	no	ncbi_418403	NC_006088.5	+	86504570	86510169	1042	annot_exons
novel_circ_000633	1.66667	0	97.7402	0.001	-16.5767	0.262359	1	no	ncbi_418406	NC_006088.5	-	87784934	87800405	870	annot_exons
novel_circ_000634	0	0.666667	0.001	18.3538	14.1638	1	1	no	ncbi_418406	NC_006088.5	-	87790589	87817757	988	annot_exons
novel_circ_000635	1	0	40.4678	0.001	-15.3045	0.60574	1	no	ncbi_418406	NC_006088.5	-	87872069	87872319	251	one_exon
novel_circ_000636	0	0.666667	0.001	35.6297	15.1208	0.801886	1	no	ncbi_418408	NC_006088.5	-	88694830	88696127	1298	one_exon
novel_circ_000637	0	1.33333	0.001	59.7372	15.8663	0.456505	1	no	ncbi_418408	NC_006088.5	-	88695888	88696457	570	one_exon
novel_circ_000638	4.33333	2	197.713	98.2511	-1.00886	0.368727	1	no	ncbi_418415	NC_006088.5	+	89509123	89521070	906	annot_exons
novel_circ_000639	5	4	228.034	179.219	-0.347529	0.679196	1	no	ncbi_418418	NC_006088.5	+	89749523	89754179	1437	annot_exons
novel_circ_000640	0.666667	0	32.4097	0.001	-14.9841	0.775579	1	no	ncbi_418418	NC_006088.5	+	89749523	89766499	2103	annot_exons
novel_circ_000641	1.33333	1.33333	68.7902	51.103	-0.428796	0.766017	1	no	ncbi_418418	NC_006088.5	+	89762948	89766499	666	annot_exons
novel_circ_000642	0	0.666667	0.001	18.3538	14.1638	1	1	no	NA	NC_006088.5	+	89992475	90003660	11186	intergenic
novel_circ_000643	1.33333	0	64.8193	0.001	-15.9841	0.439608	1	no	NA	NC_006088.5	+	90003007	90003660	654	intergenic
novel_circ_000644	0	1.66667	0.001	74.6714	16.1883	0.332898	1	no	ncbi_418426	NC_006088.5	+	90009317	90011649	2333	antisense
novel_circ_000645	0	0.666667	0.001	35.6297	15.1208	0.801758	1	no	ncbi_418426	NC_006088.5	+	90009321	90009421	101	antisense
novel_circ_000646	1	0	40.4678	0.001	-15.3045	0.605762	1	no	ncbi_418426	NC_006088.5	-	90009400	90011645	332	annot_exons
novel_circ_000647	0.666667	0	39.0961	0.001	-15.2547	0.684785	1	no	ncbi_418428	NC_006088.5	+	90044198	90044523	243	annot_exons
novel_circ_000648	1.33333	0.666667	74.849	18.3538	-2.0279	0.439424	1	no	ncbi_418428	NC_006088.5	+	90059122	90060229	343	annot_exons
novel_circ_000649	0.666667	0	39.0961	0.001	-15.2547	0.68478	1	no	NA	NC_006088.5	+	90254700	90258177	3478	intergenic
novel_circ_000650	0.333333	0.666667	13.4893	18.3538	0.44427	1	1	no	NA	NC_006088.5	+	90910233	90910637	405	intergenic
novel_circ_000651	2	1.33333	89.71	51.103	-0.811861	0.578664	1	no	NA	NC_006088.5	+	90911467	90912306	840	intergenic
novel_circ_000652	1.33333	0.333333	53.9571	17.8148	-1.59873	0.648259	1	no	ncbi_418430	NC_006088.5	-	91118049	91126084	642	annot_exons
novel_circ_000653	0.666667	0.333333	26.9785	14.9343	-0.853184	1	1	no	ncbi_418431	NC_006088.5	+	91135592	91141600	486	annot_exons
novel_circ_000654	0	1.33333	0.001	71.2593	16.1208	0.397781	1	no	ncbi_418431	NC_006088.5	+	91172186	91172818	186	annot_exons
novel_circ_000655	0.666667	0	32.4097	0.001	-14.9841	0.775588	1	no	ncbi_112530473	NC_006088.5	+	92670281	92692339	9791	exon_intron
novel_circ_000656	7.66667	7	371.046	250.293	-0.567981	0.418155	1	no	ncbi_112530473	NC_006088.5	+	92680201	92692339	516	annot_exons
novel_circ_000657	0	0.666667	0.001	29.8686	14.8663	0.774248	1	no	ncbi_418437	NC_006088.5	+	92707796	92708293	498	one_exon
novel_circ_000658	2.33333	1.66667	114.689	45.8846	-1.32165	0.364699	1	no	ncbi_418441	NC_006088.5	-	92941324	92943183	374	annot_exons
novel_circ_000659	1	1.66667	58.6441	54.5225	-0.105135	1	1	no	ncbi_418443	NC_006088.5	-	92965195	92965356	162	one_exon
novel_circ_000660	0.666667	0	32.4097	0.001	-14.9841	0.775596	1	no	ncbi_396463	NC_006088.5	+	93071771	93072045	275	antisense
novel_circ_000661	0	0.666667	0.001	18.3538	14.1638	1	1	no	ncbi_396463	NC_006088.5	+	93078333	93086710	8378	antisense
novel_circ_000662	1.33333	1	53.9571	33.2881	-0.696804	0.801705	1	no	ncbi_396463	NC_006088.5	-	93111572	93125055	521	annot_exons
novel_circ_000663	0	0.666667	0.001	18.3538	14.1638	1	1	no	ncbi_396463	NC_006088.5	-	93113409	93125055	341	annot_exons
novel_circ_000664	1	1.66667	49.2421	54.5225	0.146959	1	1	no	ncbi_418447	NC_006088.5	+	93264100	93265047	453	annot_exons
novel_circ_000665	0	0.666667	0.001	35.6297	15.1208	0.80163	1	no	NA	NC_006088.5	+	93307055	93307271	217	intergenic
novel_circ_000666	0.666667	0	32.4097	0.001	-14.9841	0.775605	1	no	ncbi_396098	NC_006088.5	+	93346509	93346713	205	exon_intron
novel_circ_000667	0.666667	0	32.4097	0.001	-14.9841	0.775613	1	no	ncbi_396098	NC_006088.5	+	93346632	93346778	147	exon_intron
novel_circ_000668	0	0.666667	0.001	29.8686	14.8663	0.774283	1	no	NA	NC_006088.5	+	93346724	93347229	506	intergenic
novel_circ_000669	0	0.666667	0.001	29.8686	14.8663	0.774318	1	no	NA	NC_006088.5	-	93346746	93347022	277	intergenic
novel_circ_000670	0	1	0.001	44.8029	15.4513	0.63663	1	no	NA	NC_006088.5	-	93347355	93347720	366	intergenic
novel_circ_000671	0	1	0.001	27.5308	14.7488	0.761941	1	no	NA	NC_006088.5	-	93347418	93348012	595	intergenic
novel_circ_000672	0	1.33333	0.001	71.2593	16.1208	0.397595	1	no	NA	NC_006088.5	+	93347467	93348033	567	intergenic
novel_circ_000673	0	1	0.001	27.5308	14.7488	0.761795	1	no	NA	NC_006088.5	+	93347973	93348128	156	intergenic
novel_circ_000674	0	1	0.001	53.4445	15.7058	0.536677	1	no	ncbi_418449	NC_006088.5	+	93440404	93440787	384	one_exon
novel_circ_000675	0	0.666667	0.001	35.6297	15.1208	0.801501	1	no	ncbi_418451	NC_006088.5	+	93625196	93625597	402	one_exon
novel_circ_000676	2.33333	0.333333	106.542	17.8148	-2.58028	0.207155	1	no	ncbi_418456	NC_006088.5	+	93789654	93793040	388	annot_exons
novel_circ_000677	1	0.666667	45.8989	24.1112	-0.928756	1	1	no	NA	NC_006088.5	-	96492517	96495873	3357	intergenic
novel_circ_000678	0.666667	0	32.4097	0.001	-14.9841	0.775622	1	no	ncbi_427964	NC_006088.5	-	96509343	96509747	405	antisense
novel_circ_000679	0.666667	3.33333	33.0373	120.56	1.86758	0.172257	1	no	ncbi_427964	NC_006088.5	+	96535712	96564163	849	annot_exons
novel_circ_000680	2.33333	5.33333	105.287	190.017	0.851796	0.385307	1	no	ncbi_427964	NC_006088.5	+	96558455	96564163	563	annot_exons
novel_circ_000681	0	1	0.001	53.4445	15.7058	0.536346	1	no	ncbi_427964	NC_006088.5	+	96607989	96619617	626	annot_exons
novel_circ_000682	1	0	52.5854	0.001	-15.6824	0.478907	1	no	ncbi_395292	NC_006088.5	+	97966259	97969764	198	annot_exons
novel_circ_000683	0	1	0.001	44.8029	15.4513	0.636667	1	no	NA	NC_006088.5	-	99942784	99951975	9192	intergenic
novel_circ_000684	1.66667	4.66667	84.995	160.148	0.913956	0.444779	1	no	ncbi_418471	NC_006088.5	+	100003157	100004387	226	annot_exons
novel_circ_000685	0.666667	3.33333	39.0961	126.321	1.692	0.3528	1	no	ncbi_418471	NC_006088.5	+	100003157	100019630	513	annot_exons
novel_circ_000686	0	0.666667	0.001	18.3538	14.1638	1	1	no	ncbi_418471	NC_006088.5	+	100011532	100013211	1680	exon_intron
novel_circ_000687	0	0.666667	0.001	29.8686	14.8663	0.774353	1	no	ncbi_418471	NC_006088.5	+	100011532	100045202	2957	exon_intron
novel_circ_000688	0	1.33333	0.001	71.2593	16.1208	0.397298	1	no	ncbi_418471	NC_006088.5	-	100054178	100055088	911	antisense
novel_circ_000689	0.666667	0	39.0961	0.001	-15.2547	0.684775	1	no	ncbi_418471	NC_006088.5	+	100059996	100060976	981	exon_intron
novel_circ_000690	1.33333	1.66667	68.1625	66.0373	-0.0456989	1	1	no	ncbi_418473	NC_006088.5	+	100699756	100704459	980	annot_exons
novel_circ_000691	0	1.33333	0.001	59.7372	15.8663	0.456279	1	no	ncbi_418473	NC_006088.5	+	100699766	100704459	970	annot_exons
novel_circ_000692	0.666667	0	26.9785	0.001	-14.7195	0.730227	1	no	ncbi_374198	NC_006088.5	-	103941073	103982884	873	annot_exons
novel_circ_000693	5.33333	6.33333	250.926	257.853	0.0392868	1	1	no	ncbi_374198	NC_006088.5	-	103963503	103982884	597	annot_exons
novel_circ_000694	0.666667	0	26.9785	0.001	-14.7195	0.730273	1	no	ncbi_374198	NC_006088.5	+	103963554	103975042	11489	antisense
novel_circ_000695	1.66667	7.33333	70.1619	302.659	2.10893	0.0242744	1	yes	ncbi_374198	NC_006088.5	-	103974894	103982884	368	annot_exons
novel_circ_000696	0	1	0.001	36.1687	15.1425	0.654521	1	no	ncbi_374198	NC_006088.5	-	104024073	104082109	605	annot_exons
novel_circ_000697	1.33333	1.33333	64.8193	45.3456	-0.515461	1	1	no	ncbi_374198	NC_006088.5	-	104081942	104082109	168	one_exon
novel_circ_000698	0	0.666667	0.001	18.3538	14.1638	1	1	no	ncbi_418479	NC_006088.5	+	104340513	104341593	1081	antisense
novel_circ_000699	0.666667	0	26.9785	0.001	-14.7195	0.730319	1	no	ncbi_418489	NC_006088.5	-	105567459	105578352	608	annot_exons
novel_circ_000700	3	2.33333	153.785	101.667	-0.597067	0.689413	1	no	ncbi_418492	NC_006088.5	-	106017571	106035427	1974	annot_exons
novel_circ_000701	0.666667	2.66667	33.0373	99.3254	1.58807	0.262523	1	no	ncbi_418496	NC_006088.5	+	106310843	106317217	492	annot_exons
novel_circ_000702	0	0.666667	0.001	18.3538	14.1638	1	1	no	NA	NC_006088.5	-	106591569	106592124	556	intergenic
novel_circ_000703	0.666667	0	26.9785	0.001	-14.7195	0.730366	1	no	ncbi_395663	NC_006088.5	-	106602126	106604064	1939	antisense
novel_circ_000704	0	1	0.001	53.4445	15.7058	0.536015	1	no	ncbi_395665	NC_006088.5	+	106621816	106623812	317	annot_exons
novel_circ_000705	0	0.666667	0.001	29.8686	14.8663	0.774388	1	no	ncbi_418502	NC_006088.5	-	106648970	106652555	3586	antisense
novel_circ_000706	0	0.666667	0.001	35.6297	15.1208	0.801373	1	no	ncbi_418503	NC_006088.5	-	106655263	106655521	259	one_exon
novel_circ_000707	0	1	0.001	27.5308	14.7488	0.76165	1	no	ncbi_418503	NC_006088.5	+	106655282	106655850	569	antisense
novel_circ_000708	0.666667	1.66667	33.0373	86.1936	1.38348	0.481975	1	no	ncbi_770637	NC_006088.5	+	106740894	106741152	259	one_exon
novel_circ_000709	0	0.666667	0.001	18.3538	14.1638	1	1	no	ncbi_770637	NC_006088.5	-	106740904	106741122	219	antisense
novel_circ_000710	2.33333	3.33333	108.003	152.231	0.495194	0.732964	1	no	ncbi_770637	NC_006088.5	+	106741782	106742054	273	one_exon
novel_circ_000711	5	2.66667	221.976	73.4154	-1.59625	0.205413	1	no	ncbi_770637	NC_006088.5	-	106743531	106743854	324	antisense
novel_circ_000712	0.666667	0.333333	39.0961	9.17692	-2.09094	0.850991	1	no	ncbi_770637	NC_006088.5	+	106743611	106744096	486	one_exon
novel_circ_000713	0	1.66667	0.001	45.8846	15.4857	0.541281	1	no	ncbi_770637	NC_006088.5	+	106743623	106743874	252	one_exon
novel_circ_000714	0.333333	2	13.4893	89.6095	2.73184	0.24416	1	no	ncbi_770637	NC_006088.5	+	106743623	106743946	324	one_exon
novel_circ_000715	0	1	0.001	53.4445	15.7058	0.535661	1	no	ncbi_770637	NC_006088.5	+	106744193	106744366	174	one_exon
novel_circ_000716	0.333333	1	16.2048	44.8066	1.46729	0.771266	1	no	ncbi_770637	NC_006088.5	+	106744283	106744456	174	one_exon
novel_circ_000717	0.666667	0	32.4097	0.001	-14.9841	0.77563	1	no	ncbi_770637	NC_006088.5	-	106747081	106772156	25076	antisense
novel_circ_000718	0.333333	1.66667	13.4893	51.642	1.93673	0.555108	1	no	ncbi_770637	NC_006088.5	+	106747880	106748056	177	one_exon
novel_circ_000719	1.66667	1.66667	75.593	74.6752	-0.0176246	1	1	no	ncbi_770637	NC_006088.5	+	106748144	106748323	180	one_exon
novel_circ_000720	1.33333	1.66667	56.6726	60.2799	0.0890244	1	1	no	ncbi_770637	NC_006088.5	+	106748144	106748503	360	one_exon
novel_circ_000721	0.666667	0.333333	32.4097	17.8148	-0.863345	1	1	no	ncbi_770637	NC_006088.5	+	106748324	106748503	180	one_exon
novel_circ_000722	1.66667	0.666667	85.6227	18.3538	-2.22191	0.303856	1	no	ncbi_770637	NC_006088.5	+	106765225	106766197	973	intronic
novel_circ_000723	0	0.666667	0.001	29.8686	14.8663	0.774423	1	no	ncbi_770637	NC_006088.5	-	106772396	106772756	361	antisense
novel_circ_000724	0.666667	0	26.9785	0.001	-14.7195	0.730412	1	no	ncbi_418506	NC_006088.5	+	106844822	106860981	1475	annot_exons
novel_circ_000725	0	0.666667	0.001	18.3538	14.1638	1	1	no	ncbi_418506	NC_006088.5	+	106855493	106881670	1547	annot_exons
novel_circ_000726	0	2.66667	0.001	102.206	16.6411	0.0370278	1	yes	ncbi_418506	NC_006088.5	+	106907760	106916393	1356	annot_exons
novel_circ_000727	0	1	0.001	53.4445	15.7058	0.53566	1	no	ncbi_112530700	NC_006088.5	-	107005487	107005761	275	antisense
novel_circ_000728	0	0.666667	0.001	35.6297	15.1208	0.801245	1	no	ncbi_112530700	NC_006088.5	+	107005678	107005859	182	one_exon
novel_circ_000729	0.666667	0	39.0961	0.001	-15.2547	0.68477	1	no	ncbi_427978	NC_006088.5	+	107025427	107030720	4845	annot_exons
novel_circ_000730	0	1.33333	0.001	71.2593	16.1208	0.397224	1	no	ncbi_418510	NC_006088.5	+	107251967	107252922	956	antisense
novel_circ_000731	0	0.666667	0.001	35.6297	15.1208	0.801116	1	no	ncbi_396152	NC_006088.5	+	107355732	107355975	244	antisense
novel_circ_000732	0	1.33333	0.001	71.2593	16.1208	0.397165	1	no	ncbi_396152	NC_006088.5	-	107358790	107362090	908	annot_exons
novel_circ_000733	1.33333	0	78.1922	0.001	-16.2547	0.373403	1	no	ncbi_396152	NC_006088.5	-	107387651	107387842	192	one_exon
novel_circ_000734	3	4	136.237	156.189	0.197183	0.859763	1	no	ncbi_396152	NC_006088.5	-	107419452	107423724	411	annot_exons
novel_circ_000735	1	0.666667	48.6145	29.8686	-0.702758	1	1	no	ncbi_396152	NC_006088.5	-	107448413	107448669	257	intronic
novel_circ_000736	0	1.33333	0.001	36.7077	15.1638	0.587789	1	no	ncbi_418513	NC_006088.5	+	107981278	107983193	496	annot_exons
novel_circ_000737	0.333333	0.666667	16.2048	18.3538	0.179658	1	1	no	ncbi_418513	NC_006088.5	+	107981278	107987427	994	annot_exons
novel_circ_000738	0	0.666667	0.001	29.8686	14.8663	0.774458	1	no	ncbi_418513	NC_006088.5	+	107981313	107986514	741	annot_exons
novel_circ_000739	0.666667	2.33333	35.7529	90.1522	1.3343	0.431631	1	no	ncbi_418513	NC_006088.5	-	107983047	107986514	3468	antisense
novel_circ_000740	3	2.66667	159.844	93.568	-0.772577	0.553266	1	no	ncbi_418513	NC_006088.5	+	107983047	107986514	427	annot_exons
novel_circ_000741	831.333	769.333	40853.3	29765.5	-0.456812	0.0796713	1	no	ncbi_418513	NC_006088.5	+	107983051	107986514	423	annot_exons
novel_circ_000742	2	0.333333	86.9944	14.9343	-2.54229	0.312378	1	no	ncbi_418513	NC_006088.5	+	107983054	107986517	423	exon_intron
novel_circ_000743	4	4.66667	185.479	188.935	0.0266353	1	1	no	ncbi_418513	NC_006088.5	-	107983054	107986517	3464	antisense
novel_circ_000744	3.33333	0.333333	173.333	14.9343	-3.53685	0.028458	1	yes	ncbi_418513	NC_006088.5	+	107983056	107986514	418	annot_exons
novel_circ_000745	0	0.666667	0.001	18.3538	14.1638	1	1	no	ncbi_418513	NC_006088.5	+	107985166	107987427	498	annot_exons
novel_circ_000746	2	0.666667	101.828	24.1112	-2.07835	0.285228	1	no	ncbi_418516	NC_006088.5	-	108276316	108281766	5451	exon_intron
novel_circ_000747	0	1	0.001	27.5308	14.7488	0.761504	1	no	ncbi_418516	NC_006088.5	-	108292866	108293771	906	intronic
novel_circ_000748	0	0.666667	0.001	29.8686	14.8663	0.774493	1	no	ncbi_418518	NC_006088.5	+	108358737	108360504	1768	intronic
novel_circ_000749	0	0.666667	0.001	29.8686	14.8663	0.774528	1	no	ncbi_418518	NC_006088.5	+	108373349	108378186	647	annot_exons
novel_circ_000750	1	0	40.4678	0.001	-15.3045	0.605784	1	no	ncbi_418518	NC_006088.5	+	108373349	108390537	2656	annot_exons
novel_circ_000751	0	0.666667	0.001	35.6297	15.1208	0.800988	1	no	NA	NC_006088.5	+	108462388	108462611	224	intergenic
novel_circ_000752	0	1.33333	0.001	36.7077	15.1638	0.58753	1	no	NA	NC_006088.5	-	108483058	108484497	1440	intergenic
novel_circ_000753	0	1.33333	0.001	36.7077	15.1638	0.587349	1	no	NA	NC_006088.5	+	108483058	108484497	1440	intergenic
novel_circ_000754	0	0.666667	0.001	29.8686	14.8663	0.774564	1	no	ncbi_395999	NC_006088.5	-	109326805	109327277	473	one_exon
novel_circ_000755	3	0	153.158	0.001	-17.2247	0.0149837	1	yes	ncbi_418525	NC_006088.5	-	109603767	109612777	657	annot_exons
novel_circ_000756	1.33333	0.333333	72.1334	17.8148	-2.01759	0.451848	1	no	ncbi_418525	NC_006088.5	+	109640672	109640859	188	antisense
novel_circ_000757	0.666667	0	26.9785	0.001	-14.7195	0.730458	1	no	ncbi_418525	NC_006088.5	-	109647289	109649148	178	annot_exons
novel_circ_000758	2.66667	0.333333	128.178	9.17692	-3.804	0.0500217	1	no	ncbi_418525	NC_006088.5	-	109665171	109670104	423	annot_exons
novel_circ_000759	2.66667	0.666667	127.551	35.6297	-1.83992	0.178088	1	no	ncbi_418525	NC_006088.5	-	109669908	109741344	2045	annot_exons
novel_circ_000760	1	1.66667	43.1834	71.7983	0.733475	0.803968	1	no	ncbi_418525	NC_006088.5	-	109704356	109741344	1848	annot_exons
novel_circ_000761	0.666667	1.33333	26.9785	53.9798	1.00061	0.811399	1	no	ncbi_418525	NC_006088.5	-	109729106	109741344	1275	annot_exons
novel_circ_000762	0.666667	0	26.9785	0.001	-14.7195	0.730505	1	no	ncbi_418525	NC_006088.5	-	109822607	109827125	4519	intronic
novel_circ_000763	6	4.33333	293.365	171.12	-0.777688	0.279546	1	no	ncbi_418525	NC_006088.5	-	109937901	109943158	465	annot_exons
novel_circ_000764	0	0.666667	0.001	29.8686	14.8663	0.774599	1	no	ncbi_395313	NC_006088.5	+	110246379	110246571	193	one_exon
novel_circ_000765	9	70.3333	434.405	2869.14	2.7235	1.28e-10	7.62e-07	yes	ncbi_395313	NC_006088.5	+	110246379	110247626	331	annot_exons
novel_circ_000766	0.666667	1.33333	32.4097	45.3456	0.484539	1	1	no	ncbi_395313	NC_006088.5	+	110246379	110251475	824	annot_exons
novel_circ_000767	0	1	0.001	36.1687	15.1425	0.654432	1	no	ncbi_418532	NC_006088.5	-	110449050	110449671	222	annot_exons
novel_circ_000768	1	2.66667	43.1834	119.478	1.4682	0.368902	1	no	ncbi_427987	NC_006088.5	+	110521810	110535233	1781	annot_exons
novel_circ_000769	0	1.33333	0.001	59.7372	15.8663	0.456052	1	no	ncbi_427987	NC_006088.5	+	110541750	110553201	1640	annot_exons
novel_circ_000770	6	5	279.992	195.231	-0.520202	0.498636	1	no	ncbi_418542	NC_006088.5	+	110936342	110946524	845	annot_exons
novel_circ_000771	1	4.66667	51.9577	139.992	1.42993	0.37394	1	no	ncbi_418542	NC_006088.5	+	110942439	110946524	398	annot_exons
novel_circ_000772	1.66667	0.666667	87.7106	32.7491	-1.42129	0.448136	1	no	ncbi_395370	NC_006088.5	-	111053092	111055929	451	exon_intron
novel_circ_000773	0	0.666667	0.001	35.6297	15.1208	0.800859	1	no	ncbi_395417	NC_006088.5	-	111214128	111215098	465	annot_exons
novel_circ_000774	0.333333	3.66667	13.4893	132.617	3.29738	0.0637085	1	no	ncbi_395968	NC_006088.5	-	111704576	111706961	825	annot_exons
novel_circ_000775	0	1	0.001	44.8029	15.4513	0.636704	1	no	NA	NC_006088.5	-	111863443	111863905	463	intergenic
novel_circ_000776	3	5.66667	140.412	210.708	0.585577	0.678253	1	no	ncbi_418556	NC_006088.5	+	112263025	112301381	38357	antisense
novel_circ_000777	7.66667	6.33333	364.359	306.803	-0.248049	0.747575	1	no	ncbi_418563	NC_006088.5	-	112611099	112614314	311	annot_exons
novel_circ_000778	4.66667	0.333333	266.986	14.9343	-4.16006	0.0258797	1	yes	ncbi_418565	NC_006088.5	+	113149681	113171619	219	annot_exons
novel_circ_000779	12.6667	25.6667	606.394	1040.59	0.77907	0.0790345	1	no	ncbi_418565	NC_006088.5	+	113149681	113182090	370	annot_exons
novel_circ_000780	0	2.33333	0.001	101.663	16.6334	0.0812837	1	no	ncbi_418565	NC_006088.5	+	113211623	113211794	172	intronic
novel_circ_000781	0	0.666667	0.001	35.6297	15.1208	0.80073	1	no	ncbi_418565	NC_006088.5	+	113215417	113250587	911	annot_exons
novel_circ_000782	0	0.666667	0.001	18.3538	14.1638	1	1	no	ncbi_418567	NC_006088.5	+	113327444	113328993	1550	antisense
novel_circ_000783	2.66667	4.66667	130.894	157.267	0.264822	0.859729	1	no	ncbi_418569	NC_006088.5	-	113399724	113399883	160	one_exon
novel_circ_000784	0.666667	1.66667	29.6941	60.2799	1.0215	0.739547	1	no	ncbi_418569	NC_006088.5	-	113411545	113456709	4135	annot_exons
novel_circ_000785	0	1	0.001	27.5308	14.7488	0.761359	1	no	ncbi_418569	NC_006088.5	-	113422879	113425925	288	annot_exons
novel_circ_000786	25.3333	25.6667	1220.51	1037.7	-0.234104	0.667184	1	no	ncbi_418569	NC_006088.5	-	113433046	113456709	2055	annot_exons
novel_circ_000787	4	6.66667	182.135	255.515	0.488395	0.659376	1	no	ncbi_418569	NC_006088.5	-	113437725	113456709	1921	annot_exons
novel_circ_000788	0	1.33333	0.001	36.7077	15.1638	0.587169	1	no	ncbi_418569	NC_006088.5	+	113437727	113456711	18985	antisense
novel_circ_000789	3	2	129.55	83.8521	-0.627592	0.695975	1	no	ncbi_418569	NC_006088.5	-	113443654	113456709	1472	annot_exons
novel_circ_000790	38.6667	42	1836.13	1743.61	-0.0745889	0.849604	1	no	ncbi_418569	NC_006088.5	-	113454634	113456709	480	annot_exons
novel_circ_000791	0.666667	0	26.9785	0.001	-14.7195	0.730551	1	no	ncbi_418572	NC_006088.5	+	113541531	113564729	4058	annot_exons
novel_circ_000792	1.33333	0	78.1922	0.001	-16.2547	0.373338	1	no	ncbi_427990	NC_006088.5	-	114379168	114397787	1087	annot_exons
novel_circ_000793	1	0	40.4678	0.001	-15.3045	0.605806	1	no	ncbi_418581	NC_006088.5	+	114457918	114458126	209	antisense
novel_circ_000794	0.666667	0	39.0961	0.001	-15.2547	0.684765	1	no	ncbi_418581	NC_006088.5	+	114458066	114458226	161	antisense
novel_circ_000795	0.333333	1.33333	13.4893	65.4982	2.27964	0.551405	1	no	ncbi_418581	NC_006088.5	-	114461864	114462405	269	annot_exons
novel_circ_000796	0	0.666667	0.001	18.3538	14.1638	1	1	no	ncbi_418581	NC_006088.5	-	114462309	114464299	404	annot_exons
novel_circ_000797	5.66667	3.66667	307.454	155.643	-0.98213	0.37828	1	no	ncbi_418582	NC_006088.5	-	114590549	114594623	211	annot_exons
novel_circ_000798	0.666667	1.33333	29.6941	65.4982	1.14128	0.768456	1	no	ncbi_418588	NC_006088.5	+	116011141	116019624	1978	annot_exons
novel_circ_000799	0.666667	0	39.0961	0.001	-15.2547	0.68476	1	no	ncbi_396236	NC_006088.5	-	116742121	116781054	519	annot_exons
novel_circ_000800	1.66667	0	88.3382	0.001	-16.4308	0.109193	1	no	ncbi_396236	NC_006088.5	-	116831578	116859990	1853	annot_exons
novel_circ_000801	1	0	55.3009	0.001	-15.755	0.359557	1	no	ncbi_418593	NC_006088.5	-	119315468	119376476	528	annot_exons
novel_circ_000802	1.33333	0	72.1334	0.001	-16.1384	0.264173	1	no	ncbi_418593	NC_006088.5	-	119374484	119376476	314	annot_exons
novel_circ_000803	0.666667	0	26.9785	0.001	-14.7195	0.730597	1	no	ncbi_418593	NC_006088.5	-	119374484	119390712	1053	annot_exons
novel_circ_000804	0	0.666667	0.001	29.8686	14.8663	0.774634	1	no	ncbi_418593	NC_006088.5	-	119428440	119459311	2523	annot_exons
novel_circ_000805	0.666667	2	33.0373	92.4863	1.48514	0.467434	1	no	ncbi_772218	NC_006088.5	-	119591658	119594127	365	annot_exons
novel_circ_000806	0	0.666667	0.001	18.3538	14.1638	1	1	no	ncbi_418596	NC_006088.5	+	119617410	119617561	152	antisense
novel_circ_000807	0.666667	0	26.9785	0.001	-14.7195	0.730643	1	no	ncbi_418596	NC_006088.5	-	119622502	119622997	298	exon_intron
novel_circ_000808	7.33333	2.33333	355.469	75.7532	-2.23034	0.0055834	1	yes	ncbi_418596	NC_006088.5	-	119630547	119631662	656	annot_exons
novel_circ_000809	0	0.666667	0.001	35.6297	15.1208	0.800602	1	no	ncbi_418597	NC_006088.5	-	119653312	119655630	246	annot_exons
novel_circ_000810	4.66667	2.33333	234.809	110.305	-1.08999	0.237536	1	no	ncbi_418598	NC_006088.5	+	119678701	119679412	712	one_exon
novel_circ_000811	0	0.666667	0.001	18.3538	14.1638	1	1	no	ncbi_374006	NC_006088.5	+	119747044	119747184	141	antisense
novel_circ_000812	0.666667	0	32.4097	0.001	-14.9841	0.775639	1	no	ncbi_418602	NC_006088.5	-	120431456	120431911	456	intronic
novel_circ_000813	0.666667	0.333333	26.9785	17.8148	-0.598733	1	1	no	ncbi_418602	NC_006088.5	-	120444922	120453635	280	annot_exons
novel_circ_000814	0.666667	0	32.4097	0.001	-14.9841	0.775647	1	no	ncbi_418605	NC_006088.5	+	121193873	121194047	175	intronic
novel_circ_000815	0	0.666667	0.001	18.3538	14.1638	1	1	no	ncbi_418605	NC_006088.5	+	121200803	121221996	1133	annot_exons
novel_circ_000816	0	0.666667	0.001	29.8686	14.8663	0.774669	1	no	ncbi_418605	NC_006088.5	-	121226854	121227760	907	antisense
novel_circ_000817	0	0.666667	0.001	18.3538	14.1638	1	1	no	ncbi_418605	NC_006088.5	-	121227540	121227992	453	antisense
novel_circ_000818	0	0.666667	0.001	18.3538	14.1638	1	1	no	ncbi_100858121	NC_006088.5	+	121358766	121377106	1677	annot_exons
novel_circ_000819	0.666667	0	32.4097	0.001	-14.9841	0.775655	1	no	ncbi_418608	NC_006088.5	+	121397297	121407129	9833	exon_intron
novel_circ_000820	3	4.66667	137.697	171.659	0.318051	0.768077	1	no	ncbi_418608	NC_006088.5	+	121397297	121407155	9859	exon_intron
novel_circ_000821	0	1.66667	0.001	51.642	15.6563	0.311063	1	no	ncbi_418608	NC_006088.5	+	121404220	121407155	2936	exon_intron
novel_circ_000822	1	1.33333	58.6441	51.103	-0.19858	1	1	no	ncbi_418608	NC_006088.5	+	121406998	121407155	158	one_exon
novel_circ_000823	5	3.33333	234.093	111.922	-1.06459	0.243291	1	no	ncbi_418608	NC_006088.5	+	121406998	121461525	595	annot_exons
novel_circ_000824	2	0.333333	95.7687	17.8148	-2.42648	0.211701	1	no	ncbi_418611	NC_006088.5	+	121777765	121783584	740	annot_exons
novel_circ_000825	1.33333	0	78.1922	0.001	-16.2547	0.373023	1	no	ncbi_418613	NC_006088.5	+	122078244	122100141	945	annot_exons
novel_circ_000826	0.333333	2	19.548	75.2142	1.94398	0.317489	1	no	ncbi_418616	NC_006088.5	-	122371109	122375431	287	annot_exons
novel_circ_000827	0.333333	1.33333	13.4893	48.2224	1.83789	0.734663	1	no	ncbi_418620	NC_006088.5	+	122886521	122893054	395	annot_exons
novel_circ_000828	38	32.3333	1834.02	1304.75	-0.491236	0.166305	1	no	ncbi_418621	NC_006088.5	+	123221849	123231878	426	annot_exons
novel_circ_000829	0	1	0.001	44.8029	15.4513	0.636742	1	no	ncbi_418621	NC_006088.5	+	123221849	123252643	3158	annot_exons
novel_circ_000830	0	0.666667	0.001	18.3538	14.1638	1	1	no	ncbi_418621	NC_006088.5	-	123253216	123253684	469	antisense
novel_circ_000831	1.33333	0	53.9571	0.001	-15.7195	0.442086	1	no	ncbi_107049118	NC_006088.5	+	123683290	123701493	18204	antisense
novel_circ_000832	0	0.666667	0.001	18.3538	14.1638	1	1	no	ncbi_418635	NC_006088.5	+	124345159	124345709	551	antisense
novel_circ_000833	0.666667	0	39.0961	0.001	-15.2547	0.684756	1	no	ncbi_418638	NC_006088.5	+	124494411	124494709	299	one_exon
novel_circ_000834	0	0.666667	0.001	18.3538	14.1638	1	1	no	ncbi_418638	NC_006088.5	-	124495513	124495646	134	antisense
novel_circ_000835	0	0.666667	0.001	18.3538	14.1638	1	1	no	ncbi_418638	NC_006088.5	+	124495513	124495646	134	one_exon
novel_circ_000836	0.666667	0	32.4097	0.001	-14.9841	0.775664	1	no	ncbi_418638	NC_006088.5	-	124495533	124496153	621	antisense
novel_circ_000837	1.33333	0	78.1922	0.001	-16.2547	0.372806	1	no	ncbi_418638	NC_006088.5	-	124495709	124496141	433	antisense
novel_circ_000838	0	0.666667	0.001	18.3538	14.1638	1	1	no	ncbi_418638	NC_006088.5	-	124495721	124495874	154	antisense
novel_circ_000839	0	0.666667	0.001	18.3538	14.1638	1	1	no	ncbi_418638	NC_006088.5	+	124495721	124495874	154	one_exon
novel_circ_000840	1.33333	0	78.1922	0.001	-16.2547	0.372485	1	no	ncbi_418638	NC_006088.5	-	124495832	124496131	300	antisense
novel_circ_000841	0	0.666667	0.001	29.8686	14.8663	0.774704	1	no	ncbi_418638	NC_006088.5	-	124496319	124496753	435	antisense
novel_circ_000842	2	1.66667	86.3667	68.9141	-0.325677	1	1	no	ncbi_408047	NC_006088.5	+	124545567	124545749	183	exon_intron
novel_circ_000843	0.666667	0	39.0961	0.001	-15.2547	0.684751	1	no	ncbi_408047	NC_006088.5	+	124545754	124545943	190	one_exon
novel_circ_000844	1.66667	1	72.8775	50.564	-0.527363	0.797565	1	no	ncbi_418641	NC_006088.5	-	125373510	125377656	1001	annot_exons
novel_circ_000845	1	0.666667	48.6145	18.3538	-1.4053	0.794832	1	no	ncbi_418641	NC_006088.5	-	125373510	125382623	1370	annot_exons
novel_circ_000846	2	0.666667	86.3667	32.7491	-1.39902	0.431753	1	no	NA	NC_006088.5	-	125411170	125415057	3888	intergenic
novel_circ_000847	0	0.666667	0.001	18.3538	14.1638	1	1	no	ncbi_426045	NC_006088.5	-	126551576	126553021	294	annot_exons
novel_circ_000848	0	0.666667	0.001	29.8686	14.8663	0.774739	1	no	ncbi_426045	NC_006088.5	-	126582435	126602100	254	annot_exons
novel_circ_000849	2	0.666667	97.229	18.3538	-2.4053	0.314884	1	no	ncbi_426045	NC_006088.5	-	126601993	126634228	216	annot_exons
novel_circ_000850	1	1	55.3009	53.4445	-0.0492622	1	1	no	ncbi_426045	NC_006088.5	-	126601993	126685125	475	annot_exons
novel_circ_000851	1.66667	2	82.2795	78.0947	-0.0753074	1	1	no	ncbi_426045	NC_006088.5	-	126660082	126685125	10523	exon_intron
novel_circ_000852	1	0	40.4678	0.001	-15.3045	0.605829	1	no	ncbi_426045	NC_006088.5	-	126716681	126722037	5357	exon_intron
novel_circ_000853	2.33333	2.33333	108.63	75.7532	-0.520049	0.815585	1	no	ncbi_426045	NC_006088.5	-	126716681	126722061	5381	exon_intron
novel_circ_000854	1.33333	0	66.0746	0.001	-16.0118	0.312957	1	no	ncbi_426045	NC_006088.5	-	126721743	126722037	295	exon_intron
novel_circ_000855	1.33333	1.33333	62.7314	53.9798	-0.216769	1	1	no	ncbi_426045	NC_006088.5	-	126721743	126722061	319	exon_intron
novel_circ_000856	1	2.33333	49.2421	93.029	0.917787	0.562149	1	no	ncbi_418654	NC_006088.5	-	127785702	127814490	1758	annot_exons
novel_circ_000857	3	4	138.324	159.063	0.201538	0.866975	1	no	ncbi_418654	NC_006088.5	-	127785717	127814490	1743	annot_exons
novel_circ_000858	2	1.66667	92.4255	57.3993	-0.687257	0.794719	1	no	ncbi_418655	NC_006088.5	+	127848379	127858271	2292	exon_intron
novel_circ_000859	17.3333	27.6667	841.204	1043.84	0.311368	0.470409	1	no	ncbi_418655	NC_006088.5	+	127850222	127858271	449	annot_exons
novel_circ_000860	0.666667	3	35.7529	117.14	1.71211	0.168082	1	no	ncbi_418655	NC_006088.5	+	127889781	127906945	17165	exon_intron
novel_circ_000861	2.66667	0.666667	134.865	26.9918	-2.32092	0.147421	1	no	ncbi_418656	NC_006088.5	+	129457528	129462031	433	annot_exons
novel_circ_000862	2	0.333333	94.5134	9.17692	-3.36444	0.322031	1	no	ncbi_418656	NC_006088.5	+	129457528	129467273	553	annot_exons
novel_circ_000863	0	0.666667	0.001	18.3538	14.1638	1	1	no	ncbi_418656	NC_006088.5	+	129483506	129483830	325	one_exon
novel_circ_000864	0	0.666667	0.001	29.8686	14.8663	0.774774	1	no	ncbi_418663	NC_006088.5	+	129988804	129989180	377	one_exon
novel_circ_000865	0	0.666667	0.001	35.6297	15.1208	0.800473	1	no	ncbi_418665	NC_006088.5	+	130413250	130414067	818	one_exon
novel_circ_000866	0	0.666667	0.001	35.6297	15.1208	0.800344	1	no	ncbi_418665	NC_006088.5	-	130414096	130414401	306	antisense
novel_circ_000867	0	0.666667	0.001	18.3538	14.1638	1	1	no	ncbi_374072	NC_006088.5	+	130454580	130454745	166	one_exon
novel_circ_000868	0.666667	0	39.0961	0.001	-15.2547	0.684746	1	no	ncbi_101747500	NC_006088.5	-	130457447	130458452	1006	one_exon
novel_circ_000869	1.66667	2.66667	79.5639	102.202	0.36124	0.842493	1	no	ncbi_418668	NC_006088.5	+	130591374	130598668	1538	exon_intron
novel_circ_000870	0	0.666667	0.001	29.8686	14.8663	0.774809	1	no	ncbi_395480	NC_006088.5	-	131426579	131429098	348	annot_exons
novel_circ_000871	0.666667	1	26.9785	27.5308	0.0292325	1	1	no	ncbi_418674	NC_006088.5	-	131448646	131467618	872	annot_exons
novel_circ_000872	0.333333	1	16.2048	27.5308	0.764621	1	1	no	ncbi_418674	NC_006088.5	-	131466425	131488573	971	annot_exons
novel_circ_000873	0.333333	1	19.548	44.8029	1.19657	0.81711	1	no	ncbi_418675	NC_006088.5	-	131514110	131514775	666	one_exon
novel_circ_000874	0	0.666667	0.001	35.6297	15.1208	0.80034	1	no	ncbi_418676	NC_006088.5	+	131573345	131605753	1760	annot_exons
novel_circ_000875	0	1	0.001	47.6834	15.5412	0.486079	1	no	ncbi_418676	NC_006088.5	+	131574141	131575612	1472	intronic
novel_circ_000876	3.33333	6	155.157	251.56	0.697174	0.472961	1	no	ncbi_418676	NC_006088.5	+	131577454	131578220	300	annot_exons
novel_circ_000877	5.66667	5.66667	254.385	219.35	-0.213781	0.905684	1	no	ncbi_418676	NC_006088.5	+	131577454	131596037	773	annot_exons
novel_circ_000878	1.33333	0.333333	66.0746	14.9343	-2.14547	0.551104	1	no	ncbi_418676	NC_006088.5	+	131578357	131579931	1575	intronic
novel_circ_000879	0.333333	2	13.4893	80.9715	2.5856	0.326987	1	no	ncbi_418676	NC_006088.5	+	131581725	131596037	483	exon_intron
novel_circ_000880	4.33333	6.66667	201.056	241.116	0.26213	0.784256	1	no	ncbi_418676	NC_006088.5	+	131581735	131596037	473	annot_exons
novel_circ_000881	0.666667	0	39.0961	0.001	-15.2547	0.684741	1	no	ncbi_418677	NC_006088.5	+	131703278	131709734	1183	annot_exons
novel_circ_000882	0	1.33333	0.001	59.7372	15.8663	0.455997	1	no	ncbi_418681	NC_006088.5	+	131762616	131764107	1492	antisense
novel_circ_000883	0	0.666667	0.001	35.6297	15.1208	0.800337	1	no	ncbi_418681	NC_006088.5	+	131763890	131765050	1161	antisense
novel_circ_000884	0	1	0.001	44.8029	15.4513	0.636779	1	no	ncbi_418681	NC_006088.5	+	131765178	131765536	359	antisense
novel_circ_000885	0.666667	0	39.0961	0.001	-15.2547	0.684736	1	no	NA	NC_006088.5	-	132933108	132939483	6376	intergenic
novel_circ_000886	1.33333	2.66667	66.0746	113.717	0.783279	0.601818	1	no	ncbi_418686	NC_006088.5	+	133189234	133214707	2120	annot_exons
novel_circ_000887	0.666667	0	26.9785	0.001	-14.7195	0.730689	1	no	ncbi_418689	NC_006088.5	+	133390102	133403596	13495	intronic
novel_circ_000888	5	3.33333	205.055	137.832	-0.573099	0.649034	1	no	ncbi_418689	NC_006088.5	+	133401713	133403596	1884	intronic
novel_circ_000889	0.666667	0	39.0961	0.001	-15.2547	0.684731	1	no	ncbi_418689	NC_006088.5	+	133401725	133403596	1872	intronic
novel_circ_000890	1.33333	0.333333	53.9571	9.17692	-2.55573	0.643667	1	no	ncbi_418689	NC_006088.5	+	133402769	133403596	828	intronic
novel_circ_000891	0.666667	1	35.7529	33.2881	-0.103051	1	1	no	ncbi_418689	NC_006088.5	+	133431376	133434833	445	annot_exons
novel_circ_000892	0.666667	0	32.4097	0.001	-14.9841	0.775672	1	no	ncbi_418689	NC_006088.5	+	133445152	133448464	872	annot_exons
novel_circ_000893	0	0.666667	0.001	18.3538	14.1638	1	1	no	ncbi_418689	NC_006088.5	-	133448386	133452361	3976	antisense
novel_circ_000894	0	0.666667	0.001	29.8686	14.8663	0.774844	1	no	ncbi_418689	NC_006088.5	-	133452558	133454880	2323	antisense
novel_circ_000895	0	1.33333	0.001	71.2593	16.1208	0.397255	1	no	ncbi_418689	NC_006088.5	-	133463334	133479259	15926	antisense
novel_circ_000896	0	1.33333	0.001	59.7372	15.8663	0.455765	1	no	ncbi_418689	NC_006088.5	+	133463415	133463590	176	one_exon
novel_circ_000897	2	3	83.6512	131.535	0.652994	0.703622	1	no	ncbi_418689	NC_006088.5	+	133463696	133463899	204	one_exon
novel_circ_000898	0	0.666667	0.001	18.3538	14.1638	1	1	no	ncbi_418689	NC_006088.5	-	133463702	133468612	4911	antisense
novel_circ_000899	0.333333	0.666667	13.4893	29.8686	1.14682	1	1	no	ncbi_418689	NC_006088.5	+	133463902	133468646	207	annot_exons
novel_circ_000900	1.33333	3	64.8193	137.293	1.08276	0.471566	1	no	ncbi_418690	NC_006088.5	-	133525566	133529585	473	annot_exons
novel_circ_000901	0	0.666667	0.001	18.3538	14.1638	1	1	no	ncbi_418691	NC_006088.5	-	133614522	133614749	228	antisense
novel_circ_000902	0	0.666667	0.001	18.3538	14.1638	1	1	no	ncbi_418691	NC_006088.5	-	133614894	133616859	1966	antisense
novel_circ_000903	0	1.33333	0.001	59.7372	15.8663	0.455684	1	no	ncbi_418691	NC_006088.5	+	133616026	133619377	3352	intronic
novel_circ_000904	0	1	0.001	27.5308	14.7488	0.761213	1	no	ncbi_418691	NC_006088.5	+	133616198	133616735	538	intronic
novel_circ_000905	0	0.666667	0.001	18.3538	14.1638	1	1	no	ncbi_418691	NC_006088.5	+	133617131	133618057	927	intronic
novel_circ_000906	0	0.666667	0.001	35.6297	15.1208	0.800333	1	no	ncbi_418691	NC_006088.5	+	133618405	133618838	434	intronic
novel_circ_000907	1.33333	0.333333	78.1922	17.8148	-2.13395	0.542655	1	no	ncbi_418692	NC_006088.5	-	133633956	133647241	785	annot_exons
novel_circ_000908	1.33333	1	59.3882	36.1687	-0.715435	0.76051	1	no	ncbi_418692	NC_006088.5	-	133644361	133647241	352	annot_exons
novel_circ_000909	2.66667	2.66667	146.982	116.605	-0.334015	0.886743	1	no	ncbi_418692	NC_006088.5	-	133659731	133664911	443	annot_exons
novel_circ_000910	0.666667	0	39.0961	0.001	-15.2547	0.684726	1	no	ncbi_418692	NC_006088.5	-	133684940	133685177	238	intronic
novel_circ_000911	0	0.666667	0.001	29.8686	14.8663	0.774879	1	no	ncbi_418698	NC_006088.5	+	133809822	133810472	651	antisense
novel_circ_000912	0.333333	2	16.2048	86.7326	2.42015	0.241687	1	no	ncbi_418699	NC_006088.5	+	133814774	133816067	355	annot_exons
novel_circ_000913	1.33333	0.333333	71.5058	9.17692	-2.96198	0.430675	1	no	ncbi_418702	NC_006088.5	-	133852291	133854908	374	annot_exons
novel_circ_000914	5	4	234.093	153.313	-0.610606	0.479292	1	no	ncbi_418702	NC_006088.5	-	133852291	133857706	591	annot_exons
novel_circ_000915	0.333333	1.33333	13.4893	56.8603	2.07561	0.510232	1	no	ncbi_395514	NC_006088.5	-	133890418	133890625	208	antisense
novel_circ_000916	2.66667	1.66667	126.09	60.2799	-1.06471	0.50841	1	no	ncbi_418703	NC_006088.5	-	133893390	133916058	2273	annot_exons
novel_circ_000917	0.666667	0	26.9785	0.001	-14.7195	0.730735	1	no	ncbi_418703	NC_006088.5	-	133899799	133922448	2170	annot_exons
novel_circ_000918	3	0.333333	141.668	9.17692	-3.94836	0.0309896	1	yes	NA	NC_006088.5	-	134354987	134370359	15373	intergenic
novel_circ_000919	0	0.666667	0.001	18.3538	14.1638	1	1	no	NA	NC_006088.5	-	134362349	134370359	8011	intergenic
novel_circ_000920	2	0	95.7687	0.001	-16.5473	0.0779751	1	no	NA	NC_006088.5	-	134365072	134370359	5288	intergenic
novel_circ_000921	0.666667	0	39.0961	0.001	-15.2547	0.684721	1	no	ncbi_395206	NC_006088.5	+	134408771	134409168	398	antisense
novel_circ_000922	0.666667	1	26.9785	39.0455	0.533344	1	1	no	ncbi_428012	NC_006088.5	-	134706084	134716010	745	annot_exons
novel_circ_000923	2.66667	5	131.522	180.84	0.459411	0.593917	1	no	ncbi_396481	NC_006088.5	+	135120215	135128182	814	annot_exons
novel_circ_000924	3	3.33333	151.697	132.078	-0.199803	1	1	no	ncbi_418716	NC_006088.5	+	135138720	135141105	254	annot_exons
novel_circ_000925	2.66667	0.666667	132.149	24.1112	-2.45439	0.19437	1	no	ncbi_418716	NC_006088.5	+	135138720	135144363	1863	annot_exons
novel_circ_000926	0	0.666667	0.001	29.8686	14.8663	0.774914	1	no	NA	NC_006088.5	-	135205659	135207929	2271	intergenic
novel_circ_000927	9	10.3333	446.523	385.255	-0.212918	0.786977	1	no	ncbi_418724	NC_006088.5	-	136399572	136404650	851	annot_exons
novel_circ_000928	1	2.33333	43.1834	95.9058	1.15114	0.601698	1	no	ncbi_418724	NC_006088.5	-	136399572	136404669	870	exon_intron
novel_circ_000929	0.666667	1	35.7529	50.564	0.50005	1	1	no	ncbi_418724	NC_006088.5	-	136415510	136422429	897	annot_exons
novel_circ_000930	0.666667	1	26.9785	33.2881	0.303196	1	1	no	ncbi_418727	NC_006088.5	+	136587592	136589054	1463	intronic
novel_circ_000931	0.666667	0	26.9785	0.001	-14.7195	0.730781	1	no	ncbi_418727	NC_006088.5	+	136587592	136600336	12745	intronic
novel_circ_000932	0	0.666667	0.001	18.3538	14.1638	1	1	no	ncbi_418727	NC_006088.5	+	136593784	136599617	5834	intronic
novel_circ_000933	1	0.666667	43.1834	18.3538	-1.23439	0.740433	1	no	ncbi_418727	NC_006088.5	+	136610398	136652072	1036	annot_exons
novel_circ_000934	0.666667	1	39.0961	27.5308	-0.50598	1	1	no	ncbi_418727	NC_006088.5	+	136632529	136632770	242	one_exon
novel_circ_000935	1.66667	0.666667	70.1619	26.9918	-1.37817	0.603653	1	no	ncbi_418727	NC_006088.5	+	136651351	136652072	722	one_exon
novel_circ_000936	0.666667	0.666667	33.0373	18.3538	-0.848014	1	1	no	ncbi_418727	NC_006088.5	+	136651351	136660190	1342	annot_exons
novel_circ_000937	0	1	0.001	44.8029	15.4513	0.636816	1	no	ncbi_418728	NC_006088.5	+	136727330	136727568	239	antisense
novel_circ_000938	0.333333	1.33333	16.2048	36.7077	1.17966	0.80298	1	no	ncbi_418728	NC_006088.5	-	136740624	136756352	490	annot_exons
novel_circ_000939	1.33333	0.333333	60.0159	14.9343	-2.00672	0.564687	1	no	ncbi_418728	NC_006088.5	-	136749860	136756352	370	annot_exons
novel_circ_000940	1.33333	0	62.1038	0.001	-15.9224	0.325592	1	no	ncbi_418728	NC_006088.5	-	136749860	136766528	622	annot_exons
novel_circ_000941	4.33333	5.66667	221.32	236.622	0.0964496	1	1	no	ncbi_776067	NC_006088.5	-	137578532	137607396	28865	antisense
novel_circ_000942	0.666667	0	26.9785	0.001	-14.7195	0.730827	1	no	ncbi_776067	NC_006088.5	+	137648143	137740309	12186	exon_intron
novel_circ_000943	0.333333	1.66667	13.4893	63.1567	2.22712	0.539846	1	no	ncbi_776067	NC_006088.5	-	137652714	137743126	90413	antisense
novel_circ_000944	1.33333	0.666667	62.1038	24.1112	-1.36498	0.782594	1	no	ncbi_776067	NC_006088.5	+	137663163	137692648	29486	intronic
novel_circ_000945	3	5.33333	124.119	215.927	0.798817	0.500675	1	no	ncbi_776067	NC_006088.5	+	137717801	137747543	19169	exon_intron
novel_circ_000946	0.666667	0.333333	26.9785	9.17692	-1.55573	1	1	no	ncbi_776067	NC_006088.5	+	137733362	137776762	8134	annot_exons
novel_circ_000947	0.333333	1.33333	13.4893	53.9835	2.00071	0.567381	1	no	ncbi_776067	NC_006088.5	+	137737646	137742781	4281	exon_intron
novel_circ_000948	0.666667	1.66667	33.0373	68.9178	1.06078	0.544875	1	no	ncbi_776067	NC_006088.5	+	137756902	137778111	12472	exon_intron
novel_circ_000949	0	0.666667	0.001	35.6297	15.1208	0.800329	1	no	ncbi_776067	NC_006088.5	+	137783809	137784667	859	one_exon
novel_circ_000950	1	0	48.6145	0.001	-15.5691	0.607381	1	no	ncbi_418731	NC_006088.5	+	138017966	138019640	1675	intronic
novel_circ_000951	3	0	147.726	0.001	-17.1726	0.00726644	1	yes	ncbi_418731	NC_006088.5	+	138072544	138079222	372	annot_exons
novel_circ_000952	1.33333	0	64.8193	0.001	-15.9841	0.439415	1	no	ncbi_418733	NC_006088.5	-	138243887	138244037	151	one_exon
novel_circ_000953	0	2.33333	0.001	81.5143	16.3148	0.133121	1	no	ncbi_418735	NC_006088.5	-	138296798	138298547	469	exon_intron
novel_circ_000954	0	0.666667	0.001	29.8686	14.8663	0.774948	1	no	ncbi_418740	NC_006088.5	+	138730203	138748888	1261	annot_exons
novel_circ_000955	23	45.3333	1052.55	1648.24	0.647039	0.229026	1	no	ncbi_418740	NC_006088.5	+	138732763	138744663	819	annot_exons
novel_circ_000956	0	0.666667	0.001	35.6297	15.1208	0.800326	1	no	ncbi_396220	NC_006088.5	+	138832563	138839959	7397	antisense
novel_circ_000957	1.33333	2.66667	56.6726	128.116	1.17673	0.549014	1	no	ncbi_396220	NC_006088.5	-	138832752	138832943	192	one_exon
novel_circ_000958	1.33333	3	56.6726	137.293	1.27653	0.414665	1	no	ncbi_396220	NC_006088.5	-	138832753	138832944	192	one_exon
novel_circ_000959	0.666667	0	32.4097	0.001	-14.9841	0.775681	1	no	ncbi_396220	NC_006088.5	-	138836103	138836276	174	one_exon
novel_circ_000960	4.33333	3.33333	228.634	137.836	-0.730093	0.45269	1	no	ncbi_396220	NC_006088.5	-	138839813	138841677	492	annot_exons
novel_circ_000961	0	1.33333	0.001	59.7372	15.8663	0.455385	1	no	ncbi_395876	NC_006088.5	+	138924656	138924946	291	antisense
novel_circ_000962	0	0.666667	0.001	18.3538	14.1638	1	1	no	ncbi_418748	NC_006088.5	-	138973838	138974060	223	intronic
novel_circ_000963	1.33333	0	64.8193	0.001	-15.9841	0.439373	1	no	ncbi_418755	NC_006088.5	+	140460128	140463470	286	annot_exons
novel_circ_000964	0	2.66667	0.001	90.6912	16.4687	0.119504	1	no	ncbi_418757	NC_006088.5	-	140510603	140607070	66247	exon_intron
novel_circ_000965	2	0.333333	97.229	14.9343	-2.70276	0.329729	1	no	ncbi_418757	NC_006088.5	-	140513958	140535613	1165	annot_exons
novel_circ_000966	2	1.66667	91.7979	66.0373	-0.47518	0.807711	1	no	ncbi_418761	NC_006088.5	+	140685699	140691749	418	annot_exons
novel_circ_000967	0.333333	2	13.4893	69.4568	2.3643	0.33198	1	no	ncbi_418761	NC_006088.5	+	140685699	140697474	507	annot_exons
novel_circ_000968	0	0.666667	0.001	18.3538	14.1638	1	1	no	ncbi_418763	NC_006088.5	-	141647754	141649623	1870	one_exon
novel_circ_000969	0	0.666667	0.001	18.3538	14.1638	1	1	no	ncbi_418763	NC_006088.5	+	141647754	141649623	1870	antisense
novel_circ_000970	0	0.666667	0.001	18.3538	14.1638	1	1	no	ncbi_418763	NC_006088.5	+	141648683	141649191	509	antisense
novel_circ_000971	0.666667	0	39.0961	0.001	-15.2547	0.684716	1	no	ncbi_418763	NC_006088.5	+	141649447	141649750	304	antisense
novel_circ_000972	0.666667	0	39.0961	0.001	-15.2547	0.684711	1	no	ncbi_768473	NC_006088.5	+	141946901	141951341	4441	intronic
novel_circ_000973	0	0.666667	0.001	18.3538	14.1638	1	1	no	ncbi_418765	NC_006088.5	+	142501254	142503933	310	annot_exons
novel_circ_000974	1	1.33333	40.4678	59.7409	0.561944	1	1	no	ncbi_418766	NC_006088.5	+	144233658	144237079	663	annot_exons
novel_circ_000975	0.666667	0	32.4097	0.001	-14.9841	0.775689	1	no	ncbi_418768	NC_006088.5	+	144285229	144285903	675	exon_intron
novel_circ_000976	3.66667	2	174.705	69.4568	-1.33073	0.206921	1	no	ncbi_428020	NC_006088.5	-	144295109	144297954	588	annot_exons
novel_circ_000977	2.33333	0	127.434	0.001	-16.9594	0.0524168	1	no	ncbi_418770	NC_006088.5	+	145105190	145106745	279	annot_exons
novel_circ_000978	4.33333	2.66667	229.89	93.568	-1.29685	0.272856	1	no	ncbi_418774	NC_006088.5	-	145421682	145431145	219	annot_exons
novel_circ_000979	0.666667	0	39.0961	0.001	-15.2547	0.684706	1	no	ncbi_418774	NC_006088.5	-	145539686	145576897	729	annot_exons
novel_circ_000980	0.333333	2	13.4893	60.8189	2.17271	0.543186	1	no	ncbi_418774	NC_006088.5	-	145576747	145590779	349	annot_exons
novel_circ_000981	0.666667	0	39.0961	0.001	-15.2547	0.684702	1	no	ncbi_418774	NC_006088.5	-	145602007	145606142	4136	exon_intron
novel_circ_000982	0.666667	0	26.9785	0.001	-14.7195	0.730873	1	no	ncbi_418774	NC_006088.5	-	145627723	145628163	441	intronic
novel_circ_000983	0	0.666667	0.001	18.3538	14.1638	1	1	no	ncbi_418777	NC_006088.5	-	145919834	145924245	209	annot_exons
novel_circ_000984	0.666667	0	26.9785	0.001	-14.7195	0.730919	1	no	ncbi_418777	NC_006088.5	+	145935789	145941258	5470	antisense
novel_circ_000985	1	0	45.8989	0.001	-15.4862	0.474369	1	no	ncbi_418777	NC_006088.5	-	145940034	145942819	290	annot_exons
novel_circ_000986	4	1.66667	195.713	68.9178	-1.50579	0.206802	1	no	ncbi_418778	NC_006088.5	-	146001053	146012722	418	annot_exons
novel_circ_000987	4	3.33333	181.508	109.045	-0.735107	0.634904	1	no	ncbi_418778	NC_006088.5	-	146001053	146070160	773	annot_exons
novel_circ_000988	1.33333	1	59.3882	44.8066	-0.406465	1	1	no	ncbi_418778	NC_006088.5	+	146046737	146052173	5437	antisense
novel_circ_000989	2	0.333333	86.3667	17.8148	-2.2774	0.285525	1	no	ncbi_418778	NC_006088.5	-	146056009	146070160	11038	exon_intron
novel_circ_000990	0	0.666667	0.001	18.3538	14.1638	1	1	no	ncbi_418778	NC_006088.5	-	146064413	146064701	289	intronic
novel_circ_000991	0	1.33333	0.001	71.2593	16.1208	0.397087	1	no	ncbi_100858263	NC_006088.5	+	146064837	146065220	384	one_exon
novel_circ_000992	0	0.666667	0.001	35.6297	15.1208	0.800322	1	no	ncbi_418778	NC_006088.5	-	146064926	146065383	458	intronic
novel_circ_000993	29.3333	28.6667	1383.64	1175.01	-0.235794	0.542554	1	no	ncbi_418778	NC_006088.5	-	146066692	146070160	355	annot_exons
novel_circ_000994	1.33333	0	53.9571	0.001	-15.7195	0.442024	1	no	ncbi_418778	NC_006088.5	-	146066734	146070160	313	annot_exons
novel_circ_000995	0.333333	1.66667	19.548	45.8846	1.23099	0.789473	1	no	ncbi_418779	NC_006088.5	+	146189490	146193790	639	annot_exons
novel_circ_000996	1	1.33333	55.3009	45.3456	-0.286341	1	1	no	ncbi_418780	NC_006088.5	+	146288493	146291951	399	exon_intron
novel_circ_000997	2	0.333333	105.171	14.9343	-2.81603	0.231032	1	no	ncbi_418780	NC_006088.5	+	146288493	146303073	677	exon_intron
novel_circ_000998	1.66667	1	73.5051	39.0455	-0.912689	0.809451	1	no	ncbi_418780	NC_006088.5	+	146291721	146303073	509	annot_exons
novel_circ_000999	1.33333	0.333333	59.3882	9.17692	-2.69409	0.545334	1	no	ncbi_418780	NC_006088.5	+	146291721	146305240	645	annot_exons
novel_circ_001000	0	1	0.001	27.5308	14.7488	0.761068	1	no	ncbi_418780	NC_006088.5	+	146291721	146320480	969	annot_exons
novel_circ_001001	0.666667	0	39.0961	0.001	-15.2547	0.684697	1	no	ncbi_418780	NC_006088.5	+	146299124	146309413	7112	exon_intron
novel_circ_001002	2.33333	2	105.915	80.9753	-0.387351	0.820431	1	no	ncbi_418780	NC_006088.5	+	146301649	146303073	278	annot_exons
novel_circ_001003	2.66667	0.666667	146.355	24.1112	-2.60169	0.161889	1	no	ncbi_418780	NC_006088.5	+	146301649	146305240	414	annot_exons
novel_circ_001004	0	1.33333	0.001	71.2593	16.1208	0.397129	1	no	ncbi_418780	NC_006088.5	+	146302937	146320480	597	annot_exons
novel_circ_001005	0.666667	1.33333	39.0961	62.6177	0.679546	1	1	no	ncbi_418781	NC_006088.5	-	146362646	146366955	412	annot_exons
novel_circ_001006	4	3.33333	187.567	163.746	-0.195947	0.886006	1	no	ncbi_418781	NC_006088.5	-	146362646	146366958	415	annot_exons
novel_circ_001007	1.33333	0.666667	64.8193	29.8686	-1.1178	0.835978	1	no	ncbi_418783	NC_006088.5	-	146561263	146573551	1535	exon_intron
novel_circ_001008	5.33333	1.33333	230.034	62.6214	-1.87712	0.10059	1	no	ncbi_418784	NC_006088.5	-	146833025	146833858	834	one_exon
novel_circ_001009	3.33333	3.66667	155.157	158.527	0.0310027	1	1	no	ncbi_418787	NC_006088.5	-	147393378	147396682	311	annot_exons
novel_circ_001010	2	0.666667	83.6512	26.9918	-1.63187	0.466355	1	no	ncbi_418791	NC_006088.5	+	147593326	147601908	740	annot_exons
novel_circ_001011	1.33333	0	74.849	0.001	-16.1917	0.258415	1	no	ncbi_418791	NC_006088.5	+	147657635	147662553	419	annot_exons
novel_circ_001012	1	0.666667	43.1834	26.9918	-0.677957	1	1	no	ncbi_418803	NC_006088.5	-	154402139	154422960	731	annot_exons
novel_circ_001013	0.666667	0	26.9785	0.001	-14.7195	0.730964	1	no	NA	NC_006088.5	+	154534390	154535439	1050	intergenic
novel_circ_001014	1	0	40.4678	0.001	-15.3045	0.605851	1	no	ncbi_418808	NC_006088.5	+	155628624	155637617	763	annot_exons
novel_circ_001015	1.66667	2	75.593	80.9715	0.0991618	1	1	no	ncbi_418808	NC_006088.5	+	155632805	155646428	1104	annot_exons
novel_circ_001016	0.666667	0	32.4097	0.001	-14.9841	0.775698	1	no	ncbi_418808	NC_006088.5	+	155648070	155679947	1205	annot_exons
novel_circ_001017	2	0.333333	93.0532	9.17692	-3.34197	0.286009	1	no	ncbi_418808	NC_006088.5	+	155666291	155673641	310	annot_exons
novel_circ_001018	2.33333	0	106.542	0.001	-16.7011	0.0886243	1	no	ncbi_418808	NC_006088.5	+	155666291	155675626	2295	exon_intron
novel_circ_001019	0	2	0.001	55.0615	15.7488	0.398157	1	no	ncbi_418808	NC_006088.5	-	155670853	155671400	548	antisense
novel_circ_001020	3.66667	0.333333	172.617	17.8148	-3.27642	0.0438599	1	yes	ncbi_418808	NC_006088.5	+	155681990	155699894	2415	annot_exons
novel_circ_001021	0.333333	1.33333	13.4893	36.7077	1.44427	0.803476	1	no	ncbi_418808	NC_006088.5	+	155685261	155689882	835	annot_exons
novel_circ_001022	0	0.666667	0.001	18.3538	14.1638	1	1	no	ncbi_418808	NC_006088.5	+	155685261	155726179	4243	annot_exons
novel_circ_001023	2.66667	2	118.776	75.2142	-0.659172	0.664845	1	no	ncbi_418808	NC_006088.5	+	155694001	155699894	1221	annot_exons
novel_circ_001024	1.66667	0.333333	85.6227	9.17692	-3.22191	0.316167	1	no	ncbi_418808	NC_006088.5	+	155701344	155706725	868	annot_exons
novel_circ_001025	2.66667	1.66667	137.58	51.642	-1.41366	0.383714	1	no	ncbi_418808	NC_006088.5	+	155732156	155734985	300	annot_exons
novel_circ_001026	2	0.333333	101.2	14.9343	-2.76051	0.154875	1	no	ncbi_418808	NC_006088.5	+	155734761	155737975	484	annot_exons
novel_circ_001027	1	1.33333	40.4678	59.7409	0.561944	1	1	no	ncbi_418808	NC_006088.5	+	155758626	155760694	668	annot_exons
novel_circ_001028	3.66667	3.66667	171.362	147.013	-0.221106	0.859675	1	no	ncbi_418808	NC_006088.5	+	155761449	155773033	1581	annot_exons
novel_circ_001029	1.66667	0	94.397	0.001	-16.5265	0.173536	1	no	ncbi_418815	NC_006088.5	-	156263189	156274987	1283	annot_exons
novel_circ_001030	11	12.3333	553.154	512.297	-0.1107	0.893008	1	no	ncbi_395626	NC_006088.5	-	156406373	156409984	420	annot_exons
novel_circ_001031	1	0	43.1834	0.001	-15.3982	0.463108	1	no	ncbi_395626	NC_006088.5	-	156406384	156409984	409	annot_exons
novel_circ_001032	0	1.33333	0.001	71.2593	16.1208	0.397171	1	no	ncbi_769778	NC_006088.5	+	156438312	156440241	1203	exon_intron
novel_circ_001033	1	3.33333	55.3009	149.35	1.43332	0.300342	1	no	ncbi_418821	NC_006088.5	+	157596380	157598573	585	annot_exons
novel_circ_001034	0.666667	0	39.0961	0.001	-15.2547	0.684692	1	no	ncbi_418823	NC_006088.5	-	163612165	163615922	3758	intronic
novel_circ_001035	0.333333	2	19.548	78.091	1.99813	0.406917	1	no	ncbi_418824	NC_006088.5	+	163777783	163784269	1087	annot_exons
novel_circ_001036	0	1	0.001	44.8066	15.4514	0.515533	1	no	ncbi_418824	NC_006088.5	+	163822554	163850203	663	annot_exons
novel_circ_001037	2.66667	3.33333	124.835	114.802	-0.120872	1	1	no	ncbi_418829	NC_006088.5	+	167178603	167184793	514	annot_exons
novel_circ_001038	3.66667	1.33333	177.421	36.7077	-2.27302	0.0833655	1	no	ncbi_418832	NC_006088.5	+	167225311	167233235	3594	annot_exons
novel_circ_001039	4	3.66667	195.713	123.976	-0.658685	0.556184	1	no	ncbi_418832	NC_006088.5	+	167228093	167233235	3509	annot_exons
novel_circ_001040	0.666667	0	32.4097	0.001	-14.9841	0.775706	1	no	ncbi_418832	NC_006088.5	+	167231832	167247767	744	annot_exons
novel_circ_001041	4	0.333333	179.42	14.9343	-3.58664	0.0192009	1	yes	ncbi_418832	NC_006088.5	+	167240709	167247767	477	annot_exons
novel_circ_001042	4.66667	5	233.977	198.115	-0.240024	0.795001	1	no	ncbi_418832	NC_006088.5	+	167243201	167247767	1203	exon_intron
novel_circ_001043	35.6667	31.6667	1796.63	1188.5	-0.596157	0.229919	1	no	ncbi_418832	NC_006088.5	+	167244201	167247767	203	annot_exons
novel_circ_001044	0	0.666667	0.001	35.6297	15.1208	0.800319	1	no	ncbi_418832	NC_006088.5	-	167256640	167263276	6637	antisense
novel_circ_001045	3	2	126.835	78.091	-0.69972	0.598496	1	no	ncbi_418832	NC_006088.5	+	167265442	167266473	396	annot_exons
novel_circ_001046	0	0.666667	0.001	29.8686	14.8663	0.774983	1	no	ncbi_418833	NC_006088.5	-	167298630	167299488	859	antisense
novel_circ_001047	2	0.333333	103.915	9.17692	-3.50126	0.223245	1	no	ncbi_428066	NC_006088.5	-	167366021	167390660	1513	annot_exons
novel_circ_001048	1.33333	0.333333	65.447	9.17692	-2.83424	0.49224	1	no	ncbi_428066	NC_006088.5	-	167374357	167390660	1226	annot_exons
novel_circ_001049	1.33333	1	62.7314	36.1687	-0.794447	0.737081	1	no	ncbi_428066	NC_006088.5	-	167376282	167390660	1024	annot_exons
novel_circ_001050	8.66667	5	414.857	195.231	-1.08743	0.0888776	1	no	ncbi_428066	NC_006088.5	-	167379984	167390660	568	annot_exons
novel_circ_001051	2	4.33333	95.7687	199.911	1.06173	0.429705	1	no	ncbi_428066	NC_006088.5	-	167387628	167390660	451	annot_exons
novel_circ_001052	3.33333	3.33333	158.5	114.799	-0.465378	0.721605	1	no	ncbi_428066	NC_006088.5	-	167394885	167406408	690	annot_exons
novel_circ_001053	0.666667	0	39.0961	0.001	-15.2547	0.684687	1	no	ncbi_428066	NC_006088.5	-	167474778	167482433	5527	exon_intron
novel_circ_001054	0.666667	0	39.0961	0.001	-15.2547	0.684682	1	no	ncbi_769506	NC_006088.5	+	167595666	167625544	27569	exon_intron
novel_circ_001055	0.666667	0	39.0961	0.001	-15.2547	0.684677	1	no	ncbi_769506	NC_006088.5	+	167683753	167685974	199	annot_exons
novel_circ_001056	0	0.666667	0.001	29.8686	14.8663	0.775018	1	no	ncbi_769506	NC_006088.5	+	167690043	167707455	9979	exon_intron
novel_circ_001057	0.333333	0.666667	16.2048	35.6297	1.13666	1	1	no	ncbi_418835	NC_006088.5	+	167729811	167742439	408	annot_exons
novel_circ_001058	0	0.666667	0.001	29.8686	14.8663	0.775053	1	no	ncbi_418835	NC_006088.5	-	167764187	167764703	517	antisense
novel_circ_001059	0	0.666667	0.001	35.6297	15.1208	0.800315	1	no	ncbi_418835	NC_006088.5	-	167765076	167766160	1085	antisense
novel_circ_001060	13.6667	10.3333	632.029	367.979	-0.780366	0.214305	1	no	ncbi_428067	NC_006088.5	+	167846703	167854494	313	annot_exons
novel_circ_001061	0	0.666667	0.001	29.8686	14.8663	0.775088	1	no	ncbi_428067	NC_006088.5	+	167860743	167860960	218	one_exon
novel_circ_001062	1.33333	0	64.8193	0.001	-15.9841	0.439103	1	no	ncbi_396005	NC_006088.5	-	168783630	168789699	6070	intronic
novel_circ_001063	0.333333	1	16.2048	44.8029	1.46717	0.812919	1	no	ncbi_418842	NC_006088.5	+	168953620	168955126	244	annot_exons
novel_circ_001064	6.66667	8	314.912	297.98	-0.0797357	1	1	no	ncbi_418842	NC_006088.5	+	168953620	168959237	350	annot_exons
novel_circ_001065	0.666667	0	32.4097	0.001	-14.9841	0.775714	1	no	ncbi_396363	NC_006088.5	+	169085381	169088549	3169	antisense
novel_circ_001066	0	1.66667	0.001	45.8846	15.4857	0.541186	1	no	ncbi_418846	NC_006088.5	+	169135460	169138702	428	annot_exons
novel_circ_001067	23	21.3333	1117.74	878.109	-0.348108	0.405157	1	no	ncbi_418846	NC_006088.5	+	169135460	169139746	527	annot_exons
novel_circ_001068	0.666667	0	39.0961	0.001	-15.2547	0.684672	1	no	ncbi_418850	NC_006088.5	-	169284269	169286947	1628	annot_exons
novel_circ_001069	0.666667	0	39.0961	0.001	-15.2547	0.684667	1	no	ncbi_418850	NC_006088.5	-	169284269	169292494	2820	annot_exons
novel_circ_001070	0	0.666667	0.001	18.3538	14.1638	1	1	no	ncbi_418850	NC_006088.5	-	169288196	169288360	165	one_exon
novel_circ_001071	0.666667	0	32.4097	0.001	-14.9841	0.775723	1	no	ncbi_418850	NC_006088.5	-	169297073	169317230	1130	annot_exons
novel_circ_001072	4.66667	1.66667	221.859	57.3993	-1.95054	0.0815722	1	no	ncbi_418850	NC_006088.5	-	169311251	169317227	345	annot_exons
novel_circ_001073	2.66667	1.66667	131.522	68.9141	-0.932429	0.545639	1	no	ncbi_418850	NC_006088.5	-	169311251	169317230	348	annot_exons
novel_circ_001074	0	0.666667	0.001	35.6297	15.1208	0.800312	1	no	ncbi_418850	NC_006088.5	-	169311251	169317332	450	exon_intron
novel_circ_001075	0.666667	0	32.4097	0.001	-14.9841	0.775731	1	no	ncbi_418850	NC_006088.5	-	169316556	169317332	338	exon_intron
novel_circ_001076	0	1	0.001	27.5308	14.7488	0.76096	1	no	ncbi_418852	NC_006088.5	+	169350552	169350888	337	antisense
novel_circ_001077	0	0.666667	0.001	29.8686	14.8663	0.775123	1	no	ncbi_418852	NC_006088.5	-	169350708	169351293	586	one_exon
novel_circ_001078	0	1	0.001	44.8029	15.4513	0.636853	1	no	ncbi_418852	NC_006088.5	-	169350972	169351310	339	one_exon
novel_circ_001079	0.666667	0	26.9785	0.001	-14.7195	0.73101	1	no	ncbi_418852	NC_006088.5	-	169360802	169368497	899	annot_exons
novel_circ_001080	0.666667	0	32.4097	0.001	-14.9841	0.77574	1	no	ncbi_418855	NC_006088.5	+	169582766	169601464	957	annot_exons
novel_circ_001081	1.66667	0.666667	87.7106	18.3538	-2.25667	0.298497	1	no	ncbi_386582	NC_006088.5	+	170081873	170088684	466	annot_exons
novel_circ_001082	1	0	51.9577	0.001	-15.6651	0.473538	1	no	ncbi_386582	NC_006088.5	+	170090718	170095387	415	annot_exons
novel_circ_001083	0	1.66667	0.001	74.6752	16.1883	0.159917	1	no	ncbi_386582	NC_006088.5	+	170143117	170144047	251	annot_exons
novel_circ_001084	0	1	0.001	27.5308	14.7488	0.760835	1	no	ncbi_386582	NC_006088.5	+	170143117	170145327	532	annot_exons
novel_circ_001085	5.33333	11.3333	249.67	424.297	0.76505	0.230596	1	no	ncbi_418863	NC_006088.5	+	170334570	170359384	232	annot_exons
novel_circ_001086	1.33333	4.33333	60.0159	142.333	1.24586	0.310249	1	no	ncbi_418863	NC_006088.5	+	170388438	170389719	511	annot_exons
novel_circ_001087	0.666667	2	26.9785	80.9715	1.5856	0.563035	1	no	ncbi_418865	NC_006088.5	-	170474632	170501794	989	annot_exons
novel_circ_001088	1.66667	2.33333	75.593	69.9958	-0.110984	1	1	no	ncbi_418865	NC_006088.5	-	170486993	170501794	550	annot_exons
novel_circ_001089	0.333333	0.666667	19.548	18.3538	-0.0909424	1	1	no	ncbi_418865	NC_006088.5	-	170491817	170499251	273	annot_exons
novel_circ_001090	4.66667	8	230.838	341.173	0.56362	0.621669	1	no	ncbi_418866	NC_006088.5	+	170552225	170554936	1316	exon_intron
novel_circ_001091	3	0.333333	153.785	9.17692	-4.06676	0.0386612	1	yes	ncbi_418868	NC_006088.5	-	170569603	170582355	3673	annot_exons
novel_circ_001092	0.333333	1	16.2048	27.5308	0.764621	1	1	no	ncbi_418868	NC_006088.5	-	170570958	170582355	3390	annot_exons
novel_circ_001093	0.666667	1.33333	29.6941	53.9835	0.862343	0.774587	1	no	ncbi_418868	NC_006088.5	-	170576614	170582355	3072	annot_exons
novel_circ_001094	0.666667	0	26.9785	0.001	-14.7195	0.731056	1	no	ncbi_418870	NC_006088.5	-	170645024	170645200	177	intronic
novel_circ_001095	0	0.666667	0.001	18.3538	14.1638	1	1	no	ncbi_418874	NC_006088.5	+	171233064	171242367	378	annot_exons
novel_circ_001096	2.33333	0	113.434	0.001	-16.7915	0.135287	1	no	ncbi_418876	NC_006088.5	-	171422251	171440029	2234	annot_exons
novel_circ_001097	0	0.666667	0.001	29.8686	14.8663	0.775158	1	no	ncbi_770107	NC_006088.5	+	171495142	171495291	150	intronic
novel_circ_001098	0	0.666667	0.001	18.3538	14.1638	1	1	no	ncbi_770107	NC_006088.5	+	171529261	171534365	497	annot_exons
novel_circ_001099	7.33333	11	342.724	446.791	0.382556	0.533089	1	no	ncbi_418887	NC_006088.5	+	171855924	171858232	2309	exon_intron
novel_circ_001100	2.66667	7.33333	137.58	273.869	0.993209	0.168938	1	no	ncbi_418887	NC_006088.5	+	171857240	171858232	993	exon_intron
novel_circ_001101	1	1.33333	43.1834	42.4651	-0.0241996	1	1	no	ncbi_374231	NC_006088.5	-	171951124	171951814	691	antisense
novel_circ_001102	1.66667	2	78.9362	69.4568	-0.184572	1	1	no	ncbi_374231	NC_006088.5	+	171958276	171960453	1795	annot_exons
novel_circ_001103	0.333333	4.66667	13.4893	214.852	3.99346	0.0117225	1	yes	ncbi_418888	NC_006088.5	-	172250506	172268539	635	annot_exons
novel_circ_001104	1.66667	1.33333	87.7106	51.103	-0.779344	0.605423	1	no	ncbi_418888	NC_006088.5	-	172254318	172268539	387	annot_exons
novel_circ_001105	0	0.666667	0.001	18.3538	14.1638	1	1	no	ncbi_418890	NC_006088.5	-	172554986	172555219	234	one_exon
novel_circ_001106	2	4.33333	99.112	150.967	0.607106	0.591944	1	no	ncbi_418890	NC_006088.5	-	172561531	172564220	508	annot_exons
novel_circ_001107	3.33333	6	164.559	254.437	0.628703	0.458021	1	no	ncbi_418896	NC_006088.5	+	173667620	173679260	1246	annot_exons
novel_circ_001108	2.33333	1.66667	109.258	86.1936	-0.342086	1	1	no	ncbi_418896	NC_006088.5	+	173670141	173676919	735	annot_exons
novel_circ_001109	1	0	55.3009	0.001	-15.755	0.359475	1	no	ncbi_418898	NC_006088.5	+	173701648	173706563	495	annot_exons
novel_circ_001110	0.666667	0	26.9785	0.001	-14.7195	0.731102	1	no	NA	NC_006088.5	-	173897182	173912791	15610	intergenic
novel_circ_001111	0.666667	1	32.4097	50.564	0.641685	1	1	no	ncbi_395195	NC_006088.5	-	174392725	174393836	327	annot_exons
novel_circ_001112	0.666667	0.333333	39.0961	14.9343	-1.3884	0.834912	1	no	ncbi_395195	NC_006088.5	-	174750522	174765449	678	annot_exons
novel_circ_001113	6	3.66667	298.168	147.009	-1.02023	0.188354	1	no	ncbi_418907	NC_006088.5	-	175232262	175238736	486	annot_exons
novel_circ_001114	0.666667	0	32.4097	0.001	-14.9841	0.775748	1	no	ncbi_418910	NC_006088.5	-	175735470	175754195	1699	annot_exons
novel_circ_001115	1	2	40.4678	69.4568	0.779341	0.798715	1	no	ncbi_418910	NC_006088.5	-	175793053	175802759	534	annot_exons
novel_circ_001116	4	2.66667	176.077	96.4486	-0.868372	0.47871	1	no	ncbi_418910	NC_006088.5	-	175793053	175810049	864	annot_exons
novel_circ_001117	1.33333	1.66667	62.1038	71.7946	0.209195	1	1	no	ncbi_418910	NC_006088.5	-	175801680	175810049	642	annot_exons
novel_circ_001118	1	1	40.4678	41.926	0.051072	1	1	no	ncbi_418910	NC_006088.5	-	175807258	175810049	330	annot_exons
novel_circ_001119	7.66667	8.33333	369.586	347.466	-0.0890378	0.919245	1	no	ncbi_374139	NC_006088.5	-	175902229	175905277	1037	annot_exons
novel_circ_001120	1	2	43.1834	72.3336	0.744191	0.793846	1	no	ncbi_374139	NC_006088.5	-	175902229	175926442	8708	annot_exons
novel_circ_001121	1.33333	0	64.8193	0.001	-15.9841	0.438964	1	no	ncbi_374139	NC_006088.5	-	175913335	175914309	379	annot_exons
novel_circ_001122	0.666667	0.666667	39.0961	35.6297	-0.133946	1	1	no	ncbi_374139	NC_006088.5	-	175913335	175915968	868	annot_exons
novel_circ_001123	0.333333	2.33333	19.548	98.7901	2.33734	0.220923	1	no	ncbi_374139	NC_006088.5	-	175919720	175919970	251	one_exon
novel_circ_001124	0	1.33333	0.001	42.4651	15.374	0.437735	1	no	ncbi_418915	NC_006088.5	-	176117069	176120789	3721	intronic
novel_circ_001125	0.333333	1	19.548	44.8066	1.19669	0.774662	1	no	ncbi_418915	NC_006088.5	-	176152334	176173289	20956	exon_intron
novel_circ_001126	0.666667	0	39.0961	0.001	-15.2547	0.684662	1	no	ncbi_395436	NC_006088.5	-	176435203	176441843	1291	annot_exons
novel_circ_001127	0.666667	0	39.0961	0.001	-15.2547	0.684657	1	no	NA	NC_006088.5	+	176453529	176461179	7651	intergenic
novel_circ_001128	1	3	52.5854	114.26	1.11958	0.499848	1	no	NA	NC_006088.5	+	176453529	176465935	12407	intergenic
novel_circ_001129	0	0.666667	0.001	29.8686	14.8663	0.775193	1	no	ncbi_395724	NC_006088.5	+	176493923	176495565	484	annot_exons
novel_circ_001130	1	0	40.4678	0.001	-15.3045	0.605873	1	no	ncbi_395724	NC_006088.5	-	176497840	176498225	386	antisense
novel_circ_001131	0	0.666667	0.001	18.3538	14.1638	1	1	no	ncbi_395724	NC_006088.5	-	176498380	176499183	804	antisense
novel_circ_001132	0	0.666667	0.001	35.6297	15.1208	0.800308	1	no	ncbi_418920	NC_006088.5	+	176578251	176582848	4598	exon_intron
novel_circ_001133	0	0.666667	0.001	35.6297	15.1208	0.800304	1	no	ncbi_418921	NC_006088.5	-	176724414	176724830	417	antisense
novel_circ_001134	0	0.666667	0.001	18.3538	14.1638	1	1	no	ncbi_418924	NC_006088.5	+	177117488	177117809	322	one_exon
novel_circ_001135	0.666667	0	26.9785	0.001	-14.7195	0.731147	1	no	ncbi_418926	NC_006088.5	-	177277493	177282563	474	annot_exons
novel_circ_001136	0.666667	0.333333	26.9785	9.17692	-1.55573	1	1	no	ncbi_418926	NC_006088.5	-	177282424	177305222	1343	annot_exons
novel_circ_001137	1	0	40.4678	0.001	-15.3045	0.605896	1	no	ncbi_418926	NC_006088.5	-	177282424	177313820	1505	annot_exons
novel_circ_001138	0.666667	0	26.9785	0.001	-14.7195	0.731193	1	no	ncbi_418926	NC_006088.5	-	177288262	177305222	1203	annot_exons
novel_circ_001139	6.33333	2.33333	331.089	101.667	-1.70337	0.0729741	1	no	ncbi_418926	NC_006088.5	-	177296166	177305222	949	annot_exons
novel_circ_001140	0.666667	0	39.0961	0.001	-15.2547	0.684653	1	no	ncbi_418926	NC_006088.5	-	177296166	177336268	1453	annot_exons
novel_circ_001141	1	0	40.4678	0.001	-15.3045	0.605918	1	no	ncbi_418926	NC_006088.5	-	177309925	177310193	269	intronic
novel_circ_001142	0.666667	1.66667	29.6941	74.6714	1.33038	0.658751	1	no	ncbi_418926	NC_006088.5	-	177313659	177336268	504	annot_exons
novel_circ_001143	1.33333	0.666667	53.9571	18.3538	-1.55573	0.621604	1	no	ncbi_418926	NC_006088.5	-	177320741	177320933	193	intronic
novel_circ_001144	0.333333	1.33333	16.2048	53.9798	1.736	0.58782	1	no	ncbi_101749023	NC_006088.5	+	177541496	177545406	590	annot_exons
novel_circ_001145	0	0.666667	0.001	18.3538	14.1638	1	1	no	ncbi_418942	NC_006088.5	+	178781918	178786439	4522	exon_intron
novel_circ_001146	0.666667	0	39.0961	0.001	-15.2547	0.684648	1	no	ncbi_418946	NC_006088.5	+	179753281	179772888	19608	intronic
novel_circ_001147	0.666667	0	26.9785	0.001	-14.7195	0.731238	1	no	ncbi_418946	NC_006088.5	+	179777657	179787874	10218	intronic
novel_circ_001148	0.666667	0.333333	39.0961	14.9343	-1.3884	0.834847	1	no	ncbi_418946	NC_006088.5	+	179813280	179816614	3335	exon_intron
novel_circ_001149	0.666667	0	26.9785	0.001	-14.7195	0.731284	1	no	ncbi_418946	NC_006088.5	+	179861972	179863778	1807	intronic
novel_circ_001150	1	0.333333	48.6145	9.17692	-2.4053	0.810711	1	no	ncbi_418949	NC_006088.5	+	180010049	180014479	1671	annot_exons
novel_circ_001151	1.66667	2	82.2795	63.6994	-0.369252	1	1	no	ncbi_428081	NC_006088.5	+	180062728	180068240	387	annot_exons
novel_circ_001152	1.66667	0	76.2207	0.001	-16.2179	0.142001	1	no	ncbi_428081	NC_006088.5	+	180067705	180068240	281	annot_exons
novel_circ_001153	1	1.66667	46.5266	45.8846	-0.0200451	1	1	no	ncbi_428081	NC_006088.5	+	180079377	180090821	717	annot_exons
novel_circ_001154	5.33333	8.33333	244.867	341.708	0.480768	0.555568	1	no	ncbi_428081	NC_006088.5	+	180087731	180107682	2313	annot_exons
novel_circ_001155	0	0.666667	0.001	35.6297	15.1208	0.800308	1	no	NA	NC_006088.5	+	180113318	180114029	712	intergenic
novel_circ_001156	0.666667	0	26.9785	0.001	-14.7195	0.731329	1	no	ncbi_418953	NC_006088.5	+	180216128	180225346	301	annot_exons
novel_circ_001157	0.666667	0	39.0961	0.001	-15.2547	0.684643	1	no	ncbi_418954	NC_006088.5	-	180360966	180381150	1431	annot_exons
novel_circ_001158	0.666667	0	26.9785	0.001	-14.7195	0.731374	1	no	ncbi_418954	NC_006088.5	-	180365559	180371914	790	annot_exons
novel_circ_001159	0	3	0.001	108.506	16.7274	0.0725754	1	no	ncbi_418954	NC_006088.5	-	180368264	180371914	526	annot_exons
novel_circ_001160	1	0.333333	52.5854	9.17692	-2.51858	0.75711	1	no	ncbi_418954	NC_006088.5	-	180392770	180400280	535	annot_exons
novel_circ_001161	5.66667	5	264.415	177.959	-0.571258	0.468599	1	no	ncbi_418954	NC_006088.5	-	180399214	180400280	267	annot_exons
novel_circ_001162	2.66667	2.66667	119.404	105.086	-0.184275	1	1	no	ncbi_418954	NC_006088.5	-	180411821	180427746	1653	annot_exons
novel_circ_001163	2.33333	0.666667	117.405	26.9918	-2.1209	0.211053	1	no	ncbi_418954	NC_006088.5	-	180425449	180427746	985	annot_exons
novel_circ_001164	0.666667	0	32.4097	0.001	-14.9841	0.775757	1	no	ncbi_418955	NC_006088.5	+	180491057	180498674	487	annot_exons
novel_circ_001165	1	1	52.5854	27.5308	-0.933617	1	1	no	ncbi_418955	NC_006088.5	+	180516915	180521323	228	annot_exons
novel_circ_001166	1	1	46.5266	39.0455	-0.252899	1	1	no	ncbi_418955	NC_006088.5	+	180516915	180524558	279	annot_exons
novel_circ_001167	0.666667	0	26.9785	0.001	-14.7195	0.73142	1	no	ncbi_418955	NC_006088.5	+	180521324	180524385	3062	intronic
novel_circ_001168	0	0.666667	0.001	18.3538	14.1638	1	1	no	NA	NC_006088.5	-	180531894	180532217	324	intergenic
novel_circ_001169	1.66667	3	84.3674	105.625	0.324201	1	1	no	ncbi_373947	NC_006088.5	-	180908356	180912265	255	annot_exons
novel_circ_001170	0.666667	0	32.4097	0.001	-14.9841	0.775765	1	no	ncbi_395511	NC_006088.5	+	180969726	180971099	1374	one_exon
novel_circ_001171	0	1	0.001	27.5308	14.7488	0.76071	1	no	ncbi_395511	NC_006088.5	-	180971180	180971633	454	antisense
novel_circ_001172	4	3	192.998	128.655	-0.585077	0.632759	1	no	ncbi_418963	NC_006088.5	-	181002993	181003759	767	one_exon
novel_circ_001173	0.666667	1	26.9785	36.1687	0.422929	1	1	no	ncbi_418963	NC_006088.5	-	181002993	181015478	1154	annot_exons
novel_circ_001174	2.33333	2.33333	108.63	87.2679	-0.315904	1	1	no	ncbi_418965	NC_006088.5	-	181440299	181440755	457	one_exon
novel_circ_001175	2.33333	1	130.778	27.5308	-2.248	0.343456	1	no	ncbi_418965	NC_006088.5	-	181440299	181449573	634	annot_exons
novel_circ_001176	0.666667	1.33333	26.9785	62.6214	1.21484	0.815135	1	no	ncbi_418965	NC_006088.5	-	181469867	181477588	845	annot_exons
novel_circ_001177	1.33333	1	53.9571	41.926	-0.363966	1	1	no	ncbi_418966	NC_006088.5	+	181559068	181562126	797	annot_exons
novel_circ_001178	9	8	416.229	326.774	-0.349082	0.615364	1	no	ncbi_418966	NC_006088.5	+	181559672	181562126	702	annot_exons
novel_circ_001179	0	0.666667	0.001	35.6297	15.1208	0.800312	1	no	ncbi_395401	NC_006088.5	-	181603485	181608158	873	annot_exons
novel_circ_001180	15.3333	17.3333	747.318	744.945	-0.0045876	1	1	no	ncbi_395401	NC_006088.5	-	181603485	181608796	978	annot_exons
novel_circ_001181	1.66667	1.33333	67.4463	51.103	-0.400333	0.812522	1	no	ncbi_395401	NC_006088.5	-	181624606	181630259	1054	annot_exons
novel_circ_001182	0.333333	2	13.4893	55.0615	2.02923	0.616543	1	no	ncbi_395401	NC_006088.5	-	181630778	181646705	2892	annot_exons
novel_circ_001183	1.33333	0	78.1922	0.001	-16.2547	0.372261	1	no	ncbi_395401	NC_006088.5	-	181642373	181643061	405	annot_exons
novel_circ_001184	0.666667	0.666667	26.9785	26.9918	0.000706558	1	1	no	ncbi_418972	NC_006088.5	+	181886911	181897020	9180	exon_intron
novel_circ_001185	0.666667	3.33333	26.9785	149.35	2.46882	0.111698	1	no	ncbi_418972	NC_006088.5	+	181896877	181897020	144	one_exon
novel_circ_001186	1.33333	1.66667	53.9571	89.0742	0.723195	0.87953	1	no	ncbi_418972	NC_006088.5	+	181896877	181905809	789	annot_exons
novel_circ_001187	0	1	0.001	27.5308	14.7488	0.760585	1	no	ncbi_418973	NC_006088.5	+	181980521	181997522	451	annot_exons
novel_circ_001188	0.333333	1	13.4893	27.5308	1.02923	1	1	no	ncbi_418977	NC_006088.5	+	182469793	182470101	309	one_exon
novel_circ_001189	0	1	0.001	53.4445	15.7058	0.535658	1	no	ncbi_418978	NC_006088.5	+	183342036	183357144	477	annot_exons
novel_circ_001190	1.33333	0.333333	66.0746	17.8148	-1.89102	0.551824	1	no	ncbi_418984	NC_006088.5	+	183907926	183918521	616	annot_exons
novel_circ_001191	0.333333	2.66667	13.4893	90.6875	2.74909	0.253173	1	no	ncbi_418984	NC_006088.5	+	183914584	183914768	185	one_exon
novel_circ_001192	0	1	0.001	53.4445	15.7058	0.535656	1	no	ncbi_418984	NC_006088.5	+	183918770	183919272	503	one_exon
novel_circ_001193	0	1.33333	0.001	36.7077	15.1638	0.587013	1	no	ncbi_418984	NC_006088.5	+	183918908	183919246	339	one_exon
novel_circ_001194	0.666667	0	32.4097	0.001	-14.9841	0.775773	1	no	ncbi_418984	NC_006088.5	+	183918932	183919913	982	one_exon
novel_circ_001195	0	0.666667	0.001	35.6297	15.1208	0.800315	1	no	ncbi_418984	NC_006088.5	-	183918999	183919871	873	antisense
novel_circ_001196	0	0.666667	0.001	29.8686	14.8663	0.775228	1	no	ncbi_418984	NC_006088.5	-	183919350	183920059	710	antisense
novel_circ_001197	0	0.666667	0.001	29.8686	14.8663	0.775262	1	no	ncbi_418984	NC_006088.5	+	183919466	183920057	592	one_exon
novel_circ_001198	0	0.666667	0.001	18.3538	14.1638	1	1	no	ncbi_418984	NC_006088.5	-	183919579	183919920	342	antisense
novel_circ_001199	0	1	0.001	44.8029	15.4513	0.636891	1	no	ncbi_418984	NC_006088.5	-	183919586	183919945	360	antisense
novel_circ_001200	0	0.666667	0.001	18.3538	14.1638	1	1	no	ncbi_418984	NC_006088.5	+	183919970	183920201	232	one_exon
novel_circ_001201	0	0.666667	0.001	18.3538	14.1638	1	1	no	ncbi_428088	NC_006088.5	+	186331667	186334087	2421	intronic
novel_circ_001202	1	0	48.6145	0.001	-15.5691	0.607216	1	no	ncbi_428088	NC_006088.5	+	186392988	186394445	1458	one_exon
novel_circ_001203	0.333333	0.666667	16.2048	18.3538	0.179658	1	1	no	ncbi_418993	NC_006088.5	-	186546976	186548019	390	annot_exons
novel_circ_001204	0.666667	0.333333	39.0961	9.17692	-2.09094	0.851004	1	no	ncbi_418993	NC_006088.5	-	186552476	186554069	416	annot_exons
novel_circ_001205	5.33333	8.33333	264.299	321.552	0.282884	0.781978	1	no	ncbi_418994	NC_006088.5	+	186560725	186564523	618	annot_exons
novel_circ_001206	0.666667	2	33.0373	89.6057	1.43949	0.534339	1	no	ncbi_428089	NC_006088.5	+	186733363	186740055	832	annot_exons
novel_circ_001207	0	0.666667	0.001	35.6297	15.1208	0.800319	1	no	ncbi_428089	NC_006088.5	-	186739964	186745635	5672	antisense
novel_circ_001208	0	0.666667	0.001	35.6297	15.1208	0.800323	1	no	ncbi_428089	NC_006088.5	+	186739964	186745635	317	annot_exons
novel_circ_001209	0	0.666667	0.001	18.3538	14.1638	1	1	no	ncbi_428089	NC_006088.5	-	186750057	186750446	390	antisense
novel_circ_001210	0.333333	2.33333	13.4893	93.029	2.78587	0.194606	1	no	ncbi_418996	NC_006088.5	+	186783191	186787610	452	annot_exons
novel_circ_001211	1.33333	0	72.1334	0.001	-16.1384	0.264161	1	no	ncbi_428091	NC_006088.5	-	186828911	186836818	381	annot_exons
novel_circ_001212	0	1.33333	0.001	71.2593	16.1208	0.397213	1	no	ncbi_428091	NC_006088.5	-	186835520	186843750	518	annot_exons
novel_circ_001213	2.33333	0.666667	103.199	18.3538	-2.49128	0.162073	1	no	ncbi_428091	NC_006088.5	-	186866266	186868561	2296	intronic
novel_circ_001214	0.666667	0	32.4097	0.001	-14.9841	0.775782	1	no	ncbi_395555	NC_006088.5	+	186936749	186937823	294	annot_exons
novel_circ_001215	0.666667	0	26.9785	0.001	-14.7195	0.731465	1	no	ncbi_395555	NC_006088.5	+	186949415	186950493	223	annot_exons
novel_circ_001216	0	0.666667	0.001	18.3538	14.1638	1	1	no	ncbi_419007	NC_006088.5	+	187362209	187362436	228	one_exon
novel_circ_001217	0	0.666667	0.001	18.3538	14.1638	1	1	no	NA	NC_006088.5	-	188882986	188883151	166	intergenic
novel_circ_001218	1	0	52.5854	0.001	-15.6824	0.478787	1	no	ncbi_419010	NC_006088.5	-	188915370	188917869	386	annot_exons
novel_circ_001219	1.66667	0	91.6815	0.001	-16.4843	0.176908	1	no	ncbi_419010	NC_006088.5	-	188915370	188917898	415	annot_exons
novel_circ_001220	0.666667	0	26.9785	0.001	-14.7195	0.73151	1	no	ncbi_419014	NC_006088.5	+	189552231	189554195	439	annot_exons
novel_circ_001221	0	0.666667	0.001	29.8686	14.8663	0.775297	1	no	ncbi_419014	NC_006088.5	-	189558917	189559306	390	antisense
novel_circ_001222	0	1	0.001	27.5308	14.7488	0.760461	1	no	ncbi_419014	NC_006088.5	-	189559216	189559366	151	antisense
novel_circ_001223	0	0.666667	0.001	29.8686	14.8663	0.775332	1	no	ncbi_428096	NC_006088.5	+	190298057	190299366	1310	antisense
novel_circ_001224	0.666667	1.66667	26.9785	51.642	0.936732	0.795717	1	no	ncbi_428096	NC_006088.5	-	190299916	190309155	1318	annot_exons
novel_circ_001225	0.666667	1.66667	26.9785	68.9141	1.35299	0.657425	1	no	ncbi_428096	NC_006088.5	-	190303673	190309155	1109	annot_exons
novel_circ_001226	1.33333	6	53.9571	237.157	2.13596	0.0611583	1	no	ncbi_419021	NC_006088.5	+	190417459	190417630	172	one_exon
novel_circ_001227	2	0	97.229	0.001	-16.5691	0.191271	1	no	ncbi_419021	NC_006088.5	+	190417932	190418121	190	one_exon
novel_circ_001228	1	0	43.1834	0.001	-15.3982	0.463186	1	no	ncbi_101752023	NC_006088.5	-	191544257	191546421	841	annot_exons
novel_circ_001229	1.33333	1.66667	59.3882	77.552	0.384988	1	1	no	ncbi_419028	NC_006088.5	+	194336239	194337779	411	annot_exons
novel_circ_001230	1	0	58.6441	0.001	-15.8397	0.507782	1	no	ncbi_419028	NC_006088.5	+	194344735	194358164	1123	annot_exons
novel_circ_001231	0.666667	1.66667	26.9785	83.3131	1.62673	0.622167	1	no	ncbi_419028	NC_006088.5	+	194351547	194358164	524	annot_exons
novel_circ_001232	1.33333	0	78.1922	0.001	-16.2547	0.372027	1	no	ncbi_419028	NC_006088.5	+	194361328	194363395	458	annot_exons
novel_circ_001233	0	1	0.001	44.8029	15.4513	0.636928	1	no	ncbi_419086	NC_006088.5	-	194707312	194708452	402	annot_exons
novel_circ_001234	0.666667	0	26.9785	0.001	-14.7195	0.731556	1	no	ncbi_419090	NC_006088.5	-	195126104	195129406	1223	annot_exons
novel_circ_001235	0.666667	0	39.0961	0.001	-15.2547	0.684638	1	no	ncbi_428122	NC_006088.5	-	195183132	195183338	207	antisense
novel_circ_001236	0	0.666667	0.001	35.6297	15.1208	0.800326	1	no	NA	NC_006088.5	+	195385200	195385756	557	intergenic
novel_circ_001237	0.666667	3.33333	35.7529	146.474	2.03451	0.10071	1	no	ncbi_419091	NC_006088.5	-	195514607	195532289	606	annot_exons
novel_circ_001238	0	1.33333	0.001	42.4651	15.374	0.437621	1	no	ncbi_419091	NC_006088.5	-	195514607	195552921	1188	annot_exons
novel_circ_001239	0.666667	0.666667	29.6941	29.8686	0.00845234	1	1	no	ncbi_419091	NC_006088.5	-	195522868	195532289	6409	exon_intron
novel_circ_001240	2	3	105.171	102.745	-0.0336659	1	1	no	ncbi_419091	NC_006088.5	-	195528750	195535320	633	annot_exons
novel_circ_001241	3	0.666667	137.697	24.1112	-2.51372	0.195689	1	no	ncbi_419091	NC_006088.5	-	195528750	195552921	1109	annot_exons
novel_circ_001242	2	0.333333	80.9356	9.17692	-3.14069	0.399684	1	no	ncbi_419091	NC_006088.5	-	195530180	195535320	467	annot_exons
novel_circ_001243	1	0.333333	55.3009	17.8148	-1.63422	0.598139	1	no	ncbi_419091	NC_006088.5	-	195530805	195535320	406	annot_exons
novel_circ_001244	14	18.6667	630.263	807.582	0.357655	0.684497	1	no	ncbi_419091	NC_006088.5	-	195545300	195552921	476	annot_exons
novel_circ_001245	2.33333	0.333333	97.1404	14.9343	-2.70144	0.229822	1	no	ncbi_419091	NC_006088.5	-	195549096	195552921	390	annot_exons
novel_circ_001246	0	1.33333	0.001	71.2593	16.1208	0.397255	1	no	ncbi_419091	NC_006088.5	-	195564946	195565238	293	intronic
novel_circ_001247	0	1.66667	0.001	68.9178	16.0726	0.147745	1	no	ncbi_428125	NC_006088.5	+	195581861	195587743	5544	exon_intron
novel_circ_001248	0.666667	0	32.4097	0.001	-14.9841	0.77579	1	no	ncbi_107052452	NC_006088.5	+	195589219	195589986	768	antisense
novel_circ_001249	2.66667	2	116.061	63.6994	-0.865529	0.539307	1	no	ncbi_419092	NC_006088.5	-	195596498	195598641	564	annot_exons
novel_circ_001250	1.33333	0	62.7314	0.001	-15.9369	0.22433	1	no	ncbi_419052	NC_006088.5	-	195824737	195837719	923	annot_exons
novel_circ_001251	0.666667	0	26.9785	0.001	-14.7195	0.731601	1	no	ncbi_419053	NC_006088.5	+	195881867	195890880	591	annot_exons
novel_circ_001252	0.666667	1.33333	29.6941	59.7372	1.00845	0.812411	1	no	ncbi_419053	NC_006088.5	+	195883754	195890880	535	annot_exons
novel_circ_001253	3.66667	6.66667	192.881	244	0.339168	0.693476	1	no	ncbi_419053	NC_006088.5	+	195887717	195890880	392	annot_exons
novel_circ_001254	0	0.666667	0.001	18.3538	14.1638	1	1	no	ncbi_419056	NC_006088.5	+	196004694	196007893	2038	exon_intron
novel_circ_001255	2.66667	4.33333	128.806	176.881	0.457579	0.718786	1	no	ncbi_419056	NC_006088.5	+	196006084	196007625	380	annot_exons
novel_circ_001256	0.666667	2.33333	33.0373	104.54	1.66189	0.437479	1	no	ncbi_419058	NC_006088.5	-	196039365	196041979	187	annot_exons
novel_circ_001257	2.66667	1.33333	116.061	45.3456	-1.35585	0.379923	1	no	ncbi_419059	NC_006088.5	+	196056801	196057602	385	annot_exons
novel_circ_001258	6.33333	7.66667	284.079	300.318	0.0801954	1	1	no	ncbi_419059	NC_006088.5	+	196056801	196058333	518	annot_exons
novel_circ_001259	1	0.666667	40.4678	18.3538	-1.14069	0.794903	1	no	ncbi_419059	NC_006088.5	+	196071860	196072685	428	annot_exons
novel_circ_001260	1.33333	1.33333	56.6726	51.103	-0.149245	1	1	no	ncbi_419059	NC_006088.5	+	196071860	196078865	1262	annot_exons
novel_circ_001261	1.33333	0.333333	53.9571	17.8148	-1.59873	0.6482	1	no	ncbi_419059	NC_006088.5	+	196078776	196080796	1029	annot_exons
novel_circ_001262	1.33333	1.33333	72.1334	42.4651	-0.764392	0.811289	1	no	ncbi_419063	NC_006088.5	-	196182878	196217183	34306	antisense
novel_circ_001263	1.66667	2	82.2795	66.5763	-0.305524	1	1	no	ncbi_419063	NC_006088.5	+	196204189	196205371	206	annot_exons
novel_circ_001264	0	0.666667	0.001	18.3538	14.1638	1	1	no	ncbi_419063	NC_006088.5	-	196220123	196220410	288	antisense
novel_circ_001265	3	2.66667	147.726	96.4448	-0.615152	0.695328	1	no	ncbi_419066	NC_006088.5	+	196248969	196250710	1742	intronic
novel_circ_001266	0	0.666667	0.001	35.6297	15.1208	0.80033	1	no	ncbi_419066	NC_006088.5	+	196248969	196252553	3585	intronic
novel_circ_001267	1	0	40.4678	0.001	-15.3045	0.60594	1	no	ncbi_419066	NC_006088.5	+	196272732	196297344	3371	exon_intron
novel_circ_001268	0	0.666667	0.001	35.6297	15.1208	0.800333	1	no	ncbi_419066	NC_006088.5	+	196305701	196305873	173	intronic
novel_circ_001269	0.666667	0	26.9785	0.001	-14.7195	0.731646	1	no	ncbi_419066	NC_006088.5	+	196339967	196346633	6667	intronic
novel_circ_001270	0	0.666667	0.001	35.6297	15.1208	0.800337	1	no	ncbi_419066	NC_006088.5	+	196380280	196380450	171	one_exon
novel_circ_001271	1.33333	0.666667	66.0746	35.6297	-0.891018	0.798163	1	no	ncbi_419067	NC_006088.5	-	196388644	196389101	458	intronic
novel_circ_001272	8.66667	11.6667	426.974	413.318	-0.0468992	1	1	no	ncbi_419068	NC_006088.5	+	196571603	196573132	318	annot_exons
novel_circ_001273	0.666667	1.66667	26.9785	57.3993	1.08922	0.786952	1	no	ncbi_419068	NC_006088.5	+	196571603	196591369	441	annot_exons
novel_circ_001274	0.666667	1	29.6941	39.0455	0.39498	1	1	no	ncbi_419068	NC_006088.5	+	196571603	196594693	537	annot_exons
novel_circ_001275	3.33333	1.33333	186.078	36.7077	-2.34176	0.19891	1	no	ncbi_419068	NC_006088.5	+	196571603	196602538	831	annot_exons
novel_circ_001276	0.666667	0.333333	32.4097	9.17692	-1.82034	1	1	no	ncbi_419068	NC_006088.5	+	196571603	196613221	993	annot_exons
novel_circ_001277	0.666667	0	26.9785	0.001	-14.7195	0.731691	1	no	ncbi_419068	NC_006088.5	+	196581334	196583258	1925	intronic
novel_circ_001278	0.666667	0.666667	32.4097	29.8686	-0.117795	1	1	no	ncbi_419068	NC_006088.5	+	196600452	196613221	384	annot_exons
novel_circ_001279	0.666667	0	39.0961	0.001	-15.2547	0.684633	1	no	ncbi_419069	NC_006088.5	+	196643004	196643157	154	one_exon
novel_circ_001280	0.666667	0	32.4097	0.001	-14.9841	0.775799	1	no	ncbi_419070	NC_006088.5	+	196746240	196802385	279	annot_exons
novel_circ_001281	1	1	43.1834	27.5308	-0.649431	1	1	no	ncbi_419070	NC_006088.5	+	196807315	196814636	493	annot_exons
novel_circ_001282	2.66667	5	125.463	183.713	0.550192	0.66152	1	no	ncbi_430616	NC_006088.5	-	197040343	197041031	267	annot_exons
novel_circ_001283	1.66667	1.66667	72.8775	80.4363	0.142373	1	1	no	ncbi_430616	NC_006088.5	-	197042156	197045275	748	annot_exons
novel_circ_001284	2.33333	0	130.15	0.001	-16.9898	0.0692859	1	no	ncbi_430616	NC_006088.5	-	197055668	197065458	1574	annot_exons
novel_circ_001285	0.333333	1.66667	16.2048	51.642	1.67212	0.553246	1	no	ncbi_430616	NC_006088.5	-	197072300	197074432	527	annot_exons
novel_circ_001286	0.333333	2	16.2048	98.2511	2.60005	0.353853	1	no	ncbi_419082	NC_006088.5	+	197119530	197119724	195	intronic
novel_circ_001287	9	12.3333	478.904	420.16	-0.188797	0.904346	1	no	ncbi_419082	NC_006088.5	+	197131547	197132464	269	annot_exons
novel_circ_001288	1.33333	1.66667	53.9571	60.2799	0.159865	1	1	no	ncbi_419082	NC_006088.5	+	197131547	197133367	505	annot_exons
novel_circ_001289	0	0.666667	0.001	18.3538	14.1638	1	1	no	ncbi_419049	NC_006088.5	+	197371270	197372825	274	annot_exons
novel_circ_001290	0.666667	0	26.9785	0.001	-14.7195	0.731736	1	no	ncbi_419076	NC_006088.5	-	197411004	197411345	221	annot_exons
novel_circ_001291	1.33333	1.33333	62.1038	48.2224	-0.364976	1	1	no	ncbi_419072	NC_006088.5	+	197565825	197569955	423	annot_exons
novel_circ_001292	1.33333	0	56.6726	0.001	-15.7904	0.318279	1	no	ncbi_430336	NC_006089.5	-	104635	107958	261	annot_exons
novel_circ_001293	0	0.666667	0.001	35.6297	15.1208	0.800341	1	no	ncbi_426039	NC_006089.5	+	155311	156276	966	antisense
novel_circ_001294	0.666667	0	32.4097	0.001	-14.9841	0.775807	1	no	ncbi_426039	NC_006089.5	+	155498	155942	445	antisense
novel_circ_001295	0	1	0.001	44.8029	15.4513	0.636965	1	no	ncbi_426039	NC_006089.5	+	155648	155834	187	antisense
novel_circ_001296	0	2	0.001	89.6057	16.4513	0.239061	1	no	ncbi_426039	NC_006089.5	-	155680	155835	156	one_exon
novel_circ_001297	0.666667	0	26.9785	0.001	-14.7195	0.731781	1	no	ncbi_426039	NC_006089.5	+	155924	156191	268	antisense
novel_circ_001298	0.333333	1.33333	13.4893	65.4982	2.27964	0.551173	1	no	ncbi_101747780	NC_006089.5	+	619120	620342	1223	one_exon
novel_circ_001299	1.33333	0	78.1922	0.001	-16.2547	0.371793	1	no	ncbi_101751764	NC_006089.5	+	639093	639794	702	intronic
novel_circ_001300	0.666667	0	26.9785	0.001	-14.7195	0.731826	1	no	ncbi_101751764	NC_006089.5	+	694707	703747	9041	intronic
novel_circ_001301	0.666667	0	39.0961	0.001	-15.2547	0.684628	1	no	ncbi_101751764	NC_006089.5	+	730823	730993	171	intronic
novel_circ_001302	0	0.666667	0.001	18.3538	14.1638	1	1	no	ncbi_101751764	NC_006089.5	+	835703	843155	7453	intronic
novel_circ_001303	0.666667	0	39.0961	0.001	-15.2547	0.684623	1	no	ncbi_101751764	NC_006089.5	+	845665	866203	20539	intronic
novel_circ_001304	0	0.666667	0.001	35.6297	15.1208	0.800344	1	no	ncbi_101751764	NC_006089.5	+	845665	884854	39190	intronic
novel_circ_001305	0.333333	2.66667	13.4893	102.206	2.92159	0.122796	1	no	ncbi_101751764	NC_006089.5	+	854326	859526	5201	intronic
novel_circ_001306	0	1.66667	0.001	80.4325	16.2955	0.204273	1	no	ncbi_101751764	NC_006089.5	+	854326	865425	11100	intronic
novel_circ_001307	8	5.66667	404.594	199.194	-1.02231	0.231264	1	no	ncbi_101751764	NC_006089.5	+	881178	884854	3677	intronic
novel_circ_001308	2	6	80.9356	237.161	1.55102	0.178873	1	no	ncbi_101751764	NC_006089.5	+	952119	953443	1325	intronic
novel_circ_001309	0	0.666667	0.001	18.3538	14.1638	1	1	no	ncbi_101751764	NC_006089.5	-	960090	960964	875	antisense
novel_circ_001310	2.33333	0	94.4249	0.001	-16.5269	0.168202	1	no	ncbi_101751764	NC_006089.5	+	966130	970334	4205	intronic
novel_circ_001311	0.666667	0	32.4097	0.001	-14.9841	0.775815	1	no	ncbi_101751764	NC_006089.5	+	970826	972076	1251	intronic
novel_circ_001312	10.3333	21.6667	505.911	867.13	0.777365	0.0791503	1	no	ncbi_420383	NC_006089.5	+	1072544	1073848	329	annot_exons
novel_circ_001313	3	1.33333	138.324	51.103	-1.43658	0.2161	1	no	ncbi_420383	NC_006089.5	+	1073640	1077711	468	annot_exons
novel_circ_001314	0.333333	1.66667	13.4893	74.6714	2.46874	0.514208	1	no	ncbi_420383	NC_006089.5	+	1095368	1102316	389	annot_exons
novel_circ_001315	0	1	0.001	33.2881	15.0227	0.646525	1	no	ncbi_420386	NC_006089.5	+	1436470	1437705	1236	intronic
novel_circ_001316	0.666667	0	39.0961	0.001	-15.2547	0.684618	1	no	ncbi_395329	NC_006089.5	+	1883799	1888607	338	annot_exons
novel_circ_001317	0	1.33333	0.001	36.7077	15.1638	0.587001	1	no	ncbi_420388	NC_006089.5	+	2033066	2035576	881	annot_exons
novel_circ_001318	0.666667	0	32.4097	0.001	-14.9841	0.775824	1	no	ncbi_420395	NC_006089.5	-	2336497	2338825	531	annot_exons
novel_circ_001319	1.33333	1	62.1038	33.2881	-0.899673	0.771452	1	no	ncbi_420397	NC_006089.5	-	2426418	2428910	632	exon_intron
novel_circ_001320	2.66667	0.666667	136.953	24.1112	-2.5059	0.147323	1	no	ncbi_420397	NC_006089.5	-	2426418	2432990	724	annot_exons
novel_circ_001321	1.33333	3	62.1038	108.502	0.804973	0.497609	1	no	ncbi_420397	NC_006089.5	-	2426904	2432990	634	annot_exons
novel_circ_001322	0	0.666667	0.001	18.3538	14.1638	1	1	no	ncbi_420398	NC_006089.5	+	2450290	2450498	209	antisense
novel_circ_001323	0.666667	0	26.9785	0.001	-14.7195	0.731871	1	no	ncbi_420398	NC_006089.5	-	2450470	2450680	211	one_exon
novel_circ_001324	0.666667	0	32.4097	0.001	-14.9841	0.775832	1	no	ncbi_420402	NC_006089.5	-	3897416	3897569	154	one_exon
novel_circ_001325	11	14.6667	534.772	588.046	0.137005	0.844483	1	no	ncbi_420402	NC_006089.5	-	3915483	3916044	562	exon_intron
novel_circ_001326	1	0	58.6441	0.001	-15.8397	0.5076	1	no	ncbi_425984	NC_006089.5	+	3941767	3941899	133	one_exon
novel_circ_001327	2.33333	2.33333	123.463	69.9958	-0.818743	0.710446	1	no	ncbi_425984	NC_006089.5	+	3942617	3943114	411	annot_exons
novel_circ_001328	0	0.666667	0.001	18.3538	14.1638	1	1	no	ncbi_425984	NC_006089.5	+	3942617	3955949	5687	annot_exons
novel_circ_001329	1.33333	1.66667	65.447	63.1604	-0.0513055	1	1	no	ncbi_420404	NC_006089.5	-	3978510	3979182	673	one_exon
novel_circ_001330	1.66667	1.66667	84.995	68.9141	-0.30258	1	1	no	ncbi_420404	NC_006089.5	-	3992306	3994456	391	annot_exons
novel_circ_001331	1.66667	1.66667	84.995	68.9178	-0.302502	1	1	no	ncbi_420404	NC_006089.5	-	3992306	3998310	691	annot_exons
novel_circ_001332	0	2.66667	0.001	122.355	16.9007	0.0782693	1	no	ncbi_420404	NC_006089.5	-	4006158	4006314	157	one_exon
novel_circ_001333	0.333333	3	16.2048	117.137	2.85369	0.158026	1	no	ncbi_420406	NC_006089.5	+	4058423	4066213	1122	annot_exons
novel_circ_001334	3	2.33333	159.216	104.547	-0.60683	0.633727	1	no	ncbi_420406	NC_006089.5	+	4058452	4066213	1093	annot_exons
novel_circ_001335	0.666667	0	26.9785	0.001	-14.7195	0.731916	1	no	ncbi_420406	NC_006089.5	+	4060005	4060230	226	intronic
novel_circ_001336	1.33333	0.333333	59.3882	14.9343	-1.99155	0.549361	1	no	ncbi_100858412	NC_006089.5	-	4077126	4077543	418	one_exon
novel_circ_001337	0	0.666667	0.001	29.8686	14.8663	0.775367	1	no	ncbi_100858412	NC_006089.5	+	4077284	4077379	96	antisense
novel_circ_001338	2	0	103.915	0.001	-16.6651	0.102515	1	no	ncbi_395105	NC_006089.5	+	4287269	4342291	431	annot_exons
novel_circ_001339	0.666667	0	26.9785	0.001	-14.7195	0.73196	1	no	ncbi_408252	NC_006089.5	+	4584073	4598864	14792	intronic
novel_circ_001340	4.66667	4.33333	205.771	159.609	-0.366496	0.779598	1	no	ncbi_408252	NC_006089.5	+	4606720	4620583	290	annot_exons
novel_circ_001341	0	0.666667	0.001	29.8686	14.8663	0.775402	1	no	ncbi_420418	NC_006089.5	+	4788074	4788749	676	one_exon
novel_circ_001342	0.666667	0	39.0961	0.001	-15.2547	0.684613	1	no	ncbi_420419	NC_006089.5	-	4827341	4837559	391	annot_exons
novel_circ_001343	13	8.66667	661.872	322.091	-1.03908	0.152692	1	no	ncbi_420427	NC_006089.5	-	5361327	5366043	611	annot_exons
novel_circ_001344	1	2	45.8989	78.091	0.766696	0.804766	1	no	ncbi_420432	NC_006089.5	-	6230506	6238334	645	annot_exons
novel_circ_001345	0	0.666667	0.001	29.8686	14.8663	0.775437	1	no	ncbi_420432	NC_006089.5	-	6235456	6238334	358	annot_exons
novel_circ_001346	1.66667	3.66667	70.1619	144.132	1.03863	0.397132	1	no	ncbi_420434	NC_006089.5	-	6356782	6356957	176	intronic
novel_circ_001347	0	1	0.001	44.8029	15.4513	0.636737	1	no	ncbi_420435	NC_006089.5	-	6400076	6426847	813	annot_exons
novel_circ_001348	1.33333	0.666667	59.3882	18.3538	-1.69409	0.53363	1	no	ncbi_420435	NC_006089.5	+	6460480	6475753	15274	antisense
novel_circ_001349	0	1.66667	0.001	74.6714	16.1883	0.332732	1	no	ncbi_420436	NC_006089.5	+	6593349	6601235	750	annot_exons
novel_circ_001350	0.333333	1.66667	19.548	74.6752	1.9336	0.357938	1	no	ncbi_420437	NC_006089.5	-	6622814	6625073	360	annot_exons
novel_circ_001351	0	0.666667	0.001	29.8686	14.8663	0.775471	1	no	ncbi_420437	NC_006089.5	-	6623650	6625481	378	exon_intron
novel_circ_001352	15	18.3333	735.917	717.776	-0.0360095	0.94308	1	no	ncbi_420437	NC_006089.5	-	6624905	6625480	312	annot_exons
novel_circ_001353	0.666667	0	39.0961	0.001	-15.2547	0.684609	1	no	ncbi_420437	NC_006089.5	-	6635099	6641173	2159	annot_exons
novel_circ_001354	9.66667	9	468.903	388.857	-0.27005	0.688204	1	no	ncbi_420437	NC_006089.5	-	6727735	6732899	454	annot_exons
novel_circ_001355	1.66667	2.33333	75.593	84.3911	0.158838	1	1	no	ncbi_420437	NC_006089.5	-	6727735	6760289	682	annot_exons
novel_circ_001356	0	0.666667	0.001	18.3538	14.1638	1	1	no	ncbi_420437	NC_006089.5	-	6746847	6760289	228	annot_exons
novel_circ_001357	1	0.666667	55.3009	32.7491	-0.755847	0.781901	1	no	ncbi_112531932	NC_006089.5	+	6820216	6823991	3776	intronic
novel_circ_001358	0	0.666667	0.001	18.3538	14.1638	1	1	no	ncbi_420439	NC_006089.5	+	6885028	6885184	157	intronic
novel_circ_001359	0	0.666667	0.001	35.6297	15.1208	0.800383	1	no	ncbi_420439	NC_006089.5	+	6903519	6903694	176	one_exon
novel_circ_001360	0.666667	0	39.0961	0.001	-15.2547	0.684604	1	no	ncbi_420439	NC_006089.5	+	6903529	6903697	169	one_exon
novel_circ_001361	1.66667	1.33333	84.995	62.6177	-0.440808	0.809714	1	no	ncbi_420444	NC_006089.5	+	8083821	8089960	566	annot_exons
novel_circ_001362	0.333333	0.666667	13.4893	18.3538	0.44427	1	1	no	ncbi_420444	NC_006089.5	+	8105801	8115790	1671	annot_exons
novel_circ_001363	1.33333	0.666667	64.8193	32.7491	-0.984968	0.811449	1	no	ncbi_420444	NC_006089.5	+	8129640	8131407	396	annot_exons
novel_circ_001364	0	1	0.001	44.8029	15.4513	0.636508	1	no	NA	NC_006089.5	+	8519188	8519713	526	intergenic
novel_circ_001365	0	0.666667	0.001	18.3538	14.1638	1	1	no	NA	NC_006089.5	-	8519493	8519710	218	intergenic
novel_circ_001366	0.666667	0	32.4097	0.001	-14.9841	0.775841	1	no	ncbi_373986	NC_006089.5	-	8520764	8530724	917	annot_exons
novel_circ_001367	4.66667	0.333333	220.604	17.8148	-3.63031	0.00241439	0.722402	yes	ncbi_420448	NC_006089.5	+	8746307	8747792	219	annot_exons
novel_circ_001368	5.66667	6.33333	300.768	260.733	-0.206075	0.828794	1	no	ncbi_420448	NC_006089.5	+	8746307	8750639	390	annot_exons
novel_circ_001369	1.33333	1.66667	62.7314	68.9178	0.135688	1	1	no	ncbi_420448	NC_006089.5	+	8746307	8760557	796	annot_exons
novel_circ_001370	1.66667	0.333333	72.8775	9.17692	-2.98939	0.39479	1	no	ncbi_420448	NC_006089.5	+	8758450	8760557	406	annot_exons
novel_circ_001371	0	0.666667	0.001	29.8686	14.8663	0.775506	1	no	ncbi_420451	NC_006089.5	-	9552135	9552298	164	one_exon
novel_circ_001372	0	0.666667	0.001	29.8686	14.8663	0.775541	1	no	ncbi_420451	NC_006089.5	+	9552135	9552298	164	antisense
novel_circ_001373	0.666667	0	26.9785	0.001	-14.7195	0.732005	1	no	ncbi_420451	NC_006089.5	+	9572638	9590305	17668	antisense
novel_circ_001374	1.33333	1.66667	56.6726	51.642	-0.134108	1	1	no	ncbi_420451	NC_006089.5	-	9608990	9611508	2519	intronic
novel_circ_001375	0.666667	0	26.9785	0.001	-14.7195	0.73205	1	no	NA	NC_006089.5	+	9868000	9868398	399	intergenic
novel_circ_001376	0	0.666667	0.001	29.8686	14.8663	0.775576	1	no	ncbi_420456	NC_006089.5	+	10251462	10254614	3153	antisense
novel_circ_001377	1.33333	0	59.3882	0.001	-15.8579	0.300354	1	no	ncbi_420460	NC_006089.5	+	10480683	10488298	710	annot_exons
novel_circ_001378	3	0.666667	138.952	29.8686	-2.21789	0.136909	1	no	ncbi_420460	NC_006089.5	+	10484460	10488298	502	annot_exons
novel_circ_001379	1	0	52.5854	0.001	-15.6824	0.478666	1	no	ncbi_428411	NC_006089.5	+	11440181	11467822	1759	annot_exons
novel_circ_001380	0	0.666667	0.001	29.8686	14.8663	0.77561	1	no	ncbi_428412	NC_006089.5	+	12877761	12878181	421	antisense
novel_circ_001381	1	1	49.2421	33.2881	-0.564886	1	1	no	ncbi_428412	NC_006089.5	-	12885221	12906363	645	annot_exons
novel_circ_001382	0.333333	1	19.548	47.6834	1.28646	0.758337	1	no	ncbi_428412	NC_006089.5	-	12889299	12906363	482	annot_exons
novel_circ_001383	1.66667	1.33333	85.6227	36.7077	-1.22191	0.679982	1	no	ncbi_428412	NC_006089.5	-	12898952	12906363	315	annot_exons
novel_circ_001384	1	1.33333	40.4678	48.2224	0.252929	1	1	no	ncbi_428412	NC_006089.5	-	12902092	12902460	369	intronic
novel_circ_001385	0.666667	0	32.4097	0.001	-14.9841	0.775849	1	no	ncbi_428412	NC_006089.5	-	12917327	12923515	119	annot_exons
novel_circ_001386	0	0.666667	0.001	29.8686	14.8663	0.775645	1	no	ncbi_378903	NC_006089.5	-	13016478	13024043	581	annot_exons
novel_circ_001387	2	2.66667	99.112	73.4154	-0.432977	0.866062	1	no	ncbi_420467	NC_006089.5	+	13057826	13071091	443	annot_exons
novel_circ_001388	1	1	48.6145	50.564	0.056723	1	1	no	ncbi_420467	NC_006089.5	+	13057826	13074092	526	annot_exons
novel_circ_001389	0.666667	0	26.9785	0.001	-14.7195	0.732095	1	no	ncbi_420468	NC_006089.5	+	13434450	13481224	3481	annot_exons
novel_circ_001390	4.33333	1.33333	248.066	48.2224	-2.36295	0.129345	1	no	ncbi_420468	NC_006089.5	+	13462643	13481224	786	annot_exons
novel_circ_001391	0	0.666667	0.001	29.8686	14.8663	0.77568	1	no	ncbi_374058	NC_006089.5	-	14098183	14099189	1007	antisense
novel_circ_001392	2.33333	1.66667	99.856	80.4325	-0.31207	0.840612	1	no	ncbi_420471	NC_006089.5	+	14161267	14168339	1591	annot_exons
novel_circ_001393	0	1	0.001	27.5308	14.7488	0.760336	1	no	ncbi_420471	NC_006089.5	-	14161427	14162570	1144	antisense
novel_circ_001394	0	1	0.001	44.8066	15.4514	0.515417	1	no	ncbi_420473	NC_006089.5	-	14277622	14278376	755	antisense
novel_circ_001395	0.666667	1	32.4097	44.8066	0.467287	1	1	no	ncbi_420473	NC_006089.5	+	14277622	14278376	755	exon_intron
novel_circ_001396	11.6667	11.3333	571.153	470.36	-0.280112	0.75952	1	no	ncbi_420473	NC_006089.5	+	14277625	14278379	755	one_exon
novel_circ_001397	0	0.666667	0.001	35.6297	15.1208	0.800422	1	no	ncbi_396029	NC_006089.5	+	14395442	14395623	182	antisense
novel_circ_001398	0	1.66667	0.001	74.6714	16.1883	0.332491	1	no	ncbi_396029	NC_006089.5	-	14401583	14408870	629	annot_exons
novel_circ_001399	0	1.66667	0.001	45.8846	15.4857	0.54108	1	no	ncbi_396029	NC_006089.5	-	14404507	14408870	426	annot_exons
novel_circ_001400	0.666667	0	26.9785	0.001	-14.7195	0.732139	1	no	ncbi_396029	NC_006089.5	-	14452381	14454069	1689	intronic
novel_circ_001401	0	2.66667	0.001	73.4154	16.1638	0.26767	1	no	ncbi_420479	NC_006089.5	-	15020357	15031384	11028	antisense
novel_circ_001402	0.666667	0	39.0961	0.001	-15.2547	0.684599	1	no	ncbi_428414	NC_006089.5	-	15338563	15338715	153	one_exon
novel_circ_001403	4.33333	5.66667	191.654	190.556	-0.00829108	1	1	no	ncbi_428414	NC_006089.5	-	15351201	15358993	637	annot_exons
novel_circ_001404	18	20.6667	895.133	764.746	-0.227122	0.683146	1	no	ncbi_428414	NC_006089.5	-	15355723	15358993	518	annot_exons
novel_circ_001405	1	2.33333	45.8989	84.3911	0.87863	0.587707	1	no	ncbi_428414	NC_006089.5	-	15355723	15371776	1163	annot_exons
novel_circ_001406	0	1.33333	0.001	36.7077	15.1638	0.586986	1	no	ncbi_428414	NC_006089.5	-	15356890	15358993	369	annot_exons
novel_circ_001407	0	0.666667	0.001	18.3538	14.1638	1	1	no	ncbi_428414	NC_006089.5	-	15365420	15371776	3686	exon_intron
novel_circ_001408	0.666667	0	39.0961	0.001	-15.2547	0.684594	1	no	ncbi_428414	NC_006089.5	-	15367418	15371776	1688	exon_intron
novel_circ_001409	17	20.6667	787.186	761.869	-0.0471619	0.956623	1	no	ncbi_428414	NC_006089.5	-	15368461	15371776	645	annot_exons
novel_circ_001410	7	1.66667	327.979	66.0373	-2.31225	0.0113356	1	yes	ncbi_428417	NC_006089.5	+	15869456	15917787	46498	exon_intron
novel_circ_001411	0	0.666667	0.001	18.3538	14.1638	1	1	no	ncbi_428418	NC_006089.5	-	15924418	15924938	521	one_exon
novel_circ_001412	0	0.666667	0.001	18.3538	14.1638	1	1	no	ncbi_428418	NC_006089.5	-	15924995	15925243	249	one_exon
novel_circ_001413	0.666667	0	26.9785	0.001	-14.7195	0.732184	1	no	ncbi_420489	NC_006089.5	+	16034155	16034320	166	intronic
novel_circ_001414	0	0.666667	0.001	35.6297	15.1208	0.800461	1	no	ncbi_420489	NC_006089.5	+	16063861	16064037	177	one_exon
novel_circ_001415	0.666667	0	32.4097	0.001	-14.9841	0.775857	1	no	ncbi_420489	NC_006089.5	-	16083768	16086496	2729	antisense
novel_circ_001416	0.333333	3	13.4893	131.539	3.28561	0.0843514	1	no	ncbi_420499	NC_006089.5	+	16754955	16760520	2651	exon_intron
novel_circ_001417	0	0.666667	0.001	18.3538	14.1638	1	1	no	ncbi_420500	NC_006089.5	+	16882399	16895231	227	annot_exons
novel_circ_001418	2.33333	0	118.66	0.001	-16.8565	0.0647418	1	no	ncbi_420500	NC_006089.5	+	16904060	16906007	1948	one_exon
novel_circ_001419	1.33333	2.33333	60.0159	87.2716	0.540169	0.802161	1	no	ncbi_420501	NC_006089.5	-	16961547	16975238	495	annot_exons
novel_circ_001420	1.33333	0	68.7902	0.001	-16.0699	0.16598	1	no	ncbi_420501	NC_006089.5	-	17105361	17105644	284	one_exon
novel_circ_001421	0	0.666667	0.001	29.8686	14.8663	0.775715	1	no	ncbi_420501	NC_006089.5	-	17183265	17186678	3414	intronic
novel_circ_001422	0	1	0.001	27.5308	14.7488	0.760211	1	no	ncbi_420504	NC_006089.5	-	17643480	17643644	165	antisense
novel_circ_001423	0	1	0.001	27.5308	14.7488	0.760101	1	no	ncbi_420504	NC_006089.5	+	17643480	17643644	165	one_exon
novel_circ_001424	0	0.666667	0.001	35.6297	15.1208	0.8005	1	no	ncbi_420504	NC_006089.5	-	17644388	17644606	219	antisense
novel_circ_001425	1	0	52.5854	0.001	-15.6824	0.478545	1	no	ncbi_420508	NC_006089.5	+	17884756	17902289	287	annot_exons
novel_circ_001426	0	0.666667	0.001	29.8686	14.8663	0.775749	1	no	ncbi_420509	NC_006089.5	-	17954979	17985248	1098	annot_exons
novel_circ_001427	3	0.333333	141.04	9.17692	-3.94195	0.0459564	1	yes	ncbi_420509	NC_006089.5	-	17975752	17978160	823	annot_exons
novel_circ_001428	4	3.33333	172.733	132.071	-0.387236	0.8047	1	no	ncbi_420509	NC_006089.5	-	17975752	17985248	919	annot_exons
novel_circ_001429	1	0	43.1834	0.001	-15.3982	0.463265	1	no	ncbi_420509	NC_006089.5	-	17994846	18004463	404	annot_exons
novel_circ_001430	0.333333	1.66667	13.4893	54.5225	2.01504	0.552934	1	no	ncbi_420524	NC_006089.5	+	20000187	20038455	734	annot_exons
novel_circ_001431	0.666667	1.33333	35.7529	48.2224	0.431645	1	1	no	ncbi_420524	NC_006089.5	+	20023676	20025730	317	annot_exons
novel_circ_001432	0.666667	0	39.0961	0.001	-15.2547	0.684589	1	no	ncbi_420524	NC_006089.5	+	20081496	20081693	198	intronic
novel_circ_001433	0	0.666667	0.001	35.6297	15.1208	0.800539	1	no	ncbi_420524	NC_006089.5	+	20081496	20085371	3876	intronic
novel_circ_001434	1	1.33333	55.3009	45.3456	-0.286341	1	1	no	ncbi_420528	NC_006089.5	+	20541149	20556058	684	annot_exons
novel_circ_001435	1	0.333333	55.3009	17.8148	-1.63422	0.598043	1	no	ncbi_420528	NC_006089.5	+	20541149	20570010	801	annot_exons
novel_circ_001436	0	0.666667	0.001	35.6297	15.1208	0.800578	1	no	ncbi_420529	NC_006089.5	-	20610728	20613983	3256	antisense
novel_circ_001437	0.666667	0	39.0961	0.001	-15.2547	0.684584	1	no	ncbi_420529	NC_006089.5	+	20612787	20616426	3640	one_exon
novel_circ_001438	0.666667	0.666667	39.0961	18.3538	-1.09094	0.824886	1	no	ncbi_771872	NC_006089.5	-	21735533	21735743	211	antisense
novel_circ_001439	0.666667	0	26.9785	0.001	-14.7195	0.732228	1	no	ncbi_420546	NC_006089.5	+	21840174	21842148	1975	intronic
novel_circ_001440	0.666667	0	39.0961	0.001	-15.2547	0.684579	1	no	ncbi_420546	NC_006089.5	+	21841261	21842148	888	intronic
novel_circ_001441	0	0.666667	0.001	18.3538	14.1638	1	1	no	ncbi_420546	NC_006089.5	+	21864904	21876741	341	annot_exons
novel_circ_001442	1	0	58.6441	0.001	-15.8397	0.507627	1	no	ncbi_420546	NC_006089.5	+	21943837	21964119	245	annot_exons
novel_circ_001443	0.666667	0	39.0961	0.001	-15.2547	0.684574	1	no	ncbi_420546	NC_006089.5	+	21962510	21964119	1610	exon_intron
novel_circ_001444	8.33333	8.66667	414.113	368.154	-0.169716	0.855371	1	no	ncbi_420546	NC_006089.5	+	22030746	22035195	287	annot_exons
novel_circ_001445	0	0.666667	0.001	18.3538	14.1638	1	1	no	NA	NC_006089.5	-	22138253	22138672	420	intergenic
novel_circ_001446	1	1	58.6441	36.1687	-0.697246	0.813654	1	no	ncbi_420550	NC_006089.5	+	22559374	22572560	570	annot_exons
novel_circ_001447	0.666667	0	32.4097	0.001	-14.9841	0.775866	1	no	ncbi_420550	NC_006089.5	+	22578442	22599540	1131	annot_exons
novel_circ_001448	4	0.666667	190.91	26.9918	-2.8223	0.0198605	1	yes	ncbi_420553	NC_006089.5	-	22634352	22637572	2308	annot_exons
novel_circ_001449	0	1.33333	0.001	36.7077	15.1638	0.586865	1	no	ncbi_420558	NC_006089.5	-	22716627	22719556	509	annot_exons
novel_circ_001450	0	1	0.001	53.4445	15.7058	0.535655	1	no	ncbi_420559	NC_006089.5	+	22911435	22914166	2732	antisense
novel_circ_001451	0	0.666667	0.001	29.8686	14.8663	0.775784	1	no	ncbi_420559	NC_006089.5	+	22912415	22913450	1036	antisense
novel_circ_001452	0	0.666667	0.001	35.6297	15.1208	0.800617	1	no	ncbi_420559	NC_006089.5	-	22912608	22914970	2363	one_exon
novel_circ_001453	0	0.666667	0.001	35.6297	15.1208	0.800656	1	no	ncbi_420559	NC_006089.5	+	22913773	22914038	266	antisense
novel_circ_001454	0.666667	0	39.0961	0.001	-15.2547	0.68457	1	no	ncbi_420560	NC_006089.5	+	22977541	22984532	560	annot_exons
novel_circ_001455	1	1.66667	46.5266	68.9178	0.566821	0.776732	1	no	ncbi_428427	NC_006089.5	-	24189736	24200342	313	annot_exons
novel_circ_001456	0	0.666667	0.001	18.3538	14.1638	1	1	no	ncbi_420572	NC_006089.5	+	24494531	24501435	6905	intronic
novel_circ_001457	0	1	0.001	27.5308	14.7488	0.759991	1	no	ncbi_420575	NC_006089.5	+	24696253	24698764	326	annot_exons
novel_circ_001458	0.666667	0	26.9785	0.001	-14.7195	0.732273	1	no	ncbi_420580	NC_006089.5	+	24860945	24917773	31472	exon_intron
novel_circ_001459	4.66667	5.33333	223.319	224.561	0.007997	1	1	no	ncbi_420580	NC_006089.5	+	24908440	24917773	239	annot_exons
novel_circ_001460	10	8	502.451	315.252	-0.672478	0.297711	1	no	ncbi_420580	NC_006089.5	+	24908440	24923596	356	annot_exons
novel_circ_001461	8.33333	19	416.828	805.225	0.949939	0.104329	1	no	ncbi_420580	NC_006089.5	+	24908440	24927050	509	annot_exons
novel_circ_001462	4	2	190.91	66.5763	-1.51981	0.160282	1	no	ncbi_420580	NC_006089.5	+	24908440	24933764	720	annot_exons
novel_circ_001463	0.333333	0.666667	13.4893	29.8686	1.14682	1	1	no	ncbi_420580	NC_006089.5	+	24917687	24927050	357	annot_exons
novel_circ_001464	0	0.666667	0.001	29.8686	14.8663	0.775819	1	no	ncbi_420580	NC_006089.5	-	24942436	24943219	784	antisense
novel_circ_001465	2.66667	1.66667	119.404	66.0373	-0.8545	0.468484	1	no	ncbi_420580	NC_006089.5	+	24942504	24943127	624	one_exon
novel_circ_001466	1	0.666667	58.6441	32.7491	-0.840531	0.819883	1	no	ncbi_420583	NC_006089.5	+	26048145	26053413	795	annot_exons
novel_circ_001467	0.666667	0	26.9785	0.001	-14.7195	0.732317	1	no	ncbi_420583	NC_006089.5	+	26048636	26048794	159	one_exon
novel_circ_001468	1	1	45.8989	53.4445	0.219581	1	1	no	ncbi_420583	NC_006089.5	+	26061071	26086201	1436	annot_exons
novel_circ_001469	0	6.66667	0.001	287.186	18.1316	0.000115476	0.112704	yes	ncbi_420583	NC_006089.5	+	26061071	26099772	1609	annot_exons
novel_circ_001470	1	0.666667	52.5854	32.7491	-0.683205	1	1	no	ncbi_420583	NC_006089.5	+	26067393	26086201	1276	annot_exons
novel_circ_001471	0.666667	0.333333	39.0961	17.8148	-1.13395	0.839244	1	no	ncbi_420583	NC_006089.5	+	26086033	26099772	342	annot_exons
novel_circ_001472	0	0.666667	0.001	29.8686	14.8663	0.775853	1	no	ncbi_420586	NC_006089.5	+	26585443	26585753	311	one_exon
novel_circ_001473	0	1	0.001	44.8029	15.4513	0.63628	1	no	ncbi_420586	NC_006089.5	-	26587858	26588272	415	antisense
novel_circ_001474	0	0.666667	0.001	18.3538	14.1638	1	1	no	ncbi_420588	NC_006089.5	+	26775809	26780833	873	exon_intron
novel_circ_001475	0	0.666667	0.001	18.3538	14.1638	1	1	no	ncbi_420589	NC_006089.5	-	26801272	26801593	322	antisense
novel_circ_001476	0.666667	0	39.0961	0.001	-15.2547	0.684565	1	no	ncbi_420591	NC_006089.5	-	28329436	28382292	862	annot_exons
novel_circ_001477	0.666667	0	39.0961	0.001	-15.2547	0.68456	1	no	ncbi_420597	NC_006089.5	-	28589662	28590577	916	one_exon
novel_circ_001478	0	0.666667	0.001	29.8686	14.8663	0.775888	1	no	ncbi_373907	NC_006089.5	+	28792193	28798520	327	annot_exons
novel_circ_001479	2	0	80.9356	0.001	-16.3045	0.232569	1	no	ncbi_373907	NC_006089.5	+	28806629	28807436	808	intronic
novel_circ_001480	0	1	0.001	27.5308	14.7488	0.759881	1	no	ncbi_420598	NC_006089.5	+	28962756	28963061	306	antisense
novel_circ_001481	0	1.33333	0.001	71.2593	16.1208	0.397269	1	no	ncbi_420598	NC_006089.5	+	28964598	28964837	240	antisense
novel_circ_001482	2.66667	2	113.345	75.2142	-0.591648	0.676471	1	no	ncbi_420598	NC_006089.5	-	28999862	29002350	315	annot_exons
novel_circ_001483	1.66667	4.33333	84.995	148.091	0.801029	0.426758	1	no	ncbi_420599	NC_006089.5	+	29303588	29309231	642	annot_exons
novel_circ_001484	0.666667	0	26.9785	0.001	-14.7195	0.732362	1	no	ncbi_420599	NC_006089.5	+	29309295	29311841	2547	intronic
novel_circ_001485	1	0.333333	58.6441	14.9343	-1.97336	0.68493	1	no	ncbi_420599	NC_006089.5	+	29381526	29464149	1072	annot_exons
novel_circ_001486	5	3.66667	240.152	123.976	-0.953891	0.263083	1	no	ncbi_395470	NC_006089.5	+	29994750	30005388	833	annot_exons
novel_circ_001487	0.666667	0	32.4097	0.001	-14.9841	0.775874	1	no	ncbi_420607	NC_006089.5	+	30410398	30412321	1924	intronic
novel_circ_001488	0.666667	0	39.0961	0.001	-15.2547	0.684555	1	no	ncbi_420608	NC_006089.5	-	30562313	30567150	894	annot_exons
novel_circ_001489	0	0.666667	0.001	29.8686	14.8663	0.775923	1	no	ncbi_100857462	NC_006089.5	-	30670413	30670566	154	intronic
novel_circ_001490	0.333333	1.33333	13.4893	42.4651	1.65446	0.74236	1	no	ncbi_100857462	NC_006089.5	-	30742908	30746698	449	annot_exons
novel_circ_001491	0	0.666667	0.001	18.3538	14.1638	1	1	no	ncbi_420611	NC_006089.5	-	30896987	30904815	1385	annot_exons
novel_circ_001492	1.66667	2.66667	75.593	128.12	0.761167	0.694249	1	no	ncbi_420611	NC_006089.5	-	30904706	30916331	1020	annot_exons
novel_circ_001493	1.66667	0.666667	79.5639	26.9918	-1.5596	0.587532	1	no	ncbi_420611	NC_006089.5	-	30909916	30916331	362	annot_exons
novel_circ_001494	0	0.666667	0.001	35.6297	15.1208	0.800695	1	no	ncbi_420611	NC_006089.5	-	30913741	30916331	182	annot_exons
novel_circ_001495	2.33333	2.33333	97.1404	101.667	0.0657063	1	1	no	ncbi_420617	NC_006089.5	-	31181570	31189065	811	annot_exons
novel_circ_001496	0	0.666667	0.001	29.8686	14.8663	0.775957	1	no	ncbi_420618	NC_006089.5	-	31281665	31282886	304	annot_exons
novel_circ_001497	0	1.66667	0.001	66.0373	16.011	0.212894	1	no	ncbi_420618	NC_006089.5	-	31290467	31295760	495	annot_exons
novel_circ_001498	5.66667	2.66667	276.532	105.086	-1.39587	0.0985984	1	no	ncbi_420618	NC_006089.5	-	31290467	31296350	807	annot_exons
novel_circ_001499	0	0.666667	0.001	18.3538	14.1638	1	1	no	ncbi_420618	NC_006089.5	-	31290467	31297604	2061	exon_intron
novel_circ_001500	0.666667	0	32.4097	0.001	-14.9841	0.775883	1	no	ncbi_420618	NC_006089.5	-	31290467	31298398	2855	exon_intron
novel_circ_001501	0.666667	0	32.4097	0.001	-14.9841	0.775891	1	no	ncbi_420619	NC_006089.5	-	31320178	31321495	1318	antisense
novel_circ_001502	0.666667	0	26.9785	0.001	-14.7195	0.732406	1	no	ncbi_420619	NC_006089.5	-	31321663	31321913	251	antisense
novel_circ_001503	0.666667	0	32.4097	0.001	-14.9841	0.775899	1	no	ncbi_428432	NC_006089.5	-	31671709	31681073	1068	annot_exons
novel_circ_001504	0.666667	0	32.4097	0.001	-14.9841	0.775908	1	no	ncbi_428432	NC_006089.5	-	31675859	31685423	4933	exon_intron
novel_circ_001505	1.33333	0.333333	59.3882	14.9343	-1.99155	0.549471	1	no	ncbi_420627	NC_006089.5	-	32183587	32184887	1301	one_exon
novel_circ_001506	1.33333	0.333333	66.0746	17.8148	-1.89102	0.551865	1	no	ncbi_420627	NC_006089.5	-	32183587	32190751	2351	annot_exons
novel_circ_001507	1.33333	0	64.8193	0.001	-15.9841	0.439017	1	no	ncbi_420627	NC_006089.5	-	32185040	32185944	206	annot_exons
novel_circ_001508	0.666667	0	39.0961	0.001	-15.2547	0.68455	1	no	ncbi_420627	NC_006089.5	-	32186182	32190751	844	annot_exons
novel_circ_001509	1	1	40.4678	27.5308	-0.55573	1	1	no	ncbi_420627	NC_006089.5	+	32187980	32188139	160	antisense
novel_circ_001510	4.33333	2.33333	238.036	84.3911	-1.49602	0.236825	1	no	ncbi_395355	NC_006089.5	+	32200277	32202438	309	annot_exons
novel_circ_001511	0	1	0.001	39.0455	15.2529	0.496248	1	no	ncbi_420628	NC_006089.5	+	32229927	32240509	343	annot_exons
novel_circ_001512	0.666667	0	39.0961	0.001	-15.2547	0.684545	1	no	ncbi_420629	NC_006089.5	-	32426289	32480068	558	annot_exons
novel_circ_001513	2.66667	3.66667	122.12	135.494	0.149935	1	1	no	ncbi_420632	NC_006089.5	-	32903661	32912113	393	annot_exons
novel_circ_001514	0.333333	1.66667	16.2048	80.4363	2.31142	0.460032	1	no	ncbi_395490	NC_006089.5	+	32949588	32952531	450	annot_exons
novel_circ_001515	1	1	58.6441	27.5308	-1.09094	0.8449	1	no	ncbi_428435	NC_006089.5	+	33267867	33280455	288	annot_exons
novel_circ_001516	0.666667	0	26.9785	0.001	-14.7195	0.732451	1	no	ncbi_420636	NC_006089.5	-	33913913	33914158	246	exon_intron
novel_circ_001517	0	0.666667	0.001	29.8686	14.8663	0.775992	1	no	ncbi_776178	NC_006089.5	-	33940613	33945385	4773	exon_intron
novel_circ_001518	0	0.666667	0.001	18.3538	14.1638	1	1	no	ncbi_420637	NC_006089.5	-	33942037	33942745	709	antisense
novel_circ_001519	0.666667	0	39.0961	0.001	-15.2547	0.68454	1	no	NA	NC_006089.5	-	34028342	34028630	289	intergenic
novel_circ_001520	0	1	0.001	44.8029	15.4513	0.636052	1	no	NA	NC_006089.5	+	34315816	34316687	872	intergenic
novel_circ_001521	2	1	98.4843	33.2881	-1.56489	0.254245	1	no	ncbi_395109	NC_006089.5	-	34337725	34404562	1190	annot_exons
novel_circ_001522	1	0.333333	40.4678	14.9343	-1.43815	0.809906	1	no	ncbi_395109	NC_006089.5	-	34346614	34404562	1074	annot_exons
novel_circ_001523	1	1	43.1834	44.8029	0.0531153	1	1	no	ncbi_395109	NC_006089.5	-	34350173	34350590	418	one_exon
novel_circ_001524	0.666667	1	33.0373	39.0455	0.24106	1	1	no	ncbi_395109	NC_006089.5	-	34363922	34376744	296	annot_exons
novel_circ_001525	6.33333	7.33333	294.942	322.812	0.130264	0.93057	1	no	ncbi_395109	NC_006089.5	-	34363922	34404562	452	annot_exons
novel_circ_001526	0.666667	0	26.9785	0.001	-14.7195	0.732495	1	no	ncbi_395109	NC_006089.5	-	34374740	34374905	166	intronic
novel_circ_001527	1.33333	6	62.7314	231.404	1.88315	0.030488	1	yes	ncbi_395109	NC_006089.5	-	34376558	34404562	343	annot_exons
novel_circ_001528	1	4	55.3009	133.156	1.26774	0.399654	1	no	ncbi_395109	NC_006089.5	-	34404407	34404562	156	one_exon
novel_circ_001529	0	2	0.001	89.6057	16.4513	0.239058	1	no	ncbi_420645	NC_006089.5	+	34551069	34553776	2708	intronic
novel_circ_001530	1.66667	0.333333	81.0241	14.9343	-2.43972	0.505304	1	no	ncbi_420645	NC_006089.5	+	34551069	34554300	3232	intronic
novel_circ_001531	0	0.666667	0.001	18.3538	14.1638	1	1	no	ncbi_420646	NC_006089.5	+	34649299	34650724	1426	antisense
novel_circ_001532	1.33333	1	53.9571	44.8029	-0.268221	1	1	no	ncbi_420646	NC_006089.5	-	34764595	34778893	486	annot_exons
novel_circ_001533	1.33333	0	53.9571	0.001	-15.7195	0.441735	1	no	ncbi_420646	NC_006089.5	-	34897170	34898784	1615	intronic
novel_circ_001534	4.66667	4	221.232	170.585	-0.375069	0.637806	1	no	ncbi_420647	NC_006089.5	-	35213792	35219842	789	annot_exons
novel_circ_001535	0.666667	0	39.0961	0.001	-15.2547	0.684535	1	no	ncbi_428441	NC_006089.5	-	35830440	35832731	2292	antisense
novel_circ_001536	0	0.666667	0.001	35.6297	15.1208	0.800734	1	no	NA	NC_006089.5	-	36664124	36666537	2414	intergenic
novel_circ_001537	1	0	51.9577	0.001	-15.6651	0.473295	1	no	ncbi_776043	NC_006089.5	+	36973440	36989820	281	annot_exons
novel_circ_001538	2	0	107.259	0.001	-16.7107	0.0991799	1	no	ncbi_396266	NC_006089.5	+	37592829	37593328	500	one_exon
novel_circ_001539	1	0	40.4678	0.001	-15.3045	0.605828	1	no	ncbi_396266	NC_006089.5	+	37708399	37712852	4454	intronic
novel_circ_001540	0	0.666667	0.001	29.8686	14.8663	0.776027	1	no	ncbi_395966	NC_006089.5	+	37797325	37798697	1373	antisense
novel_circ_001541	0.666667	0.666667	39.0961	29.8686	-0.388396	1	1	no	ncbi_420658	NC_006089.5	-	38405875	38419301	1144	annot_exons
novel_circ_001542	3.66667	4	183.479	164.82	-0.154727	1	1	no	ncbi_420658	NC_006089.5	-	38419113	38434805	712	annot_exons
novel_circ_001543	0.666667	0.333333	32.4097	14.9343	-1.1178	1	1	no	ncbi_420658	NC_006089.5	-	38422479	38434805	362	annot_exons
novel_circ_001544	1	0.333333	55.3009	14.9343	-1.88868	0.595023	1	no	ncbi_420659	NC_006089.5	+	38736500	38750311	13812	exon_intron
novel_circ_001545	0.333333	0.666667	13.4893	29.8686	1.14682	1	1	no	ncbi_420661	NC_006089.5	+	38948962	38955580	6619	exon_intron
novel_circ_001546	0.666667	0	26.9785	0.001	-14.7195	0.732539	1	no	ncbi_420661	NC_006089.5	+	39204595	39294613	321	annot_exons
novel_circ_001547	0.333333	3.33333	19.548	126.317	2.69195	0.0495045	1	yes	ncbi_396399	NC_006089.5	-	39774513	39778115	3603	antisense
novel_circ_001548	0.333333	1	16.2048	47.6834	1.55706	0.757199	1	no	ncbi_396399	NC_006089.5	+	39774818	39778427	2093	exon_intron
novel_circ_001549	9.66667	13	435.061	553.684	0.347847	0.704693	1	no	ncbi_396399	NC_006089.5	+	39775437	39779156	1973	exon_intron
novel_circ_001550	3	6.33333	135.609	254.972	0.910888	0.271203	1	no	ncbi_396399	NC_006089.5	+	39778579	39780542	342	annot_exons
novel_circ_001551	1.66667	1.33333	87.7106	36.7077	-1.25667	0.676305	1	no	ncbi_396399	NC_006089.5	+	39792260	39797460	942	annot_exons
novel_circ_001552	0	0.666667	0.001	29.8686	14.8663	0.776061	1	no	ncbi_396399	NC_006089.5	-	39792384	39792649	266	antisense
novel_circ_001553	0.666667	0	26.9785	0.001	-14.7195	0.732583	1	no	ncbi_396399	NC_006089.5	+	39811547	39811794	248	one_exon
novel_circ_001554	1.66667	2.66667	84.995	107.96	0.345041	1	1	no	NA	NC_006089.5	-	40053390	40057114	3725	intergenic
novel_circ_001555	0.333333	1.66667	16.2048	57.3993	1.82461	0.531964	1	no	NA	NC_006089.5	-	40053390	40060088	6699	intergenic
novel_circ_001556	0	1.33333	0.001	71.2593	16.1208	0.397319	1	no	NA	NC_006089.5	-	40074596	40074844	249	intergenic
novel_circ_001557	0	1	0.001	27.5308	14.7488	0.759772	1	no	ncbi_428444	NC_006089.5	+	40098333	40100521	397	annot_exons
novel_circ_001558	0	0.666667	0.001	29.8686	14.8663	0.776096	1	no	ncbi_428444	NC_006089.5	-	40100323	40102237	1915	antisense
novel_circ_001559	4	6.66667	199.684	269.91	0.434759	0.560462	1	no	ncbi_428444	NC_006089.5	+	40118501	40120360	572	annot_exons
novel_circ_001560	0	0.666667	0.001	29.8686	14.8663	0.77613	1	no	ncbi_428444	NC_006089.5	+	40118501	40125334	1073	annot_exons
novel_circ_001561	0	0.666667	0.001	35.6297	15.1208	0.800773	1	no	ncbi_428444	NC_006089.5	+	40118533	40119572	250	annot_exons
novel_circ_001562	0	0.666667	0.001	18.3538	14.1638	1	1	no	ncbi_428444	NC_006089.5	+	40118641	40125334	933	annot_exons
novel_circ_001563	0	0.666667	0.001	29.8686	14.8663	0.776165	1	no	ncbi_428444	NC_006089.5	+	40122703	40125334	501	annot_exons
novel_circ_001564	0.666667	0	26.9785	0.001	-14.7195	0.732628	1	no	ncbi_428444	NC_006089.5	+	40125157	40127576	900	annot_exons
novel_circ_001565	0	0.666667	0.001	29.8686	14.8663	0.7762	1	no	ncbi_428444	NC_006089.5	-	40127547	40127831	285	antisense
novel_circ_001566	0	0.666667	0.001	29.8686	14.8663	0.776234	1	no	ncbi_428444	NC_006089.5	-	40127880	40128860	981	antisense
novel_circ_001567	0	0.666667	0.001	29.8686	14.8663	0.776269	1	no	ncbi_428444	NC_006089.5	-	40127914	40128278	365	antisense
novel_circ_001568	0	0.666667	0.001	29.8686	14.8663	0.776303	1	no	ncbi_428444	NC_006089.5	-	40128368	40128588	221	antisense
novel_circ_001569	0.333333	1.66667	16.2048	54.5225	1.75043	0.552398	1	no	ncbi_420663	NC_006089.5	-	40146111	40153007	631	annot_exons
novel_circ_001570	1.33333	1.66667	62.7314	57.3993	-0.128154	1	1	no	ncbi_420663	NC_006089.5	-	40170178	40205833	808	annot_exons
novel_circ_001571	2	3	107.886	125.774	0.221327	1	1	no	ncbi_420663	NC_006089.5	-	40179095	40205833	653	annot_exons
novel_circ_001572	3.66667	8	196.852	355.565	0.852999	0.385082	1	no	ncbi_420663	NC_006089.5	-	40194954	40205833	442	annot_exons
novel_circ_001573	0.666667	0	32.4097	0.001	-14.9841	0.775916	1	no	ncbi_420663	NC_006089.5	-	40194954	40208799	3408	exon_intron
novel_circ_001574	0	0.666667	0.001	35.6297	15.1208	0.800812	1	no	ncbi_420667	NC_006089.5	+	40384483	40384691	209	antisense
novel_circ_001575	0	0.666667	0.001	18.3538	14.1638	1	1	no	ncbi_420668	NC_006089.5	-	40409867	40412108	348	annot_exons
novel_circ_001576	0.666667	0	26.9785	0.001	-14.7195	0.732672	1	no	ncbi_420669	NC_006089.5	+	40452804	40454098	268	annot_exons
novel_circ_001577	2.33333	0.666667	105.915	18.3538	-2.52875	0.138481	1	no	ncbi_420675	NC_006089.5	-	40969580	40987688	1283	annot_exons
novel_circ_001578	27	14	1276.06	563.928	-1.17811	0.0274221	1	yes	ncbi_420675	NC_006089.5	-	40985888	40987688	793	annot_exons
novel_circ_001579	0	0.666667	0.001	18.3538	14.1638	1	1	no	ncbi_420678	NC_006089.5	+	41212705	41212982	278	antisense
novel_circ_001580	0.666667	0	32.4097	0.001	-14.9841	0.775924	1	no	ncbi_420678	NC_006089.5	-	41213343	41235847	1305	annot_exons
novel_circ_001581	1	0.666667	58.6441	26.9918	-1.11947	0.826661	1	no	ncbi_420678	NC_006089.5	-	41213737	41235847	911	annot_exons
novel_circ_001582	4	2.66667	184.223	107.963	-0.770915	0.369629	1	no	ncbi_420678	NC_006089.5	-	41235752	41257917	22166	exon_intron
novel_circ_001583	1.33333	1.33333	62.1038	53.9798	-0.202261	1	1	no	ncbi_420678	NC_006089.5	-	41245414	41257917	12504	intronic
novel_circ_001584	1.66667	1.66667	78.9362	45.8846	-0.782678	0.79506	1	no	ncbi_420678	NC_006089.5	-	41255342	41257917	2576	intronic
novel_circ_001585	0.666667	0.666667	26.9785	32.7491	0.279644	1	1	no	ncbi_428449	NC_006089.5	-	41551315	41551525	211	one_exon
novel_circ_001586	0	1.33333	0.001	36.7077	15.1638	0.586745	1	no	ncbi_428450	NC_006089.5	-	41665371	41666518	1148	antisense
novel_circ_001587	1	0	43.1834	0.001	-15.3982	0.463343	1	no	ncbi_420686	NC_006089.5	-	41835787	41838424	265	annot_exons
novel_circ_001588	1.33333	1.66667	72.1334	45.8846	-0.652657	0.833872	1	no	ncbi_420694	NC_006089.5	-	42603191	42605067	678	annot_exons
novel_circ_001589	5.66667	4	255.641	141.79	-0.850357	0.33431	1	no	ncbi_420698	NC_006089.5	+	42742750	42744369	325	annot_exons
novel_circ_001590	6.33333	1.66667	307.892	57.3993	-2.42332	0.149934	1	no	ncbi_420698	NC_006089.5	+	42742750	42745038	994	exon_intron
novel_circ_001591	0.333333	1	16.2048	39.0455	1.26873	0.767209	1	no	ncbi_420698	NC_006089.5	+	42742750	42745092	1048	exon_intron
novel_circ_001592	1	0	40.4678	0.001	-15.3045	0.605716	1	no	ncbi_420698	NC_006089.5	+	42742750	42748972	643	annot_exons
novel_circ_001593	1.33333	0	53.9571	0.001	-15.7195	0.44163	1	no	ncbi_420700	NC_006089.5	+	42773141	42773366	226	antisense
novel_circ_001594	0	1.33333	0.001	71.2593	16.1208	0.39723	1	no	ncbi_420703	NC_006089.5	+	43014725	43016700	558	annot_exons
novel_circ_001595	1.33333	1	56.6726	33.2881	-0.767644	0.767254	1	no	ncbi_420705	NC_006089.5	+	43080817	43083839	455	annot_exons
novel_circ_001596	5.33333	7.66667	264.503	294.564	0.155295	0.909307	1	no	ncbi_420705	NC_006089.5	+	43080817	43093203	765	annot_exons
novel_circ_001597	0	0.666667	0.001	29.8686	14.8663	0.776338	1	no	ncbi_420705	NC_006089.5	+	43083715	43093203	435	annot_exons
novel_circ_001598	0	0.666667	0.001	29.8686	14.8663	0.776372	1	no	ncbi_420708	NC_006089.5	-	43155487	43157294	614	annot_exons
novel_circ_001599	1	1	49.2421	50.564	0.0382156	1	1	no	ncbi_420708	NC_006089.5	-	43156878	43157196	319	intronic
novel_circ_001600	1.33333	1.33333	53.9571	36.7077	-0.55573	1	1	no	ncbi_420714	NC_006089.5	+	43688247	43688539	293	one_exon
novel_circ_001601	0	0.666667	0.001	35.6297	15.1208	0.800851	1	no	ncbi_420714	NC_006089.5	+	43753516	43754078	563	intronic
novel_circ_001602	0	1.66667	0.001	45.8846	15.4857	0.540939	1	no	ncbi_395181	NC_006089.5	+	44295294	44298981	3688	antisense
novel_circ_001603	0	0.666667	0.001	18.3538	14.1638	1	1	no	ncbi_395181	NC_006089.5	+	44295320	44297471	2152	antisense
novel_circ_001604	1	4.33333	43.1834	162.49	1.9118	0.174954	1	no	ncbi_395181	NC_006089.5	+	44296231	44297394	1164	antisense
novel_circ_001605	1.66667	2.33333	72.8775	98.7827	0.438785	0.859081	1	no	ncbi_395181	NC_006089.5	-	44296233	44297394	280	annot_exons
novel_circ_001606	0.666667	1.66667	26.9785	63.1567	1.22712	0.791018	1	no	ncbi_395181	NC_006089.5	+	44296234	44297391	1158	antisense
novel_circ_001607	0.666667	0	32.4097	0.001	-14.9841	0.775933	1	no	ncbi_395181	NC_006089.5	+	44296234	44297394	1161	antisense
novel_circ_001608	0	0.666667	0.001	18.3538	14.1638	1	1	no	ncbi_395181	NC_006089.5	+	44296240	44297394	1155	antisense
novel_circ_001609	0	0.666667	0.001	18.3538	14.1638	1	1	no	ncbi_395181	NC_006089.5	-	44296266	44297344	197	annot_exons
novel_circ_001610	0	1.33333	0.001	36.7077	15.1638	0.586624	1	no	ncbi_428458	NC_006089.5	-	44573960	44591456	1268	annot_exons
novel_circ_001611	1	4	58.6441	182.096	1.63464	0.267488	1	no	ncbi_428458	NC_006089.5	-	44582162	44591456	814	annot_exons
novel_circ_001612	18.6667	28.3333	909.366	1137.04	0.322345	0.430111	1	no	ncbi_428458	NC_006089.5	-	44582827	44591456	706	annot_exons
novel_circ_001613	1.66667	0	81.0241	0.001	-16.3061	0.310611	1	no	ncbi_420724	NC_006089.5	-	44616901	44620114	647	annot_exons
novel_circ_001614	2.33333	1.33333	109.258	62.6214	-0.803011	0.653756	1	no	ncbi_420724	NC_006089.5	-	44703762	44726576	2418	annot_exons
novel_circ_001615	6	6	310.286	277.474	-0.161248	0.855657	1	no	ncbi_420724	NC_006089.5	-	44703762	44729969	2522	annot_exons
novel_circ_001616	1	1	43.1834	41.926	-0.0426291	1	1	no	ncbi_420724	NC_006089.5	-	44703762	44740830	2601	annot_exons
novel_circ_001617	0.666667	1	29.6941	27.5308	-0.109131	1	1	no	ncbi_420724	NC_006089.5	-	44719620	44726576	337	annot_exons
novel_circ_001618	2	2.66667	89.0823	107.963	0.27733	1	1	no	ncbi_420724	NC_006089.5	-	44719620	44729969	441	annot_exons
novel_circ_001619	1	1.33333	40.4678	53.9798	0.415645	1	1	no	ncbi_420724	NC_006089.5	-	44724800	44729969	370	annot_exons
novel_circ_001620	6.33333	3	302.883	102.745	-1.5597	0.0515004	1	no	ncbi_428459	NC_006089.5	+	45391067	45402986	974	annot_exons
novel_circ_001621	1.33333	0.666667	62.1038	18.3538	-1.7586	0.554252	1	no	ncbi_420735	NC_006089.5	-	46236455	46311485	75031	antisense
novel_circ_001622	1.33333	0.666667	59.3882	18.3538	-1.69409	0.533543	1	no	ncbi_420735	NC_006089.5	+	46334048	46334197	150	one_exon
novel_circ_001623	1.66667	0.666667	78.9362	18.3538	-2.10461	0.315741	1	no	ncbi_420735	NC_006089.5	+	46394013	46401368	537	annot_exons
novel_circ_001624	1	0	48.6145	0.001	-15.5691	0.60705	1	no	ncbi_420735	NC_006089.5	+	46455369	46470074	14706	intronic
novel_circ_001625	1.66667	0	84.995	0.001	-16.3751	0.0909446	1	no	ncbi_420735	NC_006089.5	+	46529126	46536727	7602	intronic
novel_circ_001626	0.666667	0	32.4097	0.001	-14.9841	0.775941	1	no	ncbi_420735	NC_006089.5	+	46573245	46576332	3088	intronic
novel_circ_001627	1.33333	0	68.1625	0.001	-16.0567	0.254478	1	no	ncbi_420742	NC_006089.5	+	46961507	46967023	350	annot_exons
novel_circ_001628	0.666667	3.33333	39.0961	106.164	1.4412	0.404533	1	no	ncbi_420742	NC_006089.5	+	46964737	46973339	984	annot_exons
novel_circ_001629	0.333333	1.66667	13.4893	63.1604	2.22721	0.534884	1	no	ncbi_420742	NC_006089.5	+	46972833	46973356	253	annot_exons
novel_circ_001630	1.33333	0	78.1922	0.001	-16.2547	0.371585	1	no	ncbi_420744	NC_006089.5	-	47573401	47575959	257	annot_exons
novel_circ_001631	0.666667	0	32.4097	0.001	-14.9841	0.77595	1	no	ncbi_420745	NC_006089.5	-	47660926	47715683	53691	exon_intron
novel_circ_001632	1.33333	0.666667	66.0746	24.1112	-1.45439	0.773953	1	no	ncbi_420745	NC_006089.5	-	47783664	47860389	1282	annot_exons
novel_circ_001633	1.66667	0	87.7106	0.001	-16.4205	0.151075	1	no	ncbi_420745	NC_006089.5	-	47820433	47821005	573	intronic
novel_circ_001634	1.33333	1.66667	68.7902	80.4363	0.225643	1	1	no	ncbi_420745	NC_006089.5	-	47820433	47841946	13272	exon_intron
novel_circ_001635	1.33333	1.33333	64.8193	62.6214	-0.0497676	1	1	no	ncbi_420745	NC_006089.5	-	47820433	47860389	13808	exon_intron
novel_circ_001636	10	9	486.363	334.152	-0.541527	0.406426	1	no	ncbi_420745	NC_006089.5	-	47833142	47841946	563	annot_exons
novel_circ_001637	2	2	99.112	69.4568	-0.512943	0.828234	1	no	ncbi_420745	NC_006089.5	-	47833142	47860304	1014	annot_exons
novel_circ_001638	0.666667	0.333333	26.9785	9.17692	-1.55573	1	1	no	ncbi_420745	NC_006089.5	-	47833142	47860306	1016	annot_exons
novel_circ_001639	7.33333	12	360.272	459.927	0.352317	0.543984	1	no	ncbi_420745	NC_006089.5	-	47833142	47860389	1099	annot_exons
novel_circ_001640	0.666667	3.33333	26.9785	152.231	2.49638	0.11985	1	no	ncbi_420745	NC_006089.5	-	47839695	47860389	773	annot_exons
novel_circ_001641	1	0.333333	40.4678	9.17692	-2.14069	0.808595	1	no	ncbi_420745	NC_006089.5	-	47849337	47860389	521	annot_exons
novel_circ_001642	0	1.33333	0.001	59.7372	15.8663	0.455328	1	no	ncbi_420745	NC_006089.5	-	47849337	47884516	1095	annot_exons
novel_circ_001643	3.66667	2	184.735	86.7289	-1.09087	0.441586	1	no	ncbi_420745	NC_006089.5	-	47876353	47884516	574	annot_exons
novel_circ_001644	0.666667	0	39.0961	0.001	-15.2547	0.684531	1	no	ncbi_420745	NC_006089.5	-	47909067	47910887	1821	intronic
novel_circ_001645	0	0.666667	0.001	29.8686	14.8663	0.776407	1	no	ncbi_420750	NC_006089.5	-	48018327	48022439	496	annot_exons
novel_circ_001646	1.33333	0	53.9571	0.001	-15.7195	0.441531	1	no	ncbi_420750	NC_006089.5	-	48022289	48023473	391	exon_intron
novel_circ_001647	1	0.666667	45.8989	18.3538	-1.32238	0.744418	1	no	ncbi_420750	NC_006089.5	-	48022325	48023473	355	annot_exons
novel_circ_001648	0	1	0.001	27.5308	14.7488	0.759662	1	no	ncbi_420757	NC_006089.5	+	48647142	48649996	2855	antisense
novel_circ_001649	0	0.666667	0.001	18.3538	14.1638	1	1	no	ncbi_420757	NC_006089.5	-	48764712	48783588	18877	exon_intron
novel_circ_001650	0.666667	0	26.9785	0.001	-14.7195	0.732716	1	no	ncbi_420757	NC_006089.5	-	48818271	48860906	3488	exon_intron
novel_circ_001651	5.33333	6.33333	246.955	229.062	-0.108508	1	1	no	ncbi_420757	NC_006089.5	-	48854328	48860958	359	annot_exons
novel_circ_001652	0.666667	1	32.4097	44.8029	0.467167	1	1	no	ncbi_420759	NC_006089.5	+	48965452	48965779	328	one_exon
novel_circ_001653	0.333333	0.666667	16.2048	18.3538	0.179658	1	1	no	ncbi_420759	NC_006089.5	+	48991359	48993350	216	annot_exons
novel_circ_001654	0	1	0.001	44.8066	15.4514	0.515302	1	no	ncbi_420765	NC_006089.5	+	49858202	49863142	537	annot_exons
novel_circ_001655	8.33333	11	384.652	441.041	0.197361	0.837559	1	no	ncbi_420766	NC_006089.5	+	49898536	49899141	606	one_exon
novel_circ_001656	9	5.66667	412.258	213.585	-0.948736	0.170033	1	no	ncbi_420766	NC_006089.5	+	49898536	49910669	914	annot_exons
novel_circ_001657	57.3333	50.3333	2707.89	1909.69	-0.50383	0.103096	1	no	ncbi_420766	NC_006089.5	+	49898536	49915026	1085	annot_exons
novel_circ_001658	0	1	0.001	44.8029	15.4513	0.635825	1	no	ncbi_420766	NC_006089.5	+	49898536	49916653	2712	exon_intron
novel_circ_001659	1.33333	2.66667	59.3882	110.84	0.900232	0.647951	1	no	ncbi_420766	NC_006089.5	+	49898536	49930533	1332	annot_exons
novel_circ_001660	6.66667	3	321.804	125.774	-1.35534	0.0727904	1	no	ncbi_420766	NC_006089.5	+	49910047	49915026	482	exon_intron
novel_circ_001661	1	2	52.5854	66.5763	0.340347	0.797803	1	no	ncbi_420766	NC_006089.5	+	49910050	49915026	479	annot_exons
novel_circ_001662	4.33333	5.66667	200.428	207.828	0.0523024	1	1	no	ncbi_420766	NC_006089.5	+	49935940	49939645	455	annot_exons
novel_circ_001663	3	1.33333	166.53	53.9835	-1.6252	0.308543	1	no	ncbi_420769	NC_006089.5	-	50736749	50739868	475	annot_exons
novel_circ_001664	0	0.666667	0.001	18.3538	14.1638	1	1	no	ncbi_420771	NC_006089.5	+	51141934	51142293	360	antisense
novel_circ_001665	0	1	0.001	27.5308	14.7488	0.759552	1	no	ncbi_420771	NC_006089.5	-	51141934	51142293	360	one_exon
novel_circ_001666	0	1.33333	0.001	36.7077	15.1638	0.58647	1	no	ncbi_776358	NC_006089.5	+	51736760	51737011	252	one_exon
novel_circ_001667	0	1.33333	0.001	36.7077	15.1638	0.586282	1	no	ncbi_776358	NC_006089.5	-	51736760	51737011	252	antisense
novel_circ_001668	1	0.333333	52.5854	9.17692	-2.51858	0.757008	1	no	ncbi_420779	NC_006089.5	-	51754279	51764550	863	annot_exons
novel_circ_001669	0	0.666667	0.001	18.3538	14.1638	1	1	no	ncbi_420780	NC_006089.5	-	52859365	52859639	275	intronic
novel_circ_001670	1	1.66667	48.6145	57.3993	0.239648	1	1	no	ncbi_420780	NC_006089.5	-	52926378	52927665	1288	exon_intron
novel_circ_001671	0.333333	0.666667	13.4893	18.3538	0.44427	1	1	no	ncbi_420780	NC_006089.5	+	52978271	52978890	620	antisense
novel_circ_001672	16.6667	15	828.431	640.394	-0.371421	0.575667	1	no	ncbi_420784	NC_006089.5	-	54304645	54312996	899	annot_exons
novel_circ_001673	0.666667	0	39.0961	0.001	-15.2547	0.684526	1	no	ncbi_420784	NC_006089.5	-	54305302	54312996	735	annot_exons
novel_circ_001674	0	1	0.001	33.2881	15.0227	0.64649	1	no	ncbi_420784	NC_006089.5	-	54305975	54312996	632	annot_exons
novel_circ_001675	2.33333	2.33333	102.572	78.6337	-0.383411	0.823815	1	no	ncbi_420784	NC_006089.5	-	54308043	54312996	491	annot_exons
novel_circ_001676	0.666667	0	39.0961	0.001	-15.2547	0.684521	1	no	ncbi_420785	NC_006089.5	+	54400385	54400552	168	antisense
novel_circ_001677	0	0.666667	0.001	18.3538	14.1638	1	1	no	ncbi_420785	NC_006089.5	+	54400394	54400610	217	antisense
novel_circ_001678	0.666667	0	26.9785	0.001	-14.7195	0.73276	1	no	ncbi_420790	NC_006089.5	-	54938652	54943953	347	annot_exons
novel_circ_001679	88.6667	97.6667	4106.45	3941.18	-0.0592619	0.893705	1	no	ncbi_420792	NC_006089.5	-	55117245	55118504	1260	one_exon
novel_circ_001680	1	0.666667	43.1834	35.6297	-0.277397	1	1	no	ncbi_420792	NC_006089.5	-	55132038	55145117	1331	annot_exons
novel_circ_001681	0.666667	0.333333	32.4097	17.8148	-0.863345	1	1	no	ncbi_420795	NC_006089.5	-	55322308	55325662	397	annot_exons
novel_circ_001682	0	0.666667	0.001	18.3538	14.1638	1	1	no	ncbi_420796	NC_006089.5	+	55379626	55383165	1206	annot_exons
novel_circ_001683	1.66667	3	78.3086	137.297	0.810053	0.570601	1	no	ncbi_420796	NC_006089.5	+	55413267	55415172	166	annot_exons
novel_circ_001684	6	10.3333	294.198	434.198	0.561569	0.452076	1	no	ncbi_420797	NC_006089.5	+	55513139	55513587	302	annot_exons
novel_circ_001685	1	0	48.6145	0.001	-15.5691	0.606884	1	no	NA	NC_006089.5	+	55535731	55536070	340	intergenic
novel_circ_001686	1.33333	0	65.447	0.001	-15.998	0.232486	1	no	ncbi_374094	NC_006089.5	+	55941449	55942514	495	annot_exons
novel_circ_001687	0.666667	0.333333	39.0961	14.9343	-1.3884	0.834776	1	no	ncbi_374094	NC_006089.5	+	55962612	55963470	256	annot_exons
novel_circ_001688	1.33333	0	53.9571	0.001	-15.7195	0.441367	1	no	ncbi_420804	NC_006089.5	+	56008766	56009607	842	intronic
novel_circ_001689	5	5.33333	210.486	187.136	-0.169635	1	1	no	ncbi_420805	NC_006089.5	-	56055257	56055510	254	one_exon
novel_circ_001690	1.33333	0.333333	66.0746	9.17692	-2.84801	0.55409	1	no	ncbi_428474	NC_006089.5	+	56220841	56227702	188	annot_exons
novel_circ_001691	0	1.66667	0.001	63.1567	15.9466	0.293152	1	no	ncbi_420813	NC_006089.5	-	56411017	56446005	727	annot_exons
novel_circ_001692	1.33333	0	78.1922	0.001	-16.2547	0.371252	1	no	ncbi_420813	NC_006089.5	-	56411017	56470579	2977	exon_intron
novel_circ_001693	8.66667	7.66667	440.347	260.012	-0.760062	0.380994	1	no	ncbi_420813	NC_006089.5	-	56435192	56446005	536	annot_exons
novel_circ_001694	5.66667	4.66667	261.699	180.297	-0.537536	0.490263	1	no	ncbi_420813	NC_006089.5	-	56435192	56470128	2335	annot_exons
novel_circ_001695	4.66667	2.33333	253.613	81.5143	-1.63751	0.223442	1	no	ncbi_420813	NC_006089.5	-	56453716	56470128	1799	annot_exons
novel_circ_001696	0.333333	1.66667	13.4893	68.9141	2.35299	0.453609	1	no	NA	NC_006089.5	-	58603875	58604682	808	intergenic
novel_circ_001697	0	0.666667	0.001	29.8686	14.8663	0.776441	1	no	NA	NC_006089.5	-	58603875	58606437	2563	intergenic
novel_circ_001698	0.666667	1	35.7529	33.2881	-0.103051	1	1	no	NA	NC_006089.5	-	58603875	58611081	7207	intergenic
novel_circ_001699	1.66667	0.333333	70.1619	14.9343	-2.23206	0.421708	1	no	NA	NC_006089.5	-	58603875	58618890	15016	intergenic
novel_circ_001700	0	0.666667	0.001	35.6297	15.1208	0.80089	1	no	NA	NC_006089.5	-	58608638	58609007	370	intergenic
novel_circ_001701	0	0.666667	0.001	35.6297	15.1208	0.800929	1	no	NA	NC_006089.5	-	58669265	58676317	7053	intergenic
novel_circ_001702	0.666667	2	39.0961	78.091	0.998132	0.827661	1	no	NA	NC_006089.5	-	58709271	58737175	27905	intergenic
novel_circ_001703	0.666667	0.666667	26.9785	18.3538	-0.55573	1	1	no	NA	NC_006089.5	-	58737065	58754018	16954	intergenic
novel_circ_001704	0.333333	1.66667	13.4893	51.642	1.93673	0.555	1	no	NA	NC_006089.5	-	58737065	58790962	53898	intergenic
novel_circ_001705	0.333333	1.66667	13.4893	51.642	1.93673	0.554916	1	no	ncbi_420823	NC_006089.5	-	59166607	59183592	313	annot_exons
novel_circ_001706	0.666667	0	39.0961	0.001	-15.2547	0.684516	1	no	ncbi_420823	NC_006089.5	-	59249178	59297228	371	annot_exons
novel_circ_001707	1	2.33333	40.4678	93.029	1.20091	0.60948	1	no	ncbi_420823	NC_006089.5	-	59408332	59411198	282	annot_exons
novel_circ_001708	1.33333	0.666667	66.0746	24.1112	-1.45439	0.773915	1	no	ncbi_420824	NC_006089.5	-	59420897	59431292	1025	annot_exons
novel_circ_001709	0.666667	0.333333	32.4097	14.9343	-1.1178	1	1	no	ncbi_420824	NC_006089.5	-	59421903	59431292	745	annot_exons
novel_circ_001710	6.66667	6.33333	310.314	243.45	-0.350103	0.713491	1	no	ncbi_420826	NC_006089.5	+	59588855	59589601	224	annot_exons
novel_circ_001711	6.33333	8	290.766	315.248	0.116631	1	1	no	ncbi_420826	NC_006089.5	+	59588855	59593245	320	annot_exons
novel_circ_001712	1	1	45.8989	27.5308	-0.737416	1	1	no	ncbi_420826	NC_006089.5	+	59588855	59610592	820	annot_exons
novel_circ_001713	0.666667	1	39.0961	36.1687	-0.112284	1	1	no	ncbi_420827	NC_006089.5	-	60259972	60273426	294	annot_exons
novel_circ_001714	0.333333	1	19.548	44.8066	1.19669	0.774645	1	no	ncbi_420828	NC_006089.5	+	60327571	60333392	611	annot_exons
novel_circ_001715	1.33333	2.33333	72.1334	98.7864	0.453644	0.830945	1	no	ncbi_420829	NC_006089.5	-	60366321	60370217	430	annot_exons
novel_circ_001716	18	15.3333	945.486	591.997	-0.675465	0.313804	1	no	ncbi_420832	NC_006089.5	+	60506448	60507540	1093	one_exon
novel_circ_001717	0	0.666667	0.001	29.8686	14.8663	0.776476	1	no	ncbi_420838	NC_006089.5	-	60704468	60704920	453	antisense
novel_circ_001718	0	0.666667	0.001	18.3538	14.1638	1	1	no	ncbi_420838	NC_006089.5	+	60704850	60705140	291	one_exon
novel_circ_001719	0.666667	0	26.9785	0.001	-14.7195	0.732804	1	no	ncbi_420839	NC_006089.5	-	61109388	61111407	2020	antisense
novel_circ_001720	5.33333	3.33333	263.043	137.836	-0.932351	0.263167	1	no	ncbi_420842	NC_006089.5	+	61531157	61533681	378	annot_exons
novel_circ_001721	2	0	94.5134	0.001	-16.5282	0.157049	1	no	ncbi_420843	NC_006089.5	-	61572314	61580941	2274	annot_exons
novel_circ_001722	1.66667	1	73.5051	50.564	-0.539736	0.806758	1	no	ncbi_420843	NC_006089.5	-	61578916	61580941	2026	one_exon
novel_circ_001723	3	1	129.55	27.5308	-2.23439	0.210265	1	no	ncbi_420843	NC_006089.5	-	61626788	61627164	377	intronic
novel_circ_001724	0	0.666667	0.001	18.3538	14.1638	1	1	no	ncbi_420843	NC_006089.5	-	61663473	61663643	171	intronic
novel_circ_001725	1	1.33333	55.3009	36.7077	-0.591221	1	1	no	NA	NC_006089.5	-	61851476	61853922	2447	intergenic
novel_circ_001726	0	0.666667	0.001	29.8686	14.8663	0.77651	1	no	ncbi_420847	NC_006089.5	-	62036652	62036879	228	antisense
novel_circ_001727	1.66667	0	70.1619	0.001	-16.0984	0.21823	1	no	ncbi_420848	NC_006089.5	-	62054704	62068093	1272	annot_exons
novel_circ_001728	0	0.666667	0.001	35.6297	15.1208	0.800968	1	no	ncbi_420848	NC_006089.5	-	62063939	62068093	732	annot_exons
novel_circ_001729	4.33333	2	190.194	69.4568	-1.45328	0.226702	1	no	ncbi_420850	NC_006089.5	+	62102554	62104481	359	annot_exons
novel_circ_001730	2	0.333333	86.9944	17.8148	-2.28784	0.314139	1	no	ncbi_770283	NC_006089.5	+	62159262	62166054	4781	exon_intron
novel_circ_001731	2.66667	1.33333	134.865	36.7077	-1.87736	0.294292	1	no	ncbi_770283	NC_006089.5	+	62159262	62167910	5151	exon_intron
novel_circ_001732	2.66667	0.333333	124.835	9.17692	-3.76587	0.0912917	1	no	ncbi_770283	NC_006089.5	+	62160775	62166054	3268	exon_intron
novel_circ_001733	2.66667	3.33333	128.178	97.5266	-0.394286	0.854104	1	no	ncbi_770283	NC_006089.5	+	62160775	62167910	3638	exon_intron
novel_circ_001734	0.666667	0	32.4097	0.001	-14.9841	0.775958	1	no	ncbi_770283	NC_006089.5	-	62202179	62202923	745	antisense
novel_circ_001735	0.666667	0	39.0961	0.001	-15.2547	0.684511	1	no	ncbi_770283	NC_006089.5	+	62202688	62206044	3357	one_exon
novel_circ_001736	0	1.66667	0.001	51.642	15.6563	0.311151	1	no	ncbi_420856	NC_006089.5	-	62734391	62740326	5936	one_exon
novel_circ_001737	0.666667	0	32.4097	0.001	-14.9841	0.775966	1	no	ncbi_770433	NC_006089.5	-	63035016	63035290	275	exon_intron
novel_circ_001738	0.666667	0	26.9785	0.001	-14.7195	0.732848	1	no	ncbi_770433	NC_006089.5	-	63093055	63093251	197	intronic
novel_circ_001739	0.333333	2	13.4893	106.889	2.98623	0.339795	1	no	ncbi_770433	NC_006089.5	-	63102744	63125515	22772	exon_intron
novel_circ_001740	1	2.66667	45.8989	128.12	1.48096	0.38466	1	no	ncbi_770433	NC_006089.5	-	63121551	63125515	3965	exon_intron
novel_circ_001741	50.6667	35	2407.18	1343.59	-0.84125	0.0552979	1	no	ncbi_770433	NC_006089.5	-	63121790	63125515	3726	exon_intron
novel_circ_001742	0	0.666667	0.001	35.6297	15.1208	0.801007	1	no	ncbi_770433	NC_006089.5	+	63123271	63123517	247	antisense
novel_circ_001743	0.666667	1.66667	39.0961	74.6714	0.933532	0.863987	1	no	ncbi_420863	NC_006089.5	+	64134732	64142855	483	annot_exons
novel_circ_001744	0	0.666667	0.001	29.8686	14.8663	0.776545	1	no	ncbi_420871	NC_006089.5	-	64625045	64627247	2203	antisense
novel_circ_001745	0	1.66667	0.001	74.6714	16.1883	0.33225	1	no	ncbi_420871	NC_006089.5	-	64627095	64629785	2691	antisense
novel_circ_001746	0	0.666667	0.001	18.3538	14.1638	1	1	no	ncbi_420871	NC_006089.5	+	64632537	64633003	467	one_exon
novel_circ_001747	0	0.666667	0.001	35.6297	15.1208	0.801046	1	no	ncbi_420871	NC_006089.5	-	64632886	64634072	1187	antisense
novel_circ_001748	0	1	0.001	44.8029	15.4513	0.635678	1	no	ncbi_420871	NC_006089.5	+	64633891	64634918	1028	intronic
novel_circ_001749	0	0.666667	0.001	18.3538	14.1638	1	1	no	ncbi_395920	NC_006089.5	+	64682731	64682982	252	antisense
novel_circ_001750	2.33333	1.66667	117.405	83.3131	-0.494875	0.676974	1	no	ncbi_395920	NC_006089.5	-	64703916	64711715	577	annot_exons
novel_circ_001751	1.66667	0	94.397	0.001	-16.5265	0.173502	1	no	ncbi_395920	NC_006089.5	-	64710008	64711715	323	annot_exons
novel_circ_001752	0.666667	0	32.4097	0.001	-14.9841	0.775975	1	no	ncbi_428482	NC_006089.5	-	65280049	65376266	605	annot_exons
novel_circ_001753	1.66667	0.333333	91.6815	9.17692	-3.32055	0.347009	1	no	ncbi_428482	NC_006089.5	-	65368775	65385433	916	annot_exons
novel_circ_001754	6	1	299.424	41.926	-2.83627	0.0059506	1	yes	ncbi_420877	NC_006089.5	-	65637693	65638359	667	one_exon
novel_circ_001755	0	0.666667	0.001	29.8686	14.8663	0.776579	1	no	NA	NC_006089.5	+	65970770	65980551	9782	intergenic
novel_circ_001756	6	2	274.561	80.9753	-1.76157	0.0367744	1	yes	ncbi_420881	NC_006089.5	+	66178056	66183658	259	annot_exons
novel_circ_001757	0	0.666667	0.001	35.6297	15.1208	0.801085	1	no	ncbi_420887	NC_006089.5	-	66438424	66438758	335	antisense
novel_circ_001758	0.666667	0	39.0961	0.001	-15.2547	0.684506	1	no	ncbi_420887	NC_006089.5	-	66438501	66438705	205	antisense
novel_circ_001759	1	0	48.6145	0.001	-15.5691	0.606719	1	no	ncbi_374179	NC_006089.5	+	66460587	66464082	604	annot_exons
novel_circ_001760	0.666667	0.666667	33.0373	29.8686	-0.145468	1	1	no	ncbi_374179	NC_006089.5	-	66465116	66465417	302	antisense
novel_circ_001761	0.666667	0	32.4097	0.001	-14.9841	0.775983	1	no	ncbi_420889	NC_006089.5	-	66533634	66545688	591	annot_exons
novel_circ_001762	0.666667	0	26.9785	0.001	-14.7195	0.732892	1	no	ncbi_420889	NC_006089.5	-	66574147	66578922	412	annot_exons
novel_circ_001763	10.3333	7.33333	556.264	296.902	-0.905784	0.288442	1	no	ncbi_420889	NC_006089.5	-	66604896	66612554	460	annot_exons
novel_circ_001764	1.33333	0.666667	60.0159	35.6297	-0.752265	0.802759	1	no	ncbi_420889	NC_006089.5	-	66731135	66732924	421	annot_exons
novel_circ_001765	1.33333	0	53.9571	0.001	-15.7195	0.441292	1	no	ncbi_420890	NC_006089.5	-	67356100	67357584	1485	intronic
novel_circ_001766	0.666667	0	26.9785	0.001	-14.7195	0.732936	1	no	ncbi_420890	NC_006089.5	-	67372470	67374106	1637	intronic
novel_circ_001767	5.66667	4.33333	257.728	165.366	-0.640186	0.393271	1	no	ncbi_395089	NC_006089.5	+	67597995	67599204	437	annot_exons
novel_circ_001768	1	5.66667	55.3009	256.775	2.21513	0.0496116	1	yes	ncbi_395089	NC_006089.5	+	67597995	67608410	667	annot_exons
novel_circ_001769	0.666667	0.666667	26.9785	18.3538	-0.55573	1	1	no	ncbi_395089	NC_006089.5	-	67605548	67618053	12506	antisense
novel_circ_001770	0	1.33333	0.001	36.7077	15.1638	0.586094	1	no	ncbi_420894	NC_006089.5	-	67626073	67627254	256	annot_exons
novel_circ_001771	0	0.666667	0.001	35.6297	15.1208	0.801123	1	no	ncbi_420897	NC_006089.5	+	67700618	67700961	344	antisense
novel_circ_001772	2	3.66667	95.7687	129.733	0.437919	0.848453	1	no	ncbi_420902	NC_006089.5	+	67815983	67827787	1241	annot_exons
novel_circ_001773	0.666667	0.333333	26.9785	17.8148	-0.598733	1	1	no	ncbi_420904	NC_006089.5	-	67990063	67991384	364	annot_exons
novel_circ_001774	0	0.666667	0.001	35.6297	15.1208	0.801162	1	no	ncbi_420904	NC_006089.5	-	67991184	68035491	1585	annot_exons
novel_circ_001775	1	4.33333	43.1834	168.243	1.962	0.0695652	1	no	ncbi_420904	NC_006089.5	-	67999663	68009274	894	annot_exons
novel_circ_001776	0	2.33333	0.001	72.8764	16.1532	0.202549	1	no	ncbi_420904	NC_006089.5	-	67999663	68035491	1384	annot_exons
novel_circ_001777	0	0.666667	0.001	18.3538	14.1638	1	1	no	ncbi_420904	NC_006089.5	-	68019092	68035486	490	exon_intron
novel_circ_001778	4.66667	10	217.261	338.642	0.640336	0.40037	1	no	ncbi_420904	NC_006089.5	-	68019097	68035491	490	annot_exons
novel_circ_001779	10	13	475.705	461.54	-0.0436126	1	1	no	ncbi_420904	NC_006089.5	-	68032841	68035491	323	annot_exons
novel_circ_001780	0	0.666667	0.001	18.3538	14.1638	1	1	no	ncbi_420905	NC_006089.5	+	68134388	68135021	634	antisense
novel_circ_001781	0.666667	2.66667	26.9785	96.4486	1.83795	0.296861	1	no	ncbi_420905	NC_006089.5	-	68137389	68137552	164	one_exon
novel_circ_001782	0.666667	0	32.4097	0.001	-14.9841	0.775991	1	no	ncbi_420905	NC_006089.5	-	68147420	68155321	350	annot_exons
novel_circ_001783	0	0.666667	0.001	18.3538	14.1638	1	1	no	ncbi_420905	NC_006089.5	-	68155209	68158414	185	annot_exons
novel_circ_001784	2.33333	0.333333	106.542	9.17692	-3.53727	0.202856	1	no	ncbi_420905	NC_006089.5	-	68155209	68164069	374	annot_exons
novel_circ_001785	0	0.666667	0.001	18.3538	14.1638	1	1	no	ncbi_420905	NC_006089.5	-	68158343	68164069	261	annot_exons
novel_circ_001786	2.66667	3.33333	140.924	140.712	-0.0021637	1	1	no	ncbi_420907	NC_006089.5	-	68249932	68252786	340	exon_intron
novel_circ_001787	15.3333	13.6667	694.249	546.113	-0.346255	0.58657	1	no	ncbi_420907	NC_006089.5	-	68283766	68298253	1109	annot_exons
novel_circ_001788	2.66667	2	125.463	95.3705	-0.395644	0.68546	1	no	ncbi_420907	NC_006089.5	-	68288255	68298253	937	annot_exons
novel_circ_001789	0	0.666667	0.001	18.3538	14.1638	1	1	no	ncbi_420911	NC_006089.5	+	69195343	69196743	1401	exon_intron
novel_circ_001790	0	0.666667	0.001	18.3538	14.1638	1	1	no	ncbi_414842	NC_006089.5	+	69241422	69271359	29938	antisense
novel_circ_001791	0.666667	0	32.4097	0.001	-14.9841	0.775961	1	no	ncbi_373905	NC_006089.5	-	75373661	75375240	1580	intronic
novel_circ_001792	2	0.333333	104.543	14.9343	-2.8074	0.160548	1	no	ncbi_428492	NC_006089.5	-	75960008	75960527	520	exon_intron
novel_circ_001793	0	1.33333	0.001	36.7077	15.1638	0.585907	1	no	ncbi_769855	NC_006089.5	+	76282395	76283638	1244	antisense
novel_circ_001794	0.666667	0	26.9785	0.001	-14.7195	0.732979	1	no	ncbi_769855	NC_006089.5	-	76287917	76292195	563	annot_exons
novel_circ_001795	1.33333	0	60.0159	0.001	-15.8731	0.322271	1	no	NA	NC_006089.5	+	78223705	78225814	2110	intergenic
novel_circ_001796	3.66667	4	167.391	153.309	-0.12678	1	1	no	ncbi_420926	NC_006089.5	-	78268664	78269978	444	annot_exons
novel_circ_001797	0	0.666667	0.001	18.3538	14.1638	1	1	no	ncbi_420927	NC_006089.5	-	78275701	78275871	171	exon_intron
novel_circ_001798	1.66667	1.66667	72.8775	68.9141	-0.0806741	1	1	no	ncbi_420927	NC_006089.5	-	78281653	78287287	828	annot_exons
novel_circ_001799	0.666667	2	33.0373	72.3336	1.13057	0.57459	1	no	ncbi_420927	NC_006089.5	-	78290460	78297453	359	exon_intron
novel_circ_001800	1.66667	1.33333	79.5639	56.8603	-0.484692	1	1	no	ncbi_420930	NC_006089.5	-	78405616	78407107	496	annot_exons
novel_circ_001801	0.666667	0	32.4097	0.001	-14.9841	0.77593	1	no	ncbi_420931	NC_006089.5	+	78602831	78608621	5791	exon_intron
novel_circ_001802	1.33333	3.66667	59.3882	109.584	0.88379	0.566081	1	no	ncbi_420931	NC_006089.5	+	78602831	78691606	718	annot_exons
novel_circ_001803	4.66667	7.66667	226.035	297.437	0.396039	0.60365	1	no	ncbi_420931	NC_006089.5	+	78671647	78691606	290	annot_exons
novel_circ_001804	1	1.66667	40.4678	80.4325	0.991004	0.821812	1	no	ncbi_420935	NC_006089.5	-	79309160	79311847	389	annot_exons
novel_circ_001805	0.666667	3	26.9785	108.502	2.00784	0.203996	1	no	ncbi_770425	NC_006089.5	-	79716374	79724991	433	annot_exons
novel_circ_001806	0.666667	0.666667	26.9785	29.8686	0.146816	1	1	no	ncbi_770425	NC_006089.5	-	79716374	79743071	1303	annot_exons
novel_circ_001807	1	0	43.1834	0.001	-15.3982	0.463421	1	no	ncbi_770425	NC_006089.5	-	79724446	79724991	274	annot_exons
novel_circ_001808	1.66667	1.66667	75.593	60.2799	-0.326576	1	1	no	ncbi_770425	NC_006089.5	-	79724446	79730144	401	annot_exons
novel_circ_001809	1.66667	0.666667	78.9362	18.3538	-2.10461	0.31566	1	no	ncbi_770425	NC_006089.5	-	79724446	79743071	1144	annot_exons
novel_circ_001810	1.66667	0.333333	76.2207	17.8148	-2.0971	0.336651	1	no	ncbi_770425	NC_006089.5	-	79730018	79743071	870	annot_exons
novel_circ_001811	3.66667	6	171.989	222.769	0.373231	0.784622	1	no	ncbi_770425	NC_006089.5	-	79736871	79743071	743	annot_exons
novel_circ_001812	1	0.333333	48.6145	17.8148	-1.44831	0.810978	1	no	ncbi_395974	NC_006089.5	+	80707377	80710338	944	exon_intron
novel_circ_001813	0	1	0.001	27.5308	14.7488	0.759559	1	no	ncbi_395974	NC_006089.5	-	80728488	80731012	2525	antisense
novel_circ_001814	0	0.666667	0.001	29.8686	14.8663	0.776614	1	no	ncbi_420946	NC_006089.5	+	80750190	80750472	283	antisense
novel_circ_001815	0	2	0.001	89.6057	16.4513	0.238973	1	no	ncbi_420949	NC_006089.5	-	81072134	81116324	3108	annot_exons
novel_circ_001816	0.666667	0.666667	26.9785	35.6297	0.401267	1	1	no	ncbi_420949	NC_006089.5	-	81116186	81138600	337	annot_exons
novel_circ_001817	0	0.666667	0.001	29.8686	14.8663	0.776648	1	no	ncbi_420949	NC_006089.5	-	81138403	81174808	1474	annot_exons
novel_circ_001818	0.666667	0.333333	39.0961	17.8148	-1.13395	0.839196	1	no	ncbi_420952	NC_006089.5	+	83326421	83340441	590	annot_exons
novel_circ_001819	0	0.666667	0.001	35.6297	15.1208	0.801201	1	no	ncbi_420953	NC_006089.5	-	83559028	83559446	419	antisense
novel_circ_001820	0.666667	0.333333	32.4097	14.9343	-1.1178	1	1	no	NA	NC_006089.5	-	83676769	83706768	30000	intergenic
novel_circ_001821	1	2.66667	40.4678	116.601	1.52674	0.370625	1	no	NA	NC_006089.5	-	83746629	83755863	9235	intergenic
novel_circ_001822	0	0.666667	0.001	18.3538	14.1638	1	1	no	NA	NC_006089.5	-	83751994	83758768	6775	intergenic
novel_circ_001823	0.666667	0.333333	39.0961	17.8148	-1.13395	0.839148	1	no	NA	NC_006089.5	-	83751994	83762404	10411	intergenic
novel_circ_001824	0	0.666667	0.001	18.3538	14.1638	1	1	no	NA	NC_006089.5	+	83755375	83756818	1444	intergenic
novel_circ_001825	1.33333	0.333333	74.849	9.17692	-3.0279	0.447969	1	no	ncbi_420955	NC_006089.5	-	83812212	83853684	1423	annot_exons
novel_circ_001826	1.33333	0	53.9571	0.001	-15.7195	0.441217	1	no	ncbi_420955	NC_006089.5	-	83812302	83813414	189	annot_exons
novel_circ_001827	0.666667	0	39.0961	0.001	-15.2547	0.684501	1	no	ncbi_420955	NC_006089.5	-	83835520	83853679	573	annot_exons
novel_circ_001828	2	1.66667	95.1411	60.2799	-0.658392	0.788161	1	no	ncbi_420955	NC_006089.5	-	83835520	83853684	578	annot_exons
novel_circ_001829	0	0.666667	0.001	29.8686	14.8663	0.776683	1	no	ncbi_420955	NC_006089.5	-	83835520	83859969	1781	exon_intron
novel_circ_001830	1	0	40.4678	0.001	-15.3045	0.605605	1	no	ncbi_420955	NC_006089.5	+	83835576	83838926	3351	antisense
novel_circ_001831	0	0.666667	0.001	35.6297	15.1208	0.80124	1	no	ncbi_420956	NC_006089.5	+	83929021	83929215	195	one_exon
novel_circ_001832	0.333333	0.666667	16.2048	35.6297	1.13666	1	1	no	ncbi_420957	NC_006089.5	+	84200370	84281685	81316	antisense
novel_circ_001833	0.666667	0.333333	32.4097	9.17692	-1.82034	1	1	no	ncbi_420957	NC_006089.5	-	84237380	84245226	510	annot_exons
novel_circ_001834	1	1	40.4678	33.2881	-0.281767	1	1	no	ncbi_420957	NC_006089.5	-	84237380	84267085	1245	annot_exons
novel_circ_001835	3	0.333333	126.835	14.9343	-3.08625	0.115046	1	no	ncbi_420957	NC_006089.5	-	84255486	84267085	711	annot_exons
novel_circ_001836	0.666667	0	26.9785	0.001	-14.7195	0.733023	1	no	ncbi_420963	NC_006089.5	-	84667071	84696269	937	annot_exons
novel_circ_001837	0.666667	0.333333	32.4097	9.17692	-1.82034	1	1	no	ncbi_420963	NC_006089.5	-	84675705	84696269	760	annot_exons
novel_circ_001838	1.66667	1.66667	81.6518	71.7946	-0.185609	1	1	no	ncbi_420963	NC_006089.5	-	84683455	84696269	639	annot_exons
novel_circ_001839	0.666667	3.33333	29.6941	109.041	1.87663	0.234893	1	no	ncbi_420969	NC_006089.5	-	85652846	85655131	526	annot_exons
novel_circ_001840	1.66667	2	79.5639	83.8521	0.0757326	1	1	no	ncbi_395758	NC_006089.5	-	85673462	85673900	309	annot_exons
novel_circ_001841	0	0.666667	0.001	35.6297	15.1208	0.801279	1	no	ncbi_420974	NC_006089.5	+	85825492	85826051	560	antisense
novel_circ_001842	1.66667	0.333333	76.2207	14.9343	-2.35155	0.334634	1	no	ncbi_420974	NC_006089.5	-	85860667	85872548	588	annot_exons
novel_circ_001843	0.666667	0.333333	39.0961	14.9343	-1.3884	0.834706	1	no	ncbi_420978	NC_006089.5	+	87871901	87878710	664	annot_exons
novel_circ_001844	0.666667	0	32.4097	0.001	-14.9841	0.775899	1	no	ncbi_420978	NC_006089.5	+	87871901	87893085	1087	annot_exons
novel_circ_001845	0	0.666667	0.001	29.8686	14.8663	0.776717	1	no	ncbi_420993	NC_006089.5	+	89122187	89154900	2205	annot_exons
novel_circ_001846	0	0.666667	0.001	29.8686	14.8663	0.776752	1	no	ncbi_420993	NC_006089.5	+	89132972	89141696	729	annot_exons
novel_circ_001847	2	4	95.1411	150.425	0.660901	0.728138	1	no	ncbi_395234	NC_006089.5	-	89172539	89177919	1119	annot_exons
novel_circ_001848	1.33333	1.33333	62.7314	53.9835	-0.216669	1	1	no	ncbi_395234	NC_006089.5	-	89173754	89177919	1038	annot_exons
novel_circ_001849	0	1	0.001	27.5308	14.7488	0.759567	1	no	ncbi_420994	NC_006089.5	+	89269572	89279410	5158	exon_intron
novel_circ_001850	0.666667	1	39.0961	41.926	0.100822	1	1	no	ncbi_420994	NC_006089.5	+	89274501	89279410	229	annot_exons
novel_circ_001851	0	1.66667	0.001	57.3993	15.8087	0.288928	1	no	ncbi_420994	NC_006089.5	+	89274501	89286245	530	annot_exons
novel_circ_001852	0.333333	1.33333	13.4893	42.4651	1.65446	0.742381	1	no	ncbi_420994	NC_006089.5	+	89274501	89291271	705	annot_exons
novel_circ_001853	1.66667	0	91.6815	0.001	-16.4843	0.176763	1	no	ncbi_420994	NC_006089.5	+	89285458	89291271	476	annot_exons
novel_circ_001854	1.66667	2	82.2795	83.8521	0.0273143	1	1	no	ncbi_420994	NC_006089.5	+	89285458	89295145	730	annot_exons
novel_circ_001855	1.33333	0	78.1922	0.001	-16.2547	0.371041	1	no	ncbi_420994	NC_006089.5	+	89289881	89291101	1221	exon_intron
novel_circ_001856	0	1	0.001	53.4445	15.7058	0.535457	1	no	ncbi_420995	NC_006089.5	-	89301160	89301363	204	one_exon
novel_circ_001857	1.33333	0	56.6726	0.001	-15.7904	0.318204	1	no	ncbi_421002	NC_006089.5	-	89946413	89967841	1110	annot_exons
novel_circ_001858	0	0.666667	0.001	29.8686	14.8663	0.776786	1	no	NA	NC_006089.5	-	90311430	90311868	439	intergenic
novel_circ_001859	0.666667	0.666667	32.4097	18.3538	-0.820342	1	1	no	ncbi_396217	NC_006089.5	+	90522456	90558229	522	annot_exons
novel_circ_001860	0	1	0.001	27.5308	14.7488	0.759574	1	no	ncbi_421008	NC_006089.5	-	90585884	90637743	5421	annot_exons
novel_circ_001861	3.33333	2.66667	166.647	73.4154	-1.18264	0.392519	1	no	ncbi_421009	NC_006089.5	+	90815988	90818006	2019	one_exon
novel_circ_001862	0.333333	1.33333	16.2048	53.9835	1.73609	0.568221	1	no	ncbi_421009	NC_006089.5	+	90815988	90859426	3507	annot_exons
novel_circ_001863	9	7.33333	443.179	265.227	-0.740663	0.25103	1	no	ncbi_421009	NC_006089.5	+	90857939	90859426	1488	one_exon
novel_circ_001864	1.33333	0	59.3882	0.001	-15.8579	0.30047	1	no	ncbi_421009	NC_006089.5	+	90857939	90865969	1661	annot_exons
novel_circ_001865	0	2	0.001	104.008	16.6663	0.128577	1	no	ncbi_421011	NC_006089.5	-	91589134	91602489	372	annot_exons
novel_circ_001866	0.666667	0	32.4097	0.001	-14.9841	0.775868	1	no	ncbi_421011	NC_006089.5	-	91713054	91713357	304	intronic
novel_circ_001867	1	1.66667	43.1834	68.9178	0.674401	0.777635	1	no	ncbi_421011	NC_006089.5	-	91767304	91778044	4942	annot_exons
novel_circ_001868	0.333333	0.666667	13.4893	18.3538	0.44427	1	1	no	ncbi_421011	NC_006089.5	-	91777649	91777972	324	one_exon
novel_circ_001869	0	0.666667	0.001	35.6297	15.1208	0.801318	1	no	ncbi_421020	NC_006089.5	-	93530524	93530731	208	one_exon
novel_circ_001870	1.33333	1	59.3882	41.926	-0.50233	1	1	no	ncbi_421023	NC_006089.5	+	93615036	93625282	1086	annot_exons
novel_circ_001871	0	1	0.001	27.5308	14.7488	0.759582	1	no	ncbi_421044	NC_006089.5	+	96626463	96626866	404	antisense
novel_circ_001872	1	1.66667	43.1834	74.6714	0.790081	0.834784	1	no	ncbi_421044	NC_006089.5	-	96767724	96803469	601	annot_exons
novel_circ_001873	2	0.666667	91.7979	18.3538	-2.32238	0.281024	1	no	ncbi_421044	NC_006089.5	-	96767724	96858880	685	annot_exons
novel_circ_001874	0.666667	0.333333	32.4097	9.17692	-1.82034	1	1	no	ncbi_421044	NC_006089.5	-	96803010	96858880	544	annot_exons
novel_circ_001875	1.66667	0	70.1619	0.001	-16.0984	0.218228	1	no	ncbi_421044	NC_006089.5	-	96858797	96915925	15191	exon_intron
novel_circ_001876	0.666667	0	26.9785	0.001	-14.7195	0.733067	1	no	NA	NC_006089.5	-	96903480	96915925	12446	intergenic
novel_circ_001877	1.66667	0	82.2795	0.001	-16.3282	0.13102	1	no	ncbi_421043	NC_006089.5	-	96934152	96948331	2352	annot_exons
novel_circ_001878	0.666667	0	26.9785	0.001	-14.7195	0.733111	1	no	ncbi_396409	NC_006089.5	+	97032238	97041107	560	annot_exons
novel_circ_001879	8	7	420.055	307.878	-0.448222	0.660785	1	no	ncbi_421039	NC_006089.5	+	97058458	97059151	307	annot_exons
novel_circ_001880	1	0	58.6441	0.001	-15.8397	0.507653	1	no	ncbi_107052690	NC_006089.5	+	97316206	97323026	795	annot_exons
novel_circ_001881	0	1.33333	0.001	36.7077	15.1638	0.585771	1	no	ncbi_474379	NC_006089.5	+	97443321	97443783	463	antisense
novel_circ_001882	1.66667	0.666667	78.9362	29.8686	-1.40206	0.560599	1	no	ncbi_421052	NC_006089.5	+	97969217	97970669	341	annot_exons
novel_circ_001883	2.66667	1.66667	113.345	60.2799	-0.910976	0.520015	1	no	ncbi_421052	NC_006089.5	+	97990607	97994493	343	annot_exons
novel_circ_001884	0	0.666667	0.001	35.6297	15.1208	0.801357	1	no	ncbi_768928	NC_006089.5	-	98348186	98359677	2140	annot_exons
novel_circ_001885	0	1.66667	0.001	80.4363	16.2956	0.263734	1	no	ncbi_768928	NC_006089.5	-	98350729	98359675	338	annot_exons
novel_circ_001886	0.666667	0	26.9785	0.001	-14.7195	0.733154	1	no	ncbi_768928	NC_006089.5	-	98350731	98352566	185	annot_exons
novel_circ_001887	1	0.666667	55.3009	29.8686	-0.888675	0.812086	1	no	ncbi_768928	NC_006089.5	-	98350731	98359677	338	annot_exons
novel_circ_001888	0.666667	1	39.0961	27.5308	-0.50598	1	1	no	ncbi_430750	NC_006089.5	-	98405552	98411205	289	annot_exons
novel_circ_001889	56	52.3333	2779.28	2042.48	-0.444392	0.269016	1	no	ncbi_425903	NC_006089.5	+	98481277	98489748	286	annot_exons
novel_circ_001890	23.3333	15.6667	1141.88	627.077	-0.8647	0.142584	1	no	ncbi_425903	NC_006089.5	+	98481277	98508521	1561	annot_exons
novel_circ_001891	29.6667	36.3333	1434.53	1469.58	0.0348192	0.974008	1	no	ncbi_425903	NC_006089.5	+	98481328	98489748	235	annot_exons
novel_circ_001892	4	4.66667	197.596	177.42	-0.155386	1	1	no	ncbi_425903	NC_006089.5	+	98481328	98508521	1510	annot_exons
novel_circ_001893	0.666667	0.666667	32.4097	18.3538	-0.820342	1	1	no	ncbi_425903	NC_006089.5	+	98489642	98508521	1382	annot_exons
novel_circ_001894	1.33333	0.333333	62.7314	9.17692	-2.77311	0.483549	1	no	ncbi_425903	NC_006089.5	+	98500316	98508521	1275	annot_exons
novel_circ_001895	0	0.666667	0.001	29.8686	14.8663	0.77682	1	no	ncbi_425903	NC_006089.5	+	98505222	98517005	1083	annot_exons
novel_circ_001896	0.333333	1	13.4893	27.5308	1.02923	1	1	no	ncbi_425903	NC_006089.5	+	98520295	98522316	519	annot_exons
novel_circ_001897	1	0	58.6441	0.001	-15.8397	0.50768	1	no	ncbi_429466	NC_006089.5	-	98529972	98530350	175	annot_exons
novel_circ_001898	0	0.666667	0.001	35.6297	15.1208	0.801396	1	no	ncbi_374024	NC_006089.5	+	98562965	98563854	890	antisense
novel_circ_001899	1.66667	2	81.0241	60.8189	-0.413832	1	1	no	ncbi_374024	NC_006089.5	-	98571391	98574380	367	annot_exons
novel_circ_001900	0	1	0.001	27.5308	14.7488	0.75959	1	no	ncbi_425900	NC_006089.5	-	98582386	98587108	2090	exon_intron
novel_circ_001901	1	0.333333	58.6441	17.8148	-1.71891	0.688631	1	no	ncbi_425900	NC_006089.5	-	98584652	98587108	240	annot_exons
novel_circ_001902	0.666667	2.33333	33.0373	90.1522	1.44827	0.432933	1	no	ncbi_425900	NC_006089.5	-	98594198	98625200	5564	annot_exons
novel_circ_001903	0.666667	0	32.4097	0.001	-14.9841	0.775837	1	no	ncbi_425900	NC_006089.5	-	98607772	98609081	345	annot_exons
novel_circ_001904	1	0.333333	48.6145	9.17692	-2.4053	0.810685	1	no	ncbi_425900	NC_006089.5	-	98617110	98625203	279	exon_intron
novel_circ_001905	0	4	0.001	173.465	17.4043	0.00766708	1	yes	ncbi_421055	NC_006089.5	+	100148458	100154462	410	annot_exons
novel_circ_001906	10.3333	11.6667	468.098	519.857	0.151304	0.906546	1	no	ncbi_770011	NC_006089.5	-	100871163	100883210	11316	exon_intron
novel_circ_001907	0	1.33333	0.001	59.7372	15.8663	0.455098	1	no	ncbi_421059	NC_006089.5	+	101006727	101011407	596	annot_exons
novel_circ_001908	0	2	0.001	83.8484	16.3555	0.185171	1	no	ncbi_421057	NC_006089.5	-	101101171	101104604	397	annot_exons
novel_circ_001909	0.666667	0	26.9785	0.001	-14.7195	0.733198	1	no	ncbi_421057	NC_006089.5	-	101111117	101112114	998	intronic
novel_circ_001910	0.666667	1	26.9785	44.8066	0.731899	1	1	no	ncbi_421057	NC_006089.5	-	101148088	101159757	11198	exon_intron
novel_circ_001911	0	0.666667	0.001	29.8686	14.8663	0.776855	1	no	ncbi_421057	NC_006089.5	-	101149360	101150069	238	annot_exons
novel_circ_001912	1	1.66667	49.2421	51.642	0.0686505	1	1	no	ncbi_421062	NC_006089.5	+	102137248	102142992	459	annot_exons
novel_circ_001913	2.33333	0	97.1404	0.001	-16.5678	0.105357	1	no	ncbi_421067	NC_006089.5	-	102429789	102436061	1975	annot_exons
novel_circ_001914	32.3333	32	1645.45	1163.13	-0.500467	0.396748	1	no	ncbi_421069	NC_006089.5	+	102486533	102491350	407	annot_exons
novel_circ_001915	3	1.33333	152.53	53.9835	-1.4985	0.381764	1	no	ncbi_421069	NC_006089.5	+	102486533	102498322	474	annot_exons
novel_circ_001916	19.3333	18	928.826	699.961	-0.408134	0.323329	1	no	ncbi_421069	NC_006089.5	+	102486533	102511558	1600	annot_exons
novel_circ_001917	0	2	0.001	72.3374	16.1425	0.192454	1	no	ncbi_421069	NC_006089.5	+	102486533	102528103	1820	annot_exons
novel_circ_001918	0.666667	0	39.0961	0.001	-15.2547	0.684497	1	no	ncbi_421069	NC_006089.5	-	102503745	102505386	1642	antisense
novel_circ_001919	0.666667	1	32.4097	27.5308	-0.235379	1	1	no	ncbi_768914	NC_006089.5	+	102916334	102919025	165	annot_exons
novel_circ_001920	1	0.666667	51.9577	26.9918	-0.944819	1	1	no	ncbi_421077	NC_006089.5	+	103259808	103267073	768	annot_exons
novel_circ_001921	2	1	83.6512	39.0455	-1.09923	0.658088	1	no	ncbi_421077	NC_006089.5	+	103265266	103267073	524	annot_exons
novel_circ_001922	0.333333	4.33333	16.2048	142.333	3.13478	0.0521612	1	no	ncbi_421077	NC_006089.5	+	103265266	103271560	618	annot_exons
novel_circ_001923	1	3	45.8989	137.297	1.58076	0.27233	1	no	ncbi_421080	NC_006089.5	+	103373449	103382439	661	exon_intron
novel_circ_001924	0	0.666667	0.001	18.3538	14.1638	1	1	no	ncbi_421083	NC_006089.5	+	103703109	103705026	1918	antisense
novel_circ_001925	0	0.666667	0.001	29.8686	14.8663	0.776889	1	no	ncbi_421087	NC_006089.5	+	104341697	104343869	2173	antisense
novel_circ_001926	0	0.666667	0.001	29.8686	14.8663	0.776924	1	no	ncbi_414745	NC_006089.5	-	104805053	104808853	751	annot_exons
novel_circ_001927	0	0.666667	0.001	18.3538	14.1638	1	1	no	ncbi_421092	NC_006089.5	-	106149202	106149854	653	one_exon
novel_circ_001928	0.666667	0	32.4097	0.001	-14.9841	0.775807	1	no	ncbi_421092	NC_006089.5	-	106156419	106159245	356	annot_exons
novel_circ_001929	2	2.33333	101.2	90.1522	-0.166773	1	1	no	ncbi_421095	NC_006089.5	-	106285823	106318326	3762	annot_exons
novel_circ_001930	0	1	0.001	27.5308	14.7488	0.759597	1	no	ncbi_421095	NC_006089.5	-	106307278	106318326	1053	annot_exons
novel_circ_001931	1.33333	1.33333	68.7902	42.4651	-0.695927	0.783421	1	no	ncbi_421095	NC_006089.5	-	106309833	106311691	419	annot_exons
novel_circ_001932	0.666667	2	32.4097	80.9715	1.32099	0.563897	1	no	ncbi_421095	NC_006089.5	-	106309833	106312209	502	exon_intron
novel_circ_001933	0.666667	0.333333	26.9785	17.8148	-0.598733	1	1	no	ncbi_421096	NC_006089.5	+	106335042	106339484	1292	annot_exons
novel_circ_001934	0.666667	0	32.4097	0.001	-14.9841	0.775776	1	no	NA	NC_006089.5	-	106699745	106702503	2759	intergenic
novel_circ_001935	0	0.666667	0.001	29.8686	14.8663	0.776958	1	no	ncbi_112531844	NC_006089.5	-	106699745	106702915	3171	exon_intron
novel_circ_001936	2.33333	1	117.405	50.564	-1.21531	0.352522	1	no	ncbi_112531844	NC_006089.5	-	106699745	106703470	3726	exon_intron
novel_circ_001937	0	0.666667	0.001	35.6297	15.1208	0.801435	1	no	ncbi_112531844	NC_006089.5	+	106702812	106703429	618	antisense
novel_circ_001938	1.33333	0	59.3882	0.001	-15.8579	0.300584	1	no	ncbi_421102	NC_006089.5	+	106971545	107000383	605	annot_exons
novel_circ_001939	1	0	58.6441	0.001	-15.8397	0.507707	1	no	ncbi_421102	NC_006089.5	+	106999698	107000383	203	annot_exons
novel_circ_001940	13	12.6667	639.315	478.288	-0.418648	0.573827	1	no	ncbi_421106	NC_006089.5	+	107716037	107720826	567	annot_exons
novel_circ_001941	0	0.666667	0.001	35.6297	15.1208	0.801474	1	no	ncbi_421106	NC_006089.5	+	107716037	107761216	950	annot_exons
novel_circ_001942	1.66667	1.33333	91.0538	36.7077	-1.31064	0.678755	1	no	ncbi_421106	NC_006089.5	+	107760972	107774382	346	annot_exons
novel_circ_001943	2.66667	1.66667	140.296	45.8846	-1.61239	0.305429	1	no	ncbi_421106	NC_006089.5	+	107787455	107787674	220	one_exon
novel_circ_001944	1.33333	0	78.1922	0.001	-16.2547	0.370949	1	no	ncbi_421106	NC_006089.5	+	107787455	107807584	20130	exon_intron
novel_circ_001945	2	1	97.8566	47.6834	-1.03718	0.476567	1	no	ncbi_421106	NC_006089.5	+	107840491	107842818	459	annot_exons
novel_circ_001946	0.666667	0.333333	39.0961	14.9343	-1.3884	0.834641	1	no	ncbi_395376	NC_006089.5	-	107992061	107999226	954	annot_exons
novel_circ_001947	3.66667	3.66667	165.303	175.803	0.0888476	1	1	no	ncbi_426764	NC_006089.5	+	108010007	108012822	788	annot_exons
novel_circ_001948	0	1	0.001	27.5308	14.7488	0.759605	1	no	ncbi_421114	NC_006089.5	-	109467057	109468547	1491	one_exon
novel_circ_001949	0	0.666667	0.001	18.3538	14.1638	1	1	no	ncbi_421114	NC_006089.5	-	109468467	109491380	1164	annot_exons
novel_circ_001950	2	0	117.288	0.001	-16.8397	0.163691	1	no	ncbi_421114	NC_006089.5	-	109486668	109491380	533	annot_exons
novel_circ_001951	0.666667	0	26.9785	0.001	-14.7195	0.733242	1	no	ncbi_421116	NC_006089.5	-	109990499	109993673	426	annot_exons
novel_circ_001952	1	0.666667	40.4678	29.8686	-0.438146	1	1	no	ncbi_421116	NC_006089.5	-	109990499	109995656	539	annot_exons
novel_circ_001953	2	4	95.1411	141.794	0.575658	0.695052	1	no	ncbi_395646	NC_006089.5	+	110325805	110329963	236	annot_exons
novel_circ_001954	37	30	1863.54	1154.14	-0.691225	0.155724	1	no	ncbi_421127	NC_006089.5	+	111153683	111158839	735	annot_exons
novel_circ_001955	4.66667	7	234.809	290.605	0.307572	0.814063	1	no	ncbi_421127	NC_006089.5	+	111153683	111166225	995	annot_exons
novel_circ_001956	0.666667	0.333333	26.9785	14.9343	-0.853184	1	1	no	ncbi_421127	NC_006089.5	+	111153683	111173791	1149	annot_exons
novel_circ_001957	0.333333	0.666667	19.548	29.8686	0.611604	1	1	no	ncbi_421127	NC_006089.5	-	111157641	111158686	1046	antisense
novel_circ_001958	0	0.666667	0.001	18.3538	14.1638	1	1	no	ncbi_421127	NC_006089.5	+	111176949	111177196	248	intronic
novel_circ_001959	0	0.666667	0.001	18.3538	14.1638	1	1	no	ncbi_421130	NC_006089.5	+	111307477	111307822	346	antisense
novel_circ_001960	0	0.666667	0.001	29.8686	14.8663	0.776992	1	no	ncbi_421132	NC_006089.5	+	111580535	111583869	3335	antisense
novel_circ_001961	0.666667	0	32.4097	0.001	-14.9841	0.775745	1	no	ncbi_421132	NC_006089.5	+	111583375	111583926	552	antisense
novel_circ_001962	0	3.33333	0.001	91.7692	16.4857	0.143847	1	no	ncbi_421132	NC_006089.5	-	111594706	111599477	4772	intronic
novel_circ_001963	0.666667	0.666667	26.9785	18.3538	-0.55573	1	1	no	ncbi_421132	NC_006089.5	-	111598607	111599477	871	intronic
novel_circ_001964	0	0.666667	0.001	18.3538	14.1638	1	1	no	ncbi_421132	NC_006089.5	+	111598610	111599480	871	antisense
novel_circ_001965	1	0	45.8989	0.001	-15.4862	0.474231	1	no	ncbi_421137	NC_006089.5	+	112067488	112067901	414	antisense
novel_circ_001966	0.333333	1.33333	13.4893	53.9835	2.00071	0.567357	1	no	ncbi_421137	NC_006089.5	-	112067902	112081603	1578	annot_exons
novel_circ_001967	0	1	0.001	44.8029	15.4513	0.635532	1	no	ncbi_421137	NC_006089.5	-	112078814	112081603	464	annot_exons
novel_circ_001968	0	1.33333	0.001	59.7372	15.8663	0.455049	1	no	ncbi_421137	NC_006089.5	-	112084461	112087700	484	annot_exons
novel_circ_001969	1.33333	0	78.1922	0.001	-16.2547	0.370908	1	no	ncbi_421138	NC_006089.5	-	112243540	112243782	243	one_exon
novel_circ_001970	1.33333	1.66667	72.1334	74.6714	0.0498889	1	1	no	ncbi_396153	NC_006089.5	+	112828617	112847428	428	annot_exons
novel_circ_001971	1.33333	1.66667	64.8193	77.5557	0.258809	1	1	no	ncbi_421140	NC_006089.5	+	112915168	112917022	1855	exon_intron
novel_circ_001972	2	2.66667	107.886	96.4486	-0.16168	1	1	no	ncbi_421142	NC_006089.5	-	113302318	113346130	30011	exon_intron
novel_circ_001973	0	0.666667	0.001	29.8686	14.8663	0.777027	1	no	ncbi_421144	NC_006089.5	-	113789644	113797199	2633	annot_exons
novel_circ_001974	0	1	0.001	27.5308	14.7488	0.759442	1	no	ncbi_421144	NC_006089.5	+	113790589	113791091	503	antisense
novel_circ_001975	1.66667	1.33333	76.2207	36.7077	-1.0541	0.797411	1	no	ncbi_421145	NC_006089.5	+	113849883	113852786	1679	annot_exons
novel_circ_001976	3.33333	5	154.529	200.992	0.37926	0.868737	1	no	ncbi_395222	NC_006089.5	+	114812076	114820592	460	annot_exons
novel_circ_001977	0	0.666667	0.001	29.8686	14.8663	0.777061	1	no	ncbi_425199	NC_006089.5	-	114826714	114827476	763	one_exon
novel_circ_001978	0	0.666667	0.001	18.3538	14.1638	1	1	no	ncbi_425199	NC_006089.5	-	114831049	114834175	547	annot_exons
novel_circ_001979	0	0.666667	0.001	18.3538	14.1638	1	1	no	ncbi_425199	NC_006089.5	-	114832940	114834175	369	annot_exons
novel_circ_001980	1	0.333333	58.6441	9.17692	-2.6759	0.690133	1	no	ncbi_396158	NC_006089.5	-	115145368	115158848	1945	annot_exons
novel_circ_001981	0.666667	0.666667	32.4097	18.3538	-0.820342	1	1	no	ncbi_396158	NC_006089.5	-	115145368	115160155	3252	exon_intron
novel_circ_001982	0	0.666667	0.001	29.8686	14.8663	0.777095	1	no	ncbi_396158	NC_006089.5	-	115149133	115158848	1096	annot_exons
novel_circ_001983	1	0	58.6441	0.001	-15.8397	0.507553	1	no	ncbi_396158	NC_006089.5	-	115152486	115158845	679	annot_exons
novel_circ_001984	0.666667	0.666667	39.0961	29.8686	-0.388396	1	1	no	ncbi_396158	NC_006089.5	-	115154323	115158845	489	annot_exons
novel_circ_001985	0.666667	0	39.0961	0.001	-15.2547	0.684492	1	no	ncbi_396158	NC_006089.5	-	115158548	115158848	178	annot_exons
novel_circ_001986	0.666667	0.666667	26.9785	29.8686	0.146816	1	1	no	ncbi_420167	NC_006089.5	+	115242005	115258817	1050	annot_exons
novel_circ_001987	0.666667	0	32.4097	0.001	-14.9841	0.775714	1	no	ncbi_420169	NC_006089.5	+	115348033	115349523	319	annot_exons
novel_circ_001988	2	3	86.9944	114.263	0.393369	0.843009	1	no	ncbi_420170	NC_006089.5	-	115410492	115413579	605	annot_exons
novel_circ_001989	1	4.33333	51.9577	182.638	1.81358	0.139685	1	no	ncbi_420170	NC_006089.5	-	115432029	115436969	335	annot_exons
novel_circ_001990	0	1	0.001	27.5308	14.7488	0.759309	1	no	ncbi_420171	NC_006089.5	-	115489757	115510764	727	annot_exons
novel_circ_001991	2	1.66667	95.1411	45.8846	-1.05206	0.624235	1	no	ncbi_420171	NC_006089.5	-	115495057	115510764	524	annot_exons
novel_circ_001992	0.333333	2	13.4893	78.091	2.53334	0.404049	1	no	ncbi_420174	NC_006089.5	-	116395437	116400201	360	annot_exons
novel_circ_001993	1	0	48.6145	0.001	-15.5691	0.606553	1	no	ncbi_420176	NC_006089.5	-	116534029	116534217	189	intronic
novel_circ_001994	6.33333	5.33333	333.177	215.923	-0.625774	0.471199	1	no	ncbi_420176	NC_006089.5	-	116579800	116581010	275	annot_exons
novel_circ_001995	7.33333	15.3333	358.184	511.387	0.513713	0.390921	1	no	ncbi_420176	NC_006089.5	-	116624281	116683524	276	annot_exons
novel_circ_001996	0	0.666667	0.001	18.3538	14.1638	1	1	no	ncbi_395718	NC_006089.5	-	116959495	116977709	587	annot_exons
novel_circ_001997	0.666667	1.66667	26.9785	54.5225	1.01504	0.79628	1	no	ncbi_395718	NC_006089.5	-	116959495	116991027	1028	annot_exons
novel_circ_001998	0	0.666667	0.001	29.8686	14.8663	0.77713	1	no	ncbi_431181	NC_006089.5	-	117464703	117471149	6447	antisense
novel_circ_001999	0	1.33333	0.001	59.7372	15.8663	0.454855	1	no	ncbi_420184	NC_006089.5	-	117853182	117856855	3674	exon_intron
[truncated: 5,809 more rows]
