# Supplementary material for: Genome-wide analysis of differentially expressed mRNAs, lncRNAs, and circRNAs in chicken bursae of Fabricius during infection with very virulent infectious bursal disease virus
Source: BMC Genomics. 2020 Oct 19;21:724. doi: 10.1186/s12864-020-07129-1 (PMC7574500; doi:10.1186/s12864-020-07129-1)
Supplement: Supplementary file 6 — Additional file 6. All the differentially expressed mRNAs in this study. [file 12864_2020_7129_MOESM6_ESM.xlsx]

## Sheet: Sheet1
id	CK_count	LJ_count	CK_fpkm	LJ_fpkm	log2(FC)	Pvalue	FDR	significant	Symbol	Description	KEGG_A_class	KEGG_B_class	Pathway	K_ID
NM_001001296.5	100.333	2743	8.74333	204.013	4.54434	4.09e-29	1.07e-25	yes	IFI6	interferon alpha inducible protein 6	-	-	-	-
NM_001001312.2	1497.33	773	37.7033	15.48	-1.28429	0.000286511	0.0342442	yes	KRT15	keratin, type I cytoskeletal 15	Organismal Systems	Endocrine system	ko04915//Estrogen signaling pathway	K07604
NM_001001615.1	145.41	779.76	1.94333	8.33333	2.10036	0.000186224	0.0248645	yes	CDH2	cadherin-2 precursor	Environmental Information Processing	Signaling molecules and interaction	ko04514//Cell adhesion molecules (CAMs)	K06736
NM_001001858.2	791.777	0	49.0167	0.001	-15.581	7.93e-05	0.0129202	yes	STMN1	stathmin	Environmental Information Processing	Signal transduction	ko04010//MAPK signaling pathway	K04381
NM_001002856.1	95.3333	736.82	7.97	54.94	2.78521	6.38e-06	0.00167877	yes	IFI27L2	interferon alpha-inducible protein 27, mitochondrial	-	-	-	-
NM_001004403.2	3738	10670	86.6967	206.32	1.25084	3.24e-06	0.00094826	yes	SLBP	histone RNA hairpin-binding protein	-	-	-	-
NM_001005618.1	1665.5	4835.12	17.8667	44.16	1.30547	1.5e-05	0.00338196	yes	PLOD1	procollagen-lysine,2-oxoglutarate 5-dioxygenase 1 precursor	Metabolism	Amino acid metabolism	ko00310//Lysine degradation	K00473
NM_001006191.2	1120.8	3687.5	16.46	43.87	1.41427	3.97e-06	0.00114758	yes	TRAFD1	TRAF-type zinc finger domain-containing protein 1	-	-	-	-
NM_001006346.1	306	1136.67	10.1167	30.5233	1.59318	0.000138757	0.020068	yes	FABP5	fatty acid binding protein 5	Organismal Systems	Endocrine system	ko03320//PPAR signaling pathway	K08754
NM_001007822.1	8844.67	26180	82.48	206.493	1.32398	1.16e-06	0.000384704	yes	BIRC2	inhibitor of apoptosis protein	Cellular Processes;Environmental Information Processing;Genetic Information Processing;Organismal Systems	Cell growth and death;Signal transduction;Folding, sorting and degradation;Cellular commiunity;Immune system	ko04510//Focal adhesion;ko04390//Hippo signaling pathway;ko04120//Ubiquitin mediated proteolysis;ko04621//NOD-like receptor signaling pathway;ko04210//Apoptosis;ko04217//Necroptosis;ko04668//TNF signaling pathway;ko04064//NF-kappa B signaling pathway;ko04624//Toll and Imd signaling pathway;ko04215//Apoptosis - multiple species	K16060
NM_001010842.2	18.6667	311.333	0.79	11.3333	3.84258	2.06e-05	0.00445629	yes	HSPB9	heat shock protein beta-9	-	-	-	-
NM_001012843.1	538.777	6093.17	6.55333	62.8967	3.26268	1.07e-21	1.83e-18	yes	MOV10	putative helicase MOV-10	-	-	-	-
NM_001012913.1	13111.4	7632.78	113.147	55.36	-1.03128	0.000108535	0.0166403	yes	SLC40A1	solute carrier family 40 member 1	Organismal Systems;Cellular Processes	Cell growth and death;Digestive system	ko04216//Ferroptosis;ko04978//Mineral absorption	K14685
NM_001012914.1	3852.8	44536.7	43.5233	406.72	3.22417	1.71e-31	6.77e-28	yes	STAT1	signal transducer and activator of transcription 1-alpha/beta	Environmental Information Processing;Cellular Processes;Organismal Systems	Development;Endocrine system;Cell growth and death;Signal transduction;Immune system	ko04621//NOD-like receptor signaling pathway;ko04630//Jak-STAT signaling pathway;ko04062//Chemokine signaling pathway;ko04217//Necroptosis;ko04919//Thyroid hormone signaling pathway;ko04380//Osteoclast differentiation;ko04620//Toll-like receptor signaling pathway;ko04659//Th17 cell differentiation;ko04658//Th1 and Th2 cell differentiation;ko04917//Prolactin signaling pathway	K11220
NM_001012938.1	798.473	4045.45	8.64667	36.84	2.09106	6.81e-10	3.6e-07	yes	ZC3HAV1	zinc finger CCCH-type antiviral protein 1	-	-	-	-
NM_001030655.2	142.62	0	1.66	0.001	-10.697	0.000146216	0.020704	yes	NOC4L	nucleolar complex protein 4 homolog	-	-	-	-
NM_001030721.1	728.487	36.8833	11.3133	0.356667	-4.9873	8.61e-08	3.58e-05	yes	RPS6KB1	ribosomal protein S6 kinase beta-1	Cellular Processes;Environmental Information Processing;Organismal Systems	Signal transduction;Endocrine system;Immune system;Aging;Transport and catabolism	ko04151//PI3K-Akt signaling pathway;ko04910//Insulin signaling pathway;ko04371//Apelin signaling pathway;ko04150//mTOR signaling pathway;ko04140//Regulation of autophagy;ko04012//ErbB signaling pathway;ko04152//AMPK signaling pathway;ko04666//Fc gamma R-mediated phagocytosis;ko04066//HIF-1 signaling pathway;ko04211//Longevity regulating pathway - mammal;ko04350//TGF-beta signaling pathway;ko04212…	K04688
NM_001030728.1	1225.47	3540.47	34.2167	80.1567	1.22812	5.71e-05	0.00983859	yes	NAMPT	nicotinamide phosphoribosyltransferase	Organismal Systems;Metabolism	Immune system;Global and Overview;Metabolism of cofactors and vitamins	ko01100//Metabolic pathways;ko04621//NOD-like receptor signaling pathway;ko00760//Nicotinate and nicotinamide metabolism	K03462
NM_001030769.2	438.667	1408	10.0067	27.39	1.45269	0.000142686	0.0203991	yes	C3AR1	C3a anaphylatoxin chemotactic receptor	Organismal Systems;Environmental Information Processing	Signaling molecules and interaction;Immune system	ko04080//Neuroactive ligand-receptor interaction;ko04610//Complement and coagulation cascades	K04009
NM_001030777.1	1845	10798	29.1467	143.127	2.29589	5.75e-16	6.56e-13	yes	C1S	complement C1s subcomponent precursor	Organismal Systems	Immune system	ko04610//Complement and coagulation cascades	K01331
NM_001030778.1	0	832.497	0.001	6.87667	12.7475	2.57e-07	9.67e-05	yes	NAA50	N-alpha-acetyltransferase 50	-	-	-	-
NM_001030821.1	48.1033	1287.5	0.726667	16.54	4.50852	1.67e-15	1.69e-12	yes	ACOD1	cis-aconitate decarboxylase	Metabolism	Carbohydrate metabolism	ko00660//C5-Branched dibasic acid metabolism	K17724
NM_001030931.2	572.237	4337.67	5.44667	33.67	2.62802	4.51e-08	1.99e-05	yes	STAT3	signal transducer and activator of transcription 3	Cellular Processes;Environmental Information Processing;Organismal Systems	Endocrine system;Cell growth and death;Signal transduction;Immune system;Cellular commiunity	ko04630//Jak-STAT signaling pathway;ko04062//Chemokine signaling pathway;ko04550//Signaling pathways regulating pluripotency of stem cells;ko04217//Necroptosis;ko04068//FoxO signaling pathway;ko04066//HIF-1 signaling pathway;ko04659//Th17 cell differentiation;ko04920//Adipocytokine signaling pathway;ko04917//Prolactin signaling pathway	K04692
NM_001030962.3	2215.67	6561	21.16	53.43	1.33631	5.74e-06	0.00153618	yes	MYD88	myeloid differentiation primary response protein MyD88	Environmental Information Processing;Organismal Systems	Signal transduction;Immune system	ko04010//MAPK signaling pathway;ko04621//NOD-like receptor signaling pathway;ko04620//Toll-like receptor signaling pathway;ko04064//NF-kappa B signaling pathway;ko04624//Toll and Imd signaling pathway	K04729
NM_001031059.2	614	1936.33	7.00667	18.29	1.38425	6.03e-05	0.0103035	yes	NANP	N-acylneuraminate-9-phosphatase	Metabolism	Global and Overview;Carbohydrate metabolism	ko01100//Metabolic pathways;ko00520//Amino sugar and nucleotide sugar metabolism	K01097
NM_001031297.1	599.337	0	14.7267	0.001	-13.8461	0.000114727	0.0174691	yes	ZRANB2	zinc finger Ran-binding domain-containing protein 2	-	-	-	-
NM_001031331.1	81.4267	609.867	2.78	17.4867	2.6531	3.28e-05	0.00642665	yes	CHIR-IG1-5	immunoglobulin-like receptor CHIR-AB1-like precursor	-	-	-	-
NM_001031338.1	6993.37	17915.2	236.613	504.427	1.09211	2.26e-05	0.00469066	yes	BF2	Major histocompatibility complex class I antigen BF2 precursor	Environmental Information Processing;Cellular Processes;Organismal Systems	Immune system;Signaling molecules and interaction;Transport and catabolism;Cell growth and death	ko04144//Endocytosis;ko04514//Cell adhesion molecules (CAMs);ko04218//Cellular senescence;ko04145//Phagosome;ko04650//Natural killer cell mediated cytotoxicity;ko04612//Antigen processing and presentation	K06751
NM_001031345.1	4324.26	11032.5	120.92	262.667	1.11918	7.74e-05	0.0127415	yes	CTSS	cathepsin S precursor	Organismal Systems;Cellular Processes	Cell growth and death;Transport and catabolism;Immune system	ko04210//Apoptosis;ko04142//Lysosome;ko04145//Phagosome;ko04612//Antigen processing and presentation	K01368
NM_001034815.1	57.74	435.287	2.60667	16.4933	2.6616	0.000208865	0.0270512	yes	DNASE1L3	deoxyribonuclease gamma precursor	-	-	-	-
NM_001034816.3	775.627	2658.56	22.6167	66.8433	1.5634	6.73e-05	0.0112548	yes	TAPBP	tapasin isoform 1 precursor	-	-	-	-
NM_001044689.1	1.64333	138.063	0.0266667	1.86	6.12412	0.000368374	0.0419553	yes	CASP18	initiator caspase	Organismal Systems;Cellular Processes;Environmental Information Processing	Immune system;Cell growth and death;Signal transduction	ko04621//NOD-like receptor signaling pathway;ko04210//Apoptosis;ko04217//Necroptosis;ko04620//Toll-like receptor signaling pathway;ko04668//TNF signaling pathway;ko04115//p53 signaling pathway;ko04657//IL-17 signaling pathway;ko04622//RIG-I-like receptor signaling pathway;ko04624//Toll and Imd signaling pathway;ko04214//Apoptosis - fly;ko04215//Apoptosis - multiple species	K04398
NM_001048078.1	64.5533	531.33	1.84667	12.7767	2.79052	2.12e-05	0.00451769	yes	IL13RA2	interleukin-13 receptor subunit alpha-2 precursor	Environmental Information Processing	Signal transduction;Signaling molecules and interaction	ko04060//Cytokine-cytokine receptor interaction;ko04630//Jak-STAT signaling pathway	K05077
NM_001079486.1	1593.67	4586	22	51.3867	1.22389	3.91e-05	0.0073382	yes	FGL2	fibroleukin precursor	-	-	-	-
NM_001079720.1	1232.61	0	181.26	0.001	-17.4677	5.38e-05	0.00937797	yes	HIST1H2B7	histone H2B 7	-	-	-	-
NM_001099351.3	37.6667	2348.33	0.873333	44.78	5.68018	4.22e-37	2.34e-33	yes	IL4I1	L-amino-acid oxidase precursor	Metabolism	Global and Overview;Amino acid metabolism	ko01100//Metabolic pathways;ko00380//Tryptophan metabolism;ko00280//Valine, leucine and isoleucine degradation;ko00250//Alanine, aspartate and glutamate metabolism;ko00270//Cysteine and methionine metabolism;ko00350//Tyrosine metabolism;ko00360//Phenylalanine metabolism;ko00400//Phenylalanine, tyrosine and tryptophan biosynthesis	K03334
NM_001159345.1	0	63.83	0.001	0.333333	8.38082	0.000226198	0.0284105	yes	NR3C2	mineralocorticoid receptor	Organismal Systems	Excretory system	ko04960//Aldosterone-regulated sodium reabsorption	K08555
NM_001193638.1	626.667	11494	7.09	103.05	3.86142	2.32e-30	7.38e-27	yes	IFIH1	interferon-induced helicase C domain-containing protein 1	Organismal Systems	Immune system	ko04622//RIG-I-like receptor signaling pathway	K12647
NM_001199447.2	43.5133	461.947	0.53	4.52333	3.09332	6.81e-05	0.0113392	yes	ANGPT1	angiopoietin-1 precursor	Environmental Information Processing	Signal transduction	ko04010//MAPK signaling pathway;ko04151//PI3K-Akt signaling pathway;ko04014//Ras signaling pathway;ko04015//Rap1 signaling pathway;ko04066//HIF-1 signaling pathway	K05465
NM_001199453.1	786.667	2439.67	5.62333	14.9033	1.40614	4.75e-05	0.00851035	yes	THBS1	thrombospondin-1 precursor	Cellular Processes;Environmental Information Processing	Transport and catabolism;Signaling molecules and interaction;Cellular commiunity;Signal transduction;Cell growth and death	ko04151//PI3K-Akt signaling pathway;ko04510//Focal adhesion;ko04015//Rap1 signaling pathway;ko04145//Phagosome;ko04512//ECM-receptor interaction;ko04350//TGF-beta signaling pathway;ko04115//p53 signaling pathway	K16857
NM_001199749.1	352.917	1344.58	4.59	14.96	1.70454	5.49e-05	0.00953525	yes	SEMA7A	semaphorin-7A precursor	Organismal Systems	Development	ko04360//Axon guidance	K06529
NM_001267555.1	452.027	2068.38	8.12333	31.0267	1.93336	5.92e-08	2.55e-05	yes	STAT4	signal transducer and activator of transcription 4	Environmental Information Processing;Cellular Processes;Organismal Systems	Immune system;Cell growth and death;Signal transduction	ko04630//Jak-STAT signaling pathway;ko04217//Necroptosis;ko04658//Th1 and Th2 cell differentiation	K11222
NM_001277582.1	0	150.533	0.001	7.62	12.8956	3.47e-07	0.000127538	yes	LOC415756	uncharacterized protein LOC415756	-	-	-	-
NM_001277658.1	29.28	293.403	1.01333	8.23333	3.02237	0.00039969	0.044667	yes	TOR1BL	torsin family 1, member B-like precursor	-	-	-	-
NM_001277666.2	10.5467	300.477	0.543333	11.1267	4.35604	0.000400931	0.0446772	yes	LOC100858381	uncharacterized protein LOC100858381	-	-	-	-
NM_001286224.1	258.107	1891	2.26333	14.3667	2.6662	4.35e-11	2.81e-08	yes	2020-03-01	E3 ubiquitin-protein ligase MARCH1	-	-	-	-
NM_001293090.1	4446.33	317.333	75.6833	4.23333	-4.16011	1.83e-31	6.77e-28	yes	MMP13	collagenase 3 precursor	Organismal Systems	Immune system	ko04657//IL-17 signaling pathway	K07994
NM_001293206.1	109.783	723.127	2.59667	14.1367	2.44471	1.22e-05	0.00285845	yes	STOML1	stomatin-like protein 1	-	-	-	-
NM_001302168.1	46.6667	784.333	1.12333	15.4733	3.78393	4.71e-10	2.55e-07	yes	CCL19	C-C motif chemokine 19 precursor	Environmental Information Processing;Organismal Systems	Signal transduction;Immune system;Signaling molecules and interaction	ko04060//Cytokine-cytokine receptor interaction;ko04062//Chemokine signaling pathway;ko04064//NF-kappa B signaling pathway	K05512
NM_001305665.1	1409.37	0	22.98	0.001	-14.4881	4.95e-05	0.00878224	yes	THRAP3	thyroid hormone receptor-associated protein 3	-	-	-	-
NM_001318408.1	83.6733	695.25	1.72667	12.08	2.80656	1.99e-06	0.000623	yes	DHX58	probable ATP-dependent RNA helicase DHX58	Organismal Systems	Immune system	ko04622//RIG-I-like receptor signaling pathway	K12649
NM_001318443.1	84.6667	3029	3.48667	99.56	4.83565	1.31e-31	5.8e-28	yes	RSAD2	radical S-adenosyl methionine domain-containing protein 2	-	-	-	-
NM_001318458.1	329.62	1840.07	5.23333	24.0933	2.20283	1.25e-08	5.86e-06	yes	TRIM25	E3 ubiquitin/ISG15 ligase TRIM25	Organismal Systems;Environmental Information Processing	Signal transduction;Immune system	ko04064//NF-kappa B signaling pathway;ko04622//RIG-I-like receptor signaling pathway	K10652
NM_001320422.1	940.333	49311	19.4867	844	5.43668	3.4e-67	1.51e-62	yes	IFIT5	interferon induced protein with tetratricopeptide repeats 5	-	-	-	-
NM_001348656.1	31.6667	638	2.38	40.5233	4.08972	7.71e-09	3.73e-06	yes	CXCL13L2	C-X-C motif chemokine ligand 13-like 2 precursor	Environmental Information Processing;Organismal Systems	Signaling molecules and interaction;Immune system	ko04060//Cytokine-cytokine receptor interaction;ko04062//Chemokine signaling pathway	K10032
NM_001348657.1	517	1689.33	36.7333	105.337	1.51985	0.000102472	0.0158198	yes	CXCL13	C-X-C motif chemokine 13 precursor	Environmental Information Processing;Organismal Systems	Immune system;Signaling molecules and interaction	ko04060//Cytokine-cytokine receptor interaction;ko04062//Chemokine signaling pathway	K10032
NM_001350058.1	355	2030.67	15.5167	72.3233	2.22064	5.94e-10	3.18e-07	yes	LOC107053353	interferon induced transmembrane protein 2	-	-	-	-
NM_001350061.1	1295.67	11673.3	74.99	540.06	2.84835	6.28e-18	7.97e-15	yes	IFITM3	interferon-induced transmembrane protein 3	-	-	-	-
NM_204114.3	962.333	3193.33	6.89	18.1233	1.39527	3.15e-05	0.00625341	yes	DIO2	type II iodothyronine deiodinase isoform a	-	-	-	-
NM_204212.1	731.333	2139	11.66	27.3267	1.22874	0.00036341	0.0416441	yes	HK2	hexokinase-2	Organismal Systems;Environmental Information Processing;Metabolism	Global and Overview;Endocrine system;Digestive system;Signal transduction;Carbohydrate metabolism;Biosynthesis of other secondary metabolites	ko01100//Metabolic pathways;ko04910//Insulin signaling pathway;ko04066//HIF-1 signaling pathway;ko01200//Carbon metabolism;ko04973//Carbohydrate digestion and absorption;ko00010//Glycolysis / Gluconeogenesis;ko00520//Amino sugar and nucleotide sugar metabolism;ko00500//Starch and sucrose metabolism;ko00051//Fructose and mannose metabolism;ko00052//Galactose metabolism;ko00524//Butirosin and neomy…	K00844
NM_204609.1	850	10670	14.74	150.36	3.35061	2.28e-27	4.83e-24	yes	MX1	interferon-induced GTP-binding protein Mx	-	-	-	-
NM_204635.1	0	235.023	0.001	3.36	11.7142	1.35e-05	0.00308693	yes	BCO1	beta,beta-carotene 15,15'-monooxygenase	Metabolism	Global and Overview;Metabolism of cofactors and vitamins	ko01100//Metabolic pathways;ko00830//Retinol metabolism	K00515
NM_204722.1	49.0233	882.437	0.643333	10.7	4.0559	9.77e-05	0.0153349	yes	TCIRG1	V-type proton ATPase 116 kDa subunit a isoform 3	Metabolism;Cellular Processes;Organismal Systems	Global and Overview;Excretory system;Transport and catabolism;Energy metabolism;Nervous system	ko01100//Metabolic pathways;ko04142//Lysosome;ko04145//Phagosome;ko04721//Synaptic vesicle cycle;ko00190//Oxidative phosphorylation;ko04966//Collecting duct acid secretion	K02154
NM_204775.1	2695	18336.7	106.53	617.1	2.53424	8.19e-19	1.14e-15	yes	LY6E	lymphocyte antigen 6E precursor	-	-	-	-
NM_204787.1	254.393	1164.84	0.906667	3.28667	1.85798	3.19e-05	0.00629903	yes	VCAN	versican core protein precursor	Environmental Information Processing	Signaling molecules and interaction	ko04514//Cell adhesion molecules (CAMs)	K06793
NM_204871.1	524.083	2155.99	7.77	25.6233	1.72147	6e-07	0.000210103	yes	IL6ST	interleukin-6 receptor subunit beta precursor	Organismal Systems;Cellular Processes;Environmental Information Processing	Signaling molecules and interaction;Immune system;Cellular commiunity;Signal transduction	ko04060//Cytokine-cytokine receptor interaction;ko04630//Jak-STAT signaling pathway;ko04550//Signaling pathways regulating pluripotency of stem cells;ko04659//Th17 cell differentiation	K05060
NM_204961.1	1470	6804.33	13.8067	56.2433	2.02632	1.84e-10	1.08e-07	yes	NOS2	nitric oxide synthase, inducible	Metabolism;Environmental Information Processing;Cellular Processes	Signal transduction;Amino acid metabolism;Transport and catabolism;Global and Overview	ko01100//Metabolic pathways;ko04020//Calcium signaling pathway;ko04371//Apelin signaling pathway;ko04066//HIF-1 signaling pathway;ko04146//Peroxisome;ko00330//Arginine and proline metabolism;ko00220//Arginine biosynthesis	K13241
NM_205041.1	68.59	4876.27	2.00333	99.8933	5.63991	0.000261789	0.0323324	yes	OASL	59 kDa 2'-5'-oligoadenylate synthase-like protein	-	-	-	-
NM_205050.1	576.543	2284.59	8.31333	29.11	1.80802	9.62e-06	0.00232558	yes	CNP	2',3'-cyclic-nucleotide 3'-phosphodiesterase	-	-	-	-
NM_205177.1	2998.33	10830	86.7933	264.293	1.60648	8.42e-09	3.98e-06	yes	CTSD	cathepsin D precursor	Organismal Systems;Cellular Processes;Environmental Information Processing	Signal transduction;Endocrine system;Cell growth and death;Transport and catabolism	ko04140//Regulation of autophagy;ko04210//Apoptosis;ko04142//Lysosome;ko04071//Sphingolipid signaling pathway;ko04915//Estrogen signaling pathway	K01379
NM_205229.1	791.83	3009.49	10.7633	32.6433	1.60066	2.19e-06	0.000679976	yes	VLDLR	very low-density lipoprotein receptor precursor	-	-	-	-
NM_205256.2	4271.26	10078.5	74.24	141.847	0.934064	0.00040511	0.04503	yes	TFRC	transferrin receptor protein 1	Environmental Information Processing;Cellular Processes;Organismal Systems	Signal transduction;Cell growth and death;Transport and catabolism;Immune system	ko04144//Endocytosis;ko04145//Phagosome;ko04066//HIF-1 signaling pathway;ko04640//Hematopoietic cell lineage;ko04216//Ferroptosis	K06503
NM_205283.2	4446.67	10926	83.7567	172.91	1.04575	8.67e-05	0.0137711	yes	LAMP1	lysosome-associated membrane glycoprotein 1 precursor	Cellular Processes	Transport and catabolism	ko04140//Regulation of autophagy;ko04142//Lysosome;ko04145//Phagosome	K06528
NM_205320.1	505	14405.7	37.3067	864.493	4.53435	1.62e-49	1.8e-45	yes	AVD	avidin precursor	-	-	-	-
NM_205371.2	2373.35	9535.93	79.9367	270.66	1.75955	3.42e-10	1.9e-07	yes	CTSB	cathepsin B precursor	Cellular Processes;Organismal Systems	Immune system;Transport and catabolism;Cell growth and death;Endocrine system	ko04621//NOD-like receptor signaling pathway;ko04140//Regulation of autophagy;ko04210//Apoptosis;ko04142//Lysosome;ko04924//Renin secretion;ko04612//Antigen processing and presentation	K01363
NM_205372.1	314.667	1652	6.36	28.7633	2.17713	2.72e-07	0.000101487	yes	IRF7	interferon regulatory factor 3	Organismal Systems	Immune system	ko04621//NOD-like receptor signaling pathway;ko04620//Toll-like receptor signaling pathway;ko04622//RIG-I-like receptor signaling pathway;ko04623//Cytosolic DNA-sensing pathway	K09447
NM_205415.1	1502.33	6582.4	32.6133	118.443	1.86066	1.25e-10	7.73e-08	yes	IRF1	interferon regulatory factor 1	Environmental Information Processing;Organismal Systems	Signal transduction;Endocrine system	ko04668//TNF signaling pathway;ko04917//Prolactin signaling pathway	K09444
NM_205422.1	1832	13330	105.833	649.467	2.61746	6.66e-17	8.01e-14	yes	EXFABP	extracellular fatty acid-binding protein precursor	-	-	-	-
NM_206983.1	1212.67	3226.67	9.54333	21.1433	1.14764	0.000263273	0.032336	yes	PLA2R1	secretory phospholipase A2 receptor precursor	Cellular Processes	Transport and catabolism	ko04145//Phagosome	K06560
TCONS_00002099	0	333.053	0.001	1.18	10.2046	1.39e-12	1.05e-09	yes	PDE3A	XP_015147332.1 PREDICTED: cGMP-inhibited 3',5'-cyclic phosphodiesterase A isoform X1 [Gallus gallus]	Metabolism	Nucleotide metabolism	ko00230//Purine metabolism	K19021
TCONS_00003109	67.13	0	0.573333	0.001	-9.16323	0.00010513	0.0161739	yes	BBX	XP_010718879.2 PREDICTED: HMG box transcription factor BBX isoform X4 [Meleagris gallopavo]	-	-	-	-
TCONS_00003727	350.813	1486.43	1.09	3.95	1.85752	1.71e-06	0.00054583	yes	Umodl1	XP_015738686.1 PREDICTED: uncharacterized protein LOC107323798 isoform X1 [Coturnix japonica]	-	-	-	-
TCONS_00011279	0	61.0633	0.001	0.243333	7.92679	0.000289948	0.0345621	yes	ADCYAP1R1	XP_015136561.1 PREDICTED: pituitary adenylate cyclase-activating polypeptide type I receptor isoform X5 [Gallus gallus]	Environmental Information Processing	Signaling molecules and interaction	ko04080//Neuroactive ligand-receptor interaction	K04587
TCONS_00011303	145.64	799.047	0.856667	3.87	2.17553	0.00037668	0.0426059	yes	NKTR	XP_004939131.1 PREDICTED: NK-tumor recognition protein isoform X1 [Gallus gallus]	-	-	-	-
TCONS_00020394	0	125.823	0.001	0.433333	8.75933	2.78e-06	0.000834549	yes	ARV1	XP_419587.1 PREDICTED: protein ARV1 [Gallus gallus]	-	-	-	-
TCONS_00020617	1686.46	4896.5	9.61	23.4233	1.28534	3.51e-05	0.00669689	yes	SASH1	XP_419659.5 PREDICTED: SAM and SH3 domain-containing protein 1 isoform X5 [Gallus gallus]	-	-	-	-
TCONS_00020626	42	871	0.08	1.35667	4.08392	1.51e-11	1.02e-08	yes	-	KFR01382.1 hypothetical protein Y956_00833, partial [Nipponia nippon]	-	-	-	-
TCONS_00023120	0	137.043	0.001	1.20333	10.2328	4.14e-06	0.00116642	yes	MARK1	XP_015712686.1 PREDICTED: serine/threonine-protein kinase MARK1 isoform X2 [Coturnix japonica]	-	-	-	-
TCONS_00023604	3.34333	166.82	0.03	1.21667	5.34183	4.09e-05	0.00753781	yes	LTBP1	XP_003641028.1 PREDICTED: latent-transforming growth factor beta-binding protein 1 isoform X7 [Gallus gallus]	Environmental Information Processing	Signal transduction	ko04350//TGF-beta signaling pathway	K19559
TCONS_00024053	0	326.98	0.001	1.76	10.7814	0.000439392	0.0481188	yes	IGF2R	NP_990301.1 cation-independent mannose-6-phosphate receptor precursor [Gallus gallus]	Cellular Processes	Transport and catabolism	ko04144//Endocytosis;ko04142//Lysosome	K06564
TCONS_00025595	1170.98	4414.41	20.5733	64.4433	1.64726	1.15e-07	4.62e-05	yes	CTSB	NP_990702.2 cathepsin B precursor [Gallus gallus]	Cellular Processes	Transport and catabolism	ko04142//Lysosome	K01363
TCONS_00025967	308.3	1.08333	1.82	0.00666667	-8.09276	0.000211825	0.0272201	yes	Phf6	XP_004940719.1 PREDICTED: PHD finger protein 6 isoform X1 [Gallus gallus]	-	-	-	-
TCONS_00027570	18.07	321.353	0.706667	10.0667	3.83241	2.04e-05	0.004445	yes	TNIP3	XP_004941279.1 PREDICTED: TNFAIP3-interacting protein 3 isoform X2 [Gallus gallus]	-	-	-	-
TCONS_00028016	1397.03	3861.59	6.16333	13.6567	1.14782	0.000156081	0.0219609	yes	ATP8A1	XP_015717925.1 PREDICTED: phospholipid-transporting ATPase IA isoform X4 [Coturnix japonica]	-	-	-	-
TCONS_00029337	0	286.047	0.001	0.956667	9.90187	2.41e-05	0.00492431	yes	pak3	XP_003208485.1 PREDICTED: serine/threonine-protein kinase PAK 3 [Meleagris gallopavo]	Cellular Processes;Environmental Information Processing	Cell motility;Signal transduction;Cellular commiunity	ko04810//Regulation of actin cytoskeleton;ko04510//Focal adhesion;ko04012//ErbB signaling pathway	K05733
TCONS_00034437	0	229.92	0.001	1.56667	10.6135	0.000100995	0.0156461	yes	WDHD1	XP_421449.4 PREDICTED: WD repeat and HMG-box DNA-binding protein 1 [Gallus gallus]	-	-	-	-
TCONS_00035963	105.693	0	0.806667	0.001	-9.65583	1.79e-06	0.000568909	yes	SIPA1L1	NP_001186619.1 signal-induced proliferation-associated 1-like protein 1 [Gallus gallus]	-	-	-	-
TCONS_00036405	0	314.207	0.001	3.83	11.9031	2.92e-05	0.00582449	yes	FBXO33	XP_426443.4 PREDICTED: F-box only protein 33 isoform X1 [Gallus gallus]	-	-	-	-
TCONS_00038887	1871.48	5058.08	65.66	151.257	1.20391	4.34e-05	0.00785046	yes	HTRA1	XP_015144381.1 PREDICTED: serine protease HTRA1 [Gallus gallus]	-	-	-	-
TCONS_00043525	1624.53	4515.22	8.74	20.3633	1.22027	0.000122599	0.0184758	yes	Mylk	NP_001309290.1 myosin light chain kinase, smooth muscle isoform 1 [Gallus gallus]	Environmental Information Processing;Cellular Processes;Organismal Systems	Circulatory system;Cellular commiunity;Signal transduction;Cell motility	ko04020//Calcium signaling pathway;ko04810//Regulation of actin cytoskeleton;ko04510//Focal adhesion;ko04270//Vascular smooth muscle contraction	K00907
TCONS_00043592	2957.88	24593.5	16.8933	123.243	2.86698	5.18e-13	4.27e-10	yes	PARP14	XP_015145434.1 PREDICTED: poly [ADP-ribose] polymerase 14 [Gallus gallus]	-	-	-	-
TCONS_00044260	116.91	0	0.9	0.001	-9.81378	0.000176954	0.0242459	yes	LAMC1	XP_001234659.2 PREDICTED: laminin subunit gamma-1 [Gallus gallus]	Cellular Processes;Environmental Information Processing	Cellular commiunity;Signaling molecules and interaction	ko04510//Focal adhesion;ko04512//ECM-receptor interaction	K05635
TCONS_00046796	0	234.753	0.001	1.52	10.5699	3.38e-05	0.00651525	yes	JAK1	XP_015146451.1 PREDICTED: tyrosine-protein kinase JAK1 isoform X1 [Gallus gallus]	Environmental Information Processing	Signal transduction	ko04630//Jak-STAT signaling pathway	K11217
TCONS_00047021	0.0233333	102.19	0.001	0.646667	9.33688	0.000426388	0.0468101	yes	KLHL24	KFO06150.1 Kelch-like 24, partial [Balearica regulorum gibbericeps]	-	-	-	-
TCONS_00047512	0	153.543	0.001	0.396667	8.63178	0.000116784	0.0177217	yes	ACAP2	XP_015146881.1 PREDICTED: arf-GAP with coiled-coil, ANK repeat and PH domain-containing protein 2 isoform X5 [Gallus gallus]	Cellular Processes	Transport and catabolism	ko04144//Endocytosis	K12489
TCONS_00048817	0	171.57	0.001	0.933333	9.86625	0.000339321	0.0396008	yes	IL1RAP	XP_015147067.1 PREDICTED: interleukin-1 receptor accessory protein isoform X5 [Gallus gallus]	Cellular Processes;Environmental Information Processing	Signaling molecules and interaction;Cell growth and death	ko04060//Cytokine-cytokine receptor interaction;ko04210//Apoptosis	K04723
TCONS_00050073	625	2698	9.06333	33.28	1.87654	2.71e-08	1.24e-05	yes	NMES1	XP_003209505.1 PREDICTED: normal mucosa of esophagus-specific gene 1 protein [Meleagris gallopavo]	-	-	-	-
TCONS_00051440	0	319.953	0.001	2.97333	11.5379	1.17e-05	0.00279277	yes	CHSY1	XP_015147744.1 PREDICTED: chondroitin sulfate synthase 1 [Gallus gallus]	Metabolism	Global and Overview;Glycan biosynthesis and metabolism	ko01100//Metabolic pathways;ko00532//Glycosaminoglycan biosynthesis - chondroitin sulfate / dermatan sulfate	K13499
TCONS_00051583	332.393	0	7.99667	0.001	-12.9652	0.000220395	0.0278386	yes	CASC4	XP_015147603.1 PREDICTED: protein CASC4 isoform X2 [Gallus gallus]	-	-	-	-
TCONS_00053968	160.18	0	0.26	0.001	-8.02237	4.06e-05	0.00752601	yes	FLNB	XP_015148426.1 PREDICTED: filamin-B isoform X4 [Gallus gallus]	Cellular Processes;Environmental Information Processing	Cellular commiunity;Signal transduction	ko04010//MAPK signaling pathway;ko04510//Focal adhesion	K04437
TCONS_00054741	2.07	240.48	0.0233333	1.59333	6.09351	4.19e-05	0.00760509	yes	FANCD2	NP_001034350.2 Fanconi anemia group D2 protein [Gallus gallus]	Genetic Information Processing	Replication and repair	ko03460//Fanconi anemia pathway	K10891
TCONS_00055805	217.207	0	3.43	0.001	-11.744	1.95e-05	0.00430534	yes	CSNK1A1	NP_666199.1 casein kinase I isoform alpha [Mus musculus]	Environmental Information Processing	Signal transduction	ko04310//Wnt signaling pathway;ko04340//Hedgehog signaling pathway	K08957
TCONS_00056666	198.107	1900.93	0.373333	3.08667	3.04751	2.08e-12	1.54e-09	yes	SLC26A2	XP_004944890.1 PREDICTED: sulfate transporter [Gallus gallus]	-	-	-	-
TCONS_00057054	95.0133	872.54	1.45333	10.31	2.82661	0.000182743	0.0245754	yes	TGFBI	NP_990367.1 transforming growth factor-beta-induced protein ig-h3 precursor [Gallus gallus]	-	-	-	-
TCONS_00057125	200.177	0	1.71667	0.001	-10.7454	2.19e-05	0.0045885	yes	FNIP1	NP_001034403.1 folliculin-interacting protein 1 [Gallus gallus]	-	-	-	-
TCONS_00059100	262.633	0	1.71667	0.001	-10.7454	0.000445002	0.0486135	yes	Crebbp	XP_015150114.1 PREDICTED: CREB-binding protein isoform X7 [Gallus gallus]	Environmental Information Processing;Cellular Processes;Organismal Systems	Cellular commiunity;Signal transduction;Endocrine system;Cell growth and death	ko04310//Wnt signaling pathway;ko04520//Adherens junction;ko04630//Jak-STAT signaling pathway;ko04068//FoxO signaling pathway;ko04916//Melanogenesis;ko04110//Cell cycle;ko04350//TGF-beta signaling pathway;ko04330//Notch signaling pathway	K04498
TCONS_00059154	387.627	2188.74	2.55	10.8467	2.08868	5.97e-06	0.00159008	yes	ABCA3	XP_414701.5 PREDICTED: ATP-binding cassette sub-family A member 3 [Gallus gallus]	Environmental Information Processing	Membrane transport	ko02010//ABC transporters	K05643
TCONS_00059170	56.09	687.077	0.67	6.94333	3.3734	8.07e-08	3.42e-05	yes	-	XP_015150259.1 PREDICTED: uncharacterized protein LOC416755 isoform X1 [Gallus gallus]	-	-	-	-
TCONS_00059339	85.5767	0.236667	1.65667	0.00666667	-7.9571	4.92e-05	0.00878133	yes	CDC45	XP_415070.2 PREDICTED: cell division control protein 45 homolog isoform X1 [Gallus gallus]	Cellular Processes	Cell growth and death	ko04110//Cell cycle	K06628
TCONS_00059669	707.203	2217.16	5.9	14.4433	1.29162	0.000214741	0.0273576	yes	TRAFD1	XP_015130787.1 PREDICTED: TRAF-type zinc finger domain-containing protein 1 isoform X1 [Gallus gallus]	-	-	-	-
TCONS_00061680	2794.23	7471.23	64.0667	142.44	1.15271	6.44e-05	0.0108825	yes	-	AIP84331.1 MHC class I antigen [Gallus gallus]	Cellular Processes;Environmental Information Processing	Signaling molecules and interaction;Transport and catabolism	ko04144//Endocytosis;ko04514//Cell adhesion molecules (CAMs);ko04145//Phagosome	K06751
TCONS_00063463	0	58.8967	0.001	0.326667	8.35168	0.000364708	0.0416855	yes	UNC13D	XP_004946183.1 PREDICTED: protein unc-13 homolog D isoform X3 [Gallus gallus]	-	-	-	-
TCONS_00063788	0	100.2	0.001	0.25	7.96578	2.27e-05	0.00469066	yes	Dnah17	XP_015151057.1 PREDICTED: dynein heavy chain 17, axonemal isoform X1 [Gallus gallus]	-	-	-	-
TCONS_00064051	0	75.7	0.001	0.623333	9.28386	0.000130643	0.0193483	yes	PIK3R5	NP_001025868.1 phosphoinositide 3-kinase regulatory subunit 5 [Gallus gallus]	Cellular Processes;Environmental Information Processing;Organismal Systems	Signal transduction;Cell motility;Cell growth and death;Endocrine system;Immune system;Cellular commiunity;Circulatory system	ko04810//Regulation of actin cytoskeleton;ko04510//Focal adhesion;ko04261//Adrenergic signaling in cardiomyocytes;ko04910//Insulin signaling pathway;ko04070//Phosphatidylinositol signaling system;ko04150//mTOR signaling pathway;ko04630//Jak-STAT signaling pathway;ko04210//Apoptosis;ko04012//ErbB signaling pathway;ko04068//FoxO signaling pathway;ko04620//Toll-like receptor signaling pathway;ko0491…	K02649
TCONS_00064258	827.047	5821.26	8.01667	48.7833	2.60531	2.46e-15	2.38e-12	yes	Trim25	NP_001305387.1 E3 ubiquitin/ISG15 ligase TRIM25 [Gallus gallus]	Organismal Systems	Immune system	ko04622//RIG-I-like receptor signaling pathway	K10652
TCONS_00064476	780.267	2743.56	1.72	5.09	1.56526	2.48e-06	0.000754193	yes	RNF213	XP_015151085.1 PREDICTED: E3 ubiquitin-protein ligase RNF213 isoform X3 [Gallus gallus]	-	-	-	-
TCONS_00066414	55.7733	0	1.32333	0.001	-10.37	0.000184241	0.0246738	yes	GSS	XP_425692.3 PREDICTED: glutathione synthetase [Gallus gallus]	Metabolism	Amino acid metabolism;Metabolism of other amino acids;Global and Overview	ko01100//Metabolic pathways;ko00480//Glutathione metabolism;ko00270//Cysteine and methionine metabolism	K01920
TCONS_00066864	33.2067	919.373	0.666667	16.9	4.66391	7.01e-13	5.57e-10	yes	BPI	XP_015151939.1 PREDICTED: bactericidal permeability-increasing protein-like isoform X2 [Gallus gallus]	-	-	-	-
TCONS_00067923	0.00333333	124.977	0.001	1.82667	10.835	0.000352041	0.0406554	yes	RBM38	XP_014729399.1 PREDICTED: RNA-binding protein 38 isoform X1 [Sturnus vulgaris]	-	-	-	-
TCONS_00068411	0	114.63	0.001	0.506667	8.98489	4.05e-06	0.00116102	yes	Crocc	XP_015152498.1 PREDICTED: rootletin isoform X1 [Gallus gallus]	-	-	-	-
TCONS_00069117	250.637	1409.98	10.35	50.9233	2.2987	4.92e-07	0.000176443	yes	C1qc	XP_417653.1 PREDICTED: complement C1q subcomponent subunit C [Gallus gallus]	-	-	-	-
TCONS_00073132	184.067	0	0.953333	0.001	-9.89684	2.21e-05	0.00461726	yes	MDM4	XP_417957.3 PREDICTED: protein Mdm4 isoform X2 [Gallus gallus]	Cellular Processes	Cell growth and death	ko04115//p53 signaling pathway	K10127
TCONS_00073275	5486.65	1758.06	39.1667	10.7167	-1.86977	3.18e-10	1.79e-07	yes	CR1	XP_015740590.1 PREDICTED: LOW QUALITY PROTEIN: complement receptor type 1 [Coturnix japonica]	-	-	-	-
TCONS_00075366	401.713	1361.6	3.79667	10.9733	1.5312	0.000350767	0.0406554	yes	STAT3	XP_010722971.1 PREDICTED: signal transducer and activator of transcription 3 isoform X1 [Meleagris gallopavo]	Environmental Information Processing;Organismal Systems	Endocrine system;Signal transduction	ko04630//Jak-STAT signaling pathway;ko04068//FoxO signaling pathway;ko04920//Adipocytokine signaling pathway	K04692
TCONS_00076932	108.443	1.27667	1.30333	0.00666667	-7.61102	6.3e-05	0.0106982	yes	NEDD4L	XP_004949057.1 PREDICTED: E3 ubiquitin-protein ligase NEDD4-like isoform X8 [Gallus gallus]	Genetic Information Processing;Cellular Processes	Folding, sorting and degradation;Transport and catabolism	ko04144//Endocytosis;ko04120//Ubiquitin mediated proteolysis	K13305
TCONS_00077112	69.1167	0.0166667	0.403333	0.001	-8.65583	7.91e-05	0.0129202	yes	UNC13B	XP_004937184.1 PREDICTED: protein unc-13 homolog B isoform X8 [Gallus gallus]	-	-	-	-
TCONS_00079112	606.55	2654.55	5.27667	17.93	1.76468	1.66e-06	0.000533498	yes	Fyb	XP_015132821.1 PREDICTED: FYN-binding protein isoform X2 [Gallus gallus]	-	-	-	-
TCONS_00079146	347.813	0	5.26	0.001	-12.3608	2.12e-05	0.00451769	yes	SEPP1	NP_001026780.2 selenoprotein P precursor [Gallus gallus]	-	-	-	-
TCONS_00080114	347.527	0	3.16333	0.001	-11.6272	0.000267024	0.0324602	yes	MAN2A1	XP_003643094.1 PREDICTED: alpha-mannosidase 2 [Gallus gallus]	Metabolism	Glycan biosynthesis and metabolism;Global and Overview	ko01100//Metabolic pathways;ko00510//N-Glycan biosynthesis	K01231
TCONS_00081357	380.6	0	29.6167	0.001	-14.8541	0.000226885	0.0284162	yes	NACA	XP_010707723.1 PREDICTED: nascent polypeptide-associated complex subunit alpha [Meleagris gallopavo]	-	-	-	-
TCONS_00082017	641.103	1949.4	12.07	30.9567	1.35882	0.000164974	0.0229221	yes	Slc44a2	XP_014130354.1 PREDICTED: choline transporter-like protein 2 [Zonotrichia albicollis]	-	-	-	-
XM_001232417.5	4798	11703.7	47.02	95.4233	1.02107	8.38e-05	0.0134446	yes	ERAP1	endoplasmic reticulum aminopeptidase 1	-	-	-	-
XM_001233342.3	99.58	1074.46	1.13333	10.2067	3.17087	2.06e-10	1.19e-07	yes	LOC770026	OX-2 membrane glycoprotein	-	-	-	-
XM_001234113.5	0.00333333	99.9233	0.001	2.21667	11.1142	1.54e-05	0.00345405	yes	FHL1	four and a half LIM domains protein 1 isoform X4	-	-	-	-
XM_001234608.5	86.28	641.023	0.676667	4.15333	2.61775	1.64e-05	0.00363728	yes	CRCBL	cytokine receptor common subunit beta isoform X1	Environmental Information Processing;Cellular Processes	Signal transduction;Cell growth and death;Signaling molecules and interaction	ko04060//Cytokine-cytokine receptor interaction;ko04630//Jak-STAT signaling pathway;ko04210//Apoptosis	K04738
XM_001234898.5	494.83	2537.33	8.74333	38.1233	2.12442	1.52e-09	7.94e-07	yes	DRAM1	DNA damage-regulated autophagy modulator protein 1 isoform X2	-	-	-	-
XM_001235162.5	1555.33	4482.33	24.18	57.2333	1.24304	2.19e-05	0.0045885	yes	P2RX7	P2X purinoceptor 7	Organismal Systems;Environmental Information Processing	Signal transduction;Immune system;Signaling molecules and interaction	ko04020//Calcium signaling pathway;ko04080//Neuroactive ligand-receptor interaction;ko04621//NOD-like receptor signaling pathway	K05220
XM_003640512.4	186.333	886	3.7	14.5233	1.97278	4.05e-05	0.00752601	yes	CXorf21	uncharacterized protein CXorf21 homolog	-	-	-	-
XM_003641374.4	2418.33	16218.3	30.0667	168.46	2.48617	4.35e-19	6.67e-16	yes	MPEG1	macrophage-expressed gene 1 protein	-	-	-	-
XM_003642981.4	565.333	3156	13.4933	65.5867	2.28116	2.41e-10	1.37e-07	yes	LOC100857191	C-C motif chemokine 26	Environmental Information Processing;Organismal Systems	Signaling molecules and interaction;Immune system;Signal transduction	ko04060//Cytokine-cytokine receptor interaction;ko04062//Chemokine signaling pathway;ko04064//NF-kappa B signaling pathway	K16062
XM_004936761.3	0.193333	95.9067	0.001	0.353333	8.46489	9.65e-05	0.0152142	yes	MAST2	microtubule-associated serine/threonine-protein kinase 2 isoform X12	-	-	-	-
XM_004937774.3	461.723	5036.64	4.01	35.9367	3.16378	6.25e-23	1.11e-19	yes	CRCBL	cytokine receptor common subunit beta isoform X2	Cellular Processes;Environmental Information Processing	Signaling molecules and interaction;Signal transduction;Cell growth and death	ko04060//Cytokine-cytokine receptor interaction;ko04630//Jak-STAT signaling pathway;ko04210//Apoptosis	K04738
XM_004937964.3	58.03	0	0.673333	0.001	-9.39518	0.000141614	0.0203422	yes	EPS8	epidermal growth factor receptor kinase substrate 8 isoform X2	-	-	-	-
XM_004938051.3	36.6667	444	0.566667	5.81333	3.35879	8.28e-06	0.00206798	yes	BCL2L14	apoptosis facilitator Bcl-2-like protein 14	-	-	-	-
XM_004938092.3	145.077	0.5	1.73667	0.00333333	-9.02514	0.000203688	0.0264806	yes	ITFG2	KICSTOR complex protein ITFG2 isoform X6	-	-	-	-
XM_004938707.3	229.133	1103.55	2.14333	8.76667	2.03217	6.61e-06	0.00171762	yes	CYSLTR2	cysteinyl leukotriene receptor 2	Environmental Information Processing	Signaling molecules and interaction;Signal transduction	ko04020//Calcium signaling pathway;ko04080//Neuroactive ligand-receptor interaction	K04323
XM_004938929.3	961.667	2624	4.31333	9.82	1.18692	0.000283668	0.0339958	yes	GAB2	GRB2-associated-binding protein 2	-	-	-	-
XM_004939297.3	700.71	25400.7	4.72	142.927	4.92034	6.99e-56	1.04e-51	yes	SAMD9L	sterile alpha motif domain-containing protein 9-like	-	-	-	-
XM_004939298.3	73.9567	4500.68	0.483333	23.8067	5.6222	1.99e-45	1.77e-41	yes	SAMD9L	sterile alpha motif domain-containing protein 9-like	-	-	-	-
XM_004939409.3	165.89	0	4.14	0.001	-12.0154	8.33e-05	0.0134205	yes	UBE2E1	ubiquitin-conjugating enzyme E2 E1 isoform X1	Genetic Information Processing	Folding, sorting and degradation	ko04120//Ubiquitin mediated proteolysis	K20217
XM_004939507.3	388.417	5523.57	1.58	17.51	3.47018	2.92e-23	5.65e-20	yes	TRANK1	TPR and ankyrin repeat-containing protein 1 isoform X1	-	-	-	-
XM_004939508.3	793.05	10157.8	2.80333	34.8433	3.63567	0.000130997	0.0193483	yes	TRANK1	TPR and ankyrin repeat-containing protein 1 isoform X2	-	-	-	-
XM_004939533.3	77.94	651.957	0.646667	4.58667	2.82635	4.87e-06	0.00133556	yes	AOAH	acyloxyacyl hydrolase isoform X3	-	-	-	-
XM_004939926.3	172.333	816.667	2.43667	10.13	2.05565	0.0001815	0.0245754	yes	LOC101750271	uncharacterized protein LOC101750271	-	-	-	-
XM_004940906.3	117.823	0	1.79	0.001	-10.8057	1.44e-06	0.00046726	yes	TMEM144	transmembrane protein 144	-	-	-	-
XM_004940913.3	158.863	958.1	1.29	5.88333	2.18926	2.06e-05	0.00445629	yes	2020-03-01	E3 ubiquitin-protein ligase MARCH1 isoform X3	-	-	-	-
XM_004940918.3	462.75	4090.95	2.95	20.35	2.78624	2.09e-13	1.82e-10	yes	DDX60	probable ATP-dependent RNA helicase DDX60	-	-	-	-
XM_004941122.3	152.97	1545.99	12.3833	100.717	3.02383	5.94e-13	4.8e-10	yes	PLACL2	placenta-specific gene 8 protein	-	-	-	-
XM_004941218.3	12.4267	580.55	0.0333333	1.50667	5.49825	0.000256082	0.0317157	yes	KIAA1109	uncharacterized protein KIAA1109 homolog isoform X7	-	-	-	-
XM_004941484.3	59.78	0	1.05333	0.001	-10.0407	0.000172455	0.0238127	yes	C11orf24	uncharacterized protein C11orf24 homolog isoform X1	-	-	-	-
XM_004942715.3	394.377	0	8.37	0.001	-13.031	0.000214655	0.0273576	yes	HNRNPA3	heterogeneous nuclear ribonucleoprotein A3 isoform X1	Genetic Information Processing	Transcription	ko03040//Spliceosome	K12741
XM_004943699.2	120.81	1578.47	1.94	20.48	3.40009	1.59e-15	1.64e-12	yes	PMLL	protein PML	Cellular Processes;Genetic Information Processing	Transport and catabolism;Folding, sorting and degradation	ko04144//Endocytosis;ko04120//Ubiquitin mediated proteolysis	K10054
XM_004945071.3	37.2433	720.497	0.166667	3.1	4.21723	0.000198089	0.0259807	yes	MKL2	MKL/myocardin-like protein 2 isoform X6	-	-	-	-
XM_004946108.3	5963.27	3398.03	66.83	29.3433	-1.18746	0.000139016	0.020068	yes	LOC101747455	uncharacterized protein LOC101747455	-	-	-	-
XM_004946278.3	0	135.757	0.001	0.246667	7.94642	2.81e-06	0.000838823	yes	RNF213	E3 ubiquitin-protein ligase RNF213 isoform X1	-	-	-	-
XM_004947027.3	13.6667	316.667	1.25333	22.4567	4.1633	8.98e-06	0.00221717	yes	PI3	elafin	-	-	-	-
XM_004947186.3	208.927	1720.45	4.40667	30.1833	2.77599	7.09e-12	4.93e-09	yes	LBP	bactericidal permeability-increasing protein isoform X2	-	-	-	-
XM_004947281.3	56.6567	2112.17	0.236667	6.91	4.86776	8.44e-19	1.14e-15	yes	HELZ2	helicase with zinc finger domain 2	-	-	-	-
XM_004948153.3	0	103.613	0.001	1.62	10.6618	1.45e-05	0.0032899	yes	ALG9	ferredoxin-fold anticodon-binding domain-containing protein 1 isoform X4	-	-	-	-
XM_004948616.3	49.3267	673.083	0.403333	4.69333	3.54057	3.85e-07	0.00014048	yes	DHX58	probable ATP-dependent RNA helicase DHX58 isoform X1	Organismal Systems	Immune system	ko04622//RIG-I-like receptor signaling pathway	K12649
XM_004949076.3	275.703	1.09	1.43333	0.00333333	-8.74819	1.89e-08	8.77e-06	yes	LOC100858941	uncharacterized protein LOC100858941 isoform X2	-	-	-	-
XM_015273141.2	162.47	816.59	3.36	13.5033	2.00678	0.000124211	0.0185948	yes	TTC31	tetratricopeptide repeat protein 31	-	-	-	-
XM_015273696.2	154.99	0	2.35333	0.001	-11.2005	0.000120341	0.0181994	yes	IL17REL	putative interleukin-17 receptor E-like isoform X1	-	-	-	-
XM_015274818.2	0	245.157	0.001	1.35333	10.4023	1.55e-05	0.00345444	yes	DOCK9	dedicator of cytokinesis protein 9 isoform X9	-	-	-	-
XM_015275232.2	0	347.953	0.001	1.53667	10.5856	3.33e-12	2.39e-09	yes	HIC2	hypermethylated in cancer 2 protein isoform X1	-	-	-	-
XM_015275326.2	9.37667	963	0.09	9.50333	6.72236	8.09e-06	0.00203235	yes	SPECC1L	cytospin-A isoform X1	-	-	-	-
XM_015275437.2	0.02	225.43	0.001	3.45333	11.7538	3.13e-09	1.56e-06	yes	ELF1	ETS-related transcription factor Elf-1 isoform X1	Cellular Processes	Cell growth and death	ko04214//Apoptosis - fly	K09428
XM_015275563.2	249.063	0.00333333	2.33667	0.001	-11.1902	1.31e-05	0.00301494	yes	ATXN2	ataxin-2 isoform X7	-	-	-	-
XM_015275608.2	341.19	0	2.85667	0.001	-11.4801	3.24e-06	0.00094826	yes	FNDC3A	fibronectin type-III domain-containing protein 3a isoform X3	-	-	-	-
XM_015275716.2	1194.86	3515.86	10.8867	26.55	1.28615	4.74e-05	0.00851035	yes	NAMPT	nicotinamide phosphoribosyltransferase isoform X1	Organismal Systems;Metabolism	Metabolism of cofactors and vitamins;Global and Overview;Immune system	ko01100//Metabolic pathways;ko04621//NOD-like receptor signaling pathway;ko00760//Nicotinate and nicotinamide metabolism	K03462
XM_015275924.2	0	61.4967	0.001	0.656667	9.35902	0.000293616	0.0349058	yes	ADNP2	activity-dependent neuroprotector homeobox protein 2 isoform X2	-	-	-	-
XM_015275969.2	895.043	345.133	7.03	2.02333	-1.79679	0.000182953	0.0245754	yes	NUP153	nuclear pore complex protein Nup153 isoform X1	Genetic Information Processing	Translation	ko03013//RNA transport	K14296
XM_015276066.2	0	484.113	0.001	2.17333	11.0857	2.25e-06	0.000695771	yes	KIDINS220	kinase D-interacting substrate of 220 kDa isoform X3	-	-	-	-
XM_015276271.2	1360.31	4880.24	24.6233	74.49	1.59702	8.53e-08	3.58e-05	yes	SARAF	store-operated calcium entry-associated regulatory factor isoform X1	-	-	-	-
XM_015276272.2	1083.69	3260.09	19.8533	49.6233	1.32164	2.47e-05	0.00501629	yes	SARAF	store-operated calcium entry-associated regulatory factor isoform X2	-	-	-	-
XM_015276425.1	599.143	1708.62	17.05	40.76	1.25738	0.000377552	0.0426059	yes	NAAA	N-acylethanolamine-hydrolyzing acid amidase isoform X1	-	-	-	-
XM_015276499.2	0	180.283	0.001	0.646667	9.33688	0.000233212	0.0291266	yes	PTPN13	tyrosine-protein phosphatase non-receptor type 13 isoform X1	Cellular Processes	Cell growth and death	ko04210//Apoptosis	K02374
XM_015276605.2	168.657	5772.63	2.4	57.0133	4.57019	8.89e-16	9.89e-13	yes	HERC4L	probable E3 ubiquitin-protein ligase HERC4 isoform X2	Genetic Information Processing	Folding, sorting and degradation	ko04120//Ubiquitin mediated proteolysis	K10615
XM_015276606.2	18.8467	1846.61	0.236667	21.3533	6.49546	5.92e-11	3.76e-08	yes	HERC4L	probable E3 ubiquitin-protein ligase HERC4 isoform X3	Genetic Information Processing	Folding, sorting and degradation	ko04120//Ubiquitin mediated proteolysis	K10615
XM_015276716.2	817.34	2599.66	6.86667	17.27	1.33059	8.17e-05	0.0132374	yes	OTUD4	OTU domain-containing protein 4 isoform X1	-	-	-	-
XM_015276974.2	706.23	0.106667	5.42	0.001	-12.4041	2.64e-20	4.19e-17	yes	ZBTB38	zinc finger and BTB domain-containing protein 38	-	-	-	-
XM_015277337.2	476.087	1753.04	3.85333	12.53	1.70121	1.43e-05	0.00325475	yes	FYB	FYN-binding protein 1 isoform X3	-	-	-	-
XM_015277553.2	0	130.327	0.001	1.04333	10.027	0.000177986	0.0242749	yes	NNT	NAD(P) transhydrogenase, mitochondrial isoform X1	Metabolism	Global and Overview;Metabolism of cofactors and vitamins	ko01100//Metabolic pathways;ko00760//Nicotinate and nicotinamide metabolism	K00323
XM_015277850.2	186.433	3.82	1.38333	0.0166667	-6.37504	4.15e-05	0.00755633	yes	MCF2L	guanine nucleotide exchange factor DBS isoform X8	-	-	-	-
XM_015277915.2	101.117	590.593	2.04667	9.4	2.19938	0.000399835	0.044667	yes	2020-09-10	septin-10 isoform X1	-	-	-	-
XM_015277932.2	425.807	0	6.72333	0.001	-12.715	0.00018716	0.0248901	yes	ROCK1	rho-associated protein kinase 1 isoform X2	Environmental Information Processing;Cellular Processes;Organismal Systems	Endocrine system;Development;Cell motility;Signal transduction;Circulatory system;Cellular commiunity;Immune system	ko04810//Regulation of actin cytoskeleton;ko04510//Focal adhesion;ko04024//cAMP signaling pathway;ko04530//Tight junction;ko04022//cGMP - PKG signaling pathway;ko04921//Oxytocin signaling pathway;ko04360//Axon guidance;ko04270//Vascular smooth muscle contraction;ko04062//Chemokine signaling pathway;ko04611//Platelet activation;ko04071//Sphingolipid signaling pathway;ko04670//Leukocyte transendoth…	K04514
XM_015277940.2	121.027	831.2	1.65667	8.47	2.35408	0.000262717	0.032336	yes	LPIN2	phosphatidate phosphatase LPIN2 isoform X2	Metabolism;Environmental Information Processing	Global and Overview;Lipid metabolism;Signal transduction	ko01100//Metabolic pathways;ko04150//mTOR signaling pathway;ko00564//Glycerophospholipid metabolism;ko00561//Glycerolipid metabolism	K15728
XM_015277951.2	9332.91	27963.2	60.2867	145.19	1.26803	9.57e-07	0.000322386	yes	SMCHD1	structural maintenance of chromosomes flexible hinge domain-containing protein 1 isoform X1	-	-	-	-
XM_015277952.2	554.427	2171.18	3.69667	11.54	1.64235	6.19e-06	0.00163784	yes	SMCHD1	structural maintenance of chromosomes flexible hinge domain-containing protein 1 isoform X2	-	-	-	-
XM_015278228.2	30.9467	435.71	0.883333	8.86	3.32628	0.000100263	0.015587	yes	IL13RA2	interleukin-13 receptor subunit alpha-2 isoform X1	Environmental Information Processing	Signaling molecules and interaction;Signal transduction	ko04060//Cytokine-cytokine receptor interaction;ko04630//Jak-STAT signaling pathway	K05077
XM_015278230.2	0	71.3733	0.001	1.5	10.5507	0.000141831	0.0203422	yes	IL13RA2	interleukin-13 receptor subunit alpha-2 isoform X2	Environmental Information Processing	Signaling molecules and interaction;Signal transduction	ko04060//Cytokine-cytokine receptor interaction;ko04630//Jak-STAT signaling pathway	K05077
XM_015278314.2	0	132.433	0.001	0.72	9.49185	2.43e-06	0.000744383	yes	SPRY3	protein sprouty homolog 3 isoform X1	-	-	-	-
XM_015278687.2	0	106.42	0.001	0.79	9.62571	3.28e-05	0.00642665	yes	SYT1	synaptotagmin-1 isoform X1	Organismal Systems	Nervous system	ko04721//Synaptic vesicle cycle	K15290
XM_015278713.2	0	342.28	0.001	3.71	11.8572	8.2e-13	6.4e-10	yes	HERC4	probable E3 ubiquitin-protein ligase HERC4 isoform X1	Genetic Information Processing	Folding, sorting and degradation	ko04120//Ubiquitin mediated proteolysis	K10615
XM_015279031.2	116.377	1074.53	1.83	14.8767	3.02314	4.24e-08	1.89e-05	yes	PML	protein PML isoform X2	Genetic Information Processing;Cellular Processes	Folding, sorting and degradation;Transport and catabolism	ko04144//Endocytosis;ko04120//Ubiquitin mediated proteolysis	K10054
XM_015279609.2	129.593	0	0.593333	0.001	-9.2127	0.000136253	0.0198625	yes	ABCA2	ATP-binding cassette sub-family A member 2 isoform X2	Environmental Information Processing;Cellular Processes	Membrane transport;Transport and catabolism	ko04142//Lysosome;ko02010//ABC transporters	K05642
XM_015279844.1	291.917	0	1.60333	0.001	-10.6469	4.13e-12	2.91e-09	yes	SCAI	protein SCAI isoform X1	-	-	-	-
XM_015280076.2	160.17	849.507	1.89333	8.63333	2.18899	3.69e-05	0.00698701	yes	VLDLR	very low-density lipoprotein receptor isoform X1	-	-	-	-
XM_015281399.2	0	331.477	0.001	2.17333	11.0857	9.23e-06	0.00225383	yes	C1GALT1	glycoprotein-N-acetylgalactosamine 3-beta-galactosyltransferase 1 isoform X2	Metabolism	Global and Overview;Glycan biosynthesis and metabolism	ko01100//Metabolic pathways;ko00512//Mucin type O-glycan biosynthesis	K00731
XM_015281468.2	1197.81	4292.83	16.53	50.25	1.60404	2.36e-07	9.03e-05	yes	SNX10	sorting nexin-10 isoform X2	-	-	-	-
XM_015281503.2	288.297	2356.23	3.28667	23.23	2.82129	2.63e-13	2.25e-10	yes	CCR2	C-C chemokine receptor type 2 isoform X1	Organismal Systems;Cellular Processes;Environmental Information Processing	Immune system;Signaling molecules and interaction;Transport and catabolism	ko04144//Endocytosis;ko04060//Cytokine-cytokine receptor interaction;ko04062//Chemokine signaling pathway	K04180
XM_015281730.2	96.72	615.157	0.713333	3.72333	2.38395	0.000218521	0.0277597	yes	TRAK1	trafficking kinesin-binding protein 1 isoform X4	-	-	-	-
XM_015281805.2	0	167.67	0.001	3.38	11.7228	6.89e-05	0.0114315	yes	KAT2B	histone acetyltransferase KAT2B isoform X3	Environmental Information Processing;Organismal Systems	Endocrine system;Signal transduction	ko04919//Thyroid hormone signaling pathway;ko04330//Notch signaling pathway	K06062
XM_015281830.2	0	71.9233	0.001	0.246667	7.94642	0.000187535	0.0248901	yes	OSBPL3	oxysterol-binding protein-related protein 3 isoform X1	-	-	-	-
XM_015282087.2	93.0333	0	1.42	0.001	-10.4717	7.07e-06	0.00181801	yes	MAP3K8	mitogen-activated protein kinase kinase kinase 8 isoform X1	Organismal Systems;Environmental Information Processing	Immune system;Signal transduction	ko04010//MAPK signaling pathway;ko04660//T cell receptor signaling pathway;ko04620//Toll-like receptor signaling pathway;ko04668//TNF signaling pathway	K04415
XM_015282120.2	585.933	1733.37	5.02	12.14	1.27401	0.000266565	0.0324602	yes	ARHGAP12	rho GTPase-activating protein 12 isoform X3	-	-	-	-
XM_015282141.2	111.193	0	0.923333	0.001	-9.85071	0.0001988	0.0259972	yes	LARP4B	la-related protein 4B isoform X7	-	-	-	-
XM_015282365.2	1799.33	4519.88	17.36	36.8033	1.08407	0.000322022	0.0378776	yes	TMEM168	transmembrane protein 168	-	-	-	-
XM_015282920.2	257.13	0	4.46333	0.001	-12.1239	7.77e-06	0.00196336	yes	CCNE2	G1/S-specific cyclin-E2 isoform X1	Cellular Processes;Environmental Information Processing	Cell growth and death;Signal transduction	ko04151//PI3K-Akt signaling pathway;ko04218//Cellular senescence;ko04114//Oocyte meiosis;ko04110//Cell cycle;ko04391//Hippo signaling pathway -fly;ko04115//p53 signaling pathway	K06626
XM_015283056.2	0	169.963	0.001	0.833333	9.70275	6.7e-05	0.0112476	yes	SAMD12	sterile alpha motif domain-containing protein 12 isoform X3	-	-	-	-
XM_015283110.2	67.03	0	0.473333	0.001	-8.88671	6.28e-05	0.0106912	yes	TMEM65	transmembrane protein 65 isoform X1	-	-	-	-
XM_015283610.2	940.143	5855.19	12.68	66.07	2.38144	5.8e-15	5.45e-12	yes	EIF2AK2	interferon-induced, double-stranded RNA-activated protein kinase isoform X1	Genetic Information Processing;Cellular Processes	Folding, sorting and degradation;Cell growth and death	ko04141//Protein processing in endoplasmic reticulum;ko04217//Necroptosis	K16195
XM_015283624.2	2434.68	961.147	40.64	12.41	-1.7114	1.28e-06	0.000422731	yes	HSP90AB1	heat shock cognate protein HSP 90-beta isoform X1	Cellular Processes;Genetic Information Processing;Environmental Information Processing;Organismal Systems	Folding, sorting and degradation;Immune system;Endocrine system;Cell growth and death;Signal transduction	ko04151//PI3K-Akt signaling pathway;ko04621//NOD-like receptor signaling pathway;ko04141//Protein processing in endoplasmic reticulum;ko04217//Necroptosis;ko04915//Estrogen signaling pathway;ko04659//Th17 cell differentiation;ko04914//Progesterone-mediated oocyte maturation;ko04657//IL-17 signaling pathway;ko04612//Antigen processing and presentation	K04079
XM_015283721.2	1328.39	167.267	9	0.983333	-3.19417	1.55e-10	9.18e-08	yes	LTBP1	latent-transforming growth factor beta-binding protein 1 isoform X2	Environmental Information Processing	Signal transduction	ko04350//TGF-beta signaling pathway	K19559
XM_015283723.2	309.627	14.4733	2.08667	0.09	-4.53513	4.58e-06	0.00126463	yes	LTBP1	latent-transforming growth factor beta-binding protein 1 isoform X5	Environmental Information Processing	Signal transduction	ko04350//TGF-beta signaling pathway	K19559
XM_015283793.2	41.4067	1626.11	0.38	9.79	4.68724	5.14e-06	0.00140083	yes	CMTR1	cap-specific mRNA (nucleoside-2'-O-)-methyltransferase 1	-	-	-	-
XM_015284230.2	122.687	0	0.746667	0.001	-9.54432	0.000133691	0.0196177	yes	ARID1B	AT-rich interactive domain-containing protein 1B isoform X1	-	-	-	-
XM_015284232.2	0	252.02	0.001	1.19	10.2167	2.82e-05	0.00568156	yes	ARID1B	AT-rich interactive domain-containing protein 1B isoform X3	-	-	-	-
XM_015284945.2	423.667	7049	5.59667	75.3633	3.75122	1.41e-30	4.84e-27	yes	CMPK2	UMP-CMP kinase 2, mitochondrial	Metabolism	Nucleotide metabolism;Global and Overview	ko01100//Metabolic pathways;ko00240//Pyrimidine metabolism	K13809
XM_015285132.2	343.59	0.416667	2.51333	0.00333333	-9.55842	1.18e-05	0.00279292	yes	PAQR8	membrane progestin receptor beta isoform X1	-	-	-	-
XM_015285216.2	55.0067	424.713	0.746667	5.38667	2.85086	0.000188658	0.0249303	yes	C3H8ORF80	nuclear GTPase SLIP-GC	-	-	-	-
XM_015285217.2	549.327	1684.95	8.91333	22.24	1.31912	0.000190436	0.0250508	yes	C3H8ORF80	nuclear GTPase SLIP-GC	-	-	-	-
XM_015285390.2	192.917	2816.72	1.10333	14.2467	3.69068	1.26e-18	1.65e-15	yes	DDX60	probable ATP-dependent RNA helicase DDX60	-	-	-	-
XM_015286076.2	559.08	1803.9	8.38667	22.5967	1.42994	0.000148583	0.0209724	yes	TCIRG1	V-type proton ATPase 116 kDa subunit a isoform X1	Cellular Processes;Metabolism;Organismal Systems	Excretory system;Global and Overview;Transport and catabolism;Energy metabolism;Nervous system	ko01100//Metabolic pathways;ko04142//Lysosome;ko04145//Phagosome;ko04721//Synaptic vesicle cycle;ko00190//Oxidative phosphorylation;ko04966//Collecting duct acid secretion	K02154
XM_015286460.2	206.333	1329.33	6.13	33.7333	2.46022	3.44e-08	1.56e-05	yes	ADM	ADM	-	-	-	-
XM_015286662.2	283.667	1418.67	23.3633	92.1133	1.97916	1.16e-05	0.00276429	yes	HPS5	serum amyloid A protein	-	-	-	-
XM_015287264.2	88.17	0	1.36	0.001	-10.4094	9.09e-06	0.0022329	yes	HIF1A	hypoxia-inducible factor 1-alpha isoform X1	Environmental Information Processing;Cellular Processes;Organismal Systems	Aging;Transport and catabolism;Immune system;Signal transduction;Endocrine system	ko04140//Regulation of autophagy;ko04919//Thyroid hormone signaling pathway;ko04066//HIF-1 signaling pathway;ko04659//Th17 cell differentiation;ko04137//Mitophagy - animal;ko04212//Longevity regulating pathway - worm	K08268
XM_015287574.2	169.867	0	0.54	0.001	-9.07682	8.61e-05	0.0137287	yes	PCNX1	pecanex-like protein 1 isoform X5	-	-	-	-
XM_015287751.2	0	225.853	0.001	1.97	10.944	5.06e-05	0.00893184	yes	RIN3	ras and Rab interactor 3 isoform X2	-	-	-	-
XM_015287870.2	235.597	11.17	0.696667	0.0233333	-4.9	8.19e-05	0.0132374	yes	CEP170B	centrosomal protein of 170 kDa protein B isoform X13	-	-	-	-
XM_015288132.2	0	128.277	0.001	1.7	10.7313	5.42e-06	0.00146102	yes	SLC16A9	monocarboxylate transporter 9 isoform X1	-	-	-	-
XM_015288195.2	24184.2	61434.8	282	624.173	1.14625	7.59e-05	0.0125433	yes	PSAP	prosaposin isoform X3	Cellular Processes	Transport and catabolism	ko04142//Lysosome	K12382
XM_015288212.2	74.2567	1355.66	1.25333	16.5933	3.72676	4.23e-10	2.32e-07	yes	CSF2RB	cytokine receptor common subunit beta-like isoform X1	Environmental Information Processing;Cellular Processes	Signaling molecules and interaction;Signal transduction;Cell growth and death	ko04060//Cytokine-cytokine receptor interaction;ko04630//Jak-STAT signaling pathway;ko04210//Apoptosis	K04738
XM_015288215.2	50.0067	767.493	0.743333	10.3433	3.79855	1.02e-07	4.13e-05	yes	CSF2RB	cytokine receptor common subunit beta-like isoform X2	Environmental Information Processing;Cellular Processes	Signaling molecules and interaction;Signal transduction;Cell growth and death	ko04060//Cytokine-cytokine receptor interaction;ko04630//Jak-STAT signaling pathway;ko04210//Apoptosis	K04738
XM_015288350.2	2661.69	6511.6	26.9833	53.15	0.978001	0.000339344	0.0396008	yes	CXCL12	stromal cell-derived factor 1 isoform X3	Environmental Information Processing;Cellular Processes;Organismal Systems	Signaling molecules and interaction;Immune system;Signal transduction;Development;Cell motility	ko04810//Regulation of actin cytoskeleton;ko04360//Axon guidance;ko04060//Cytokine-cytokine receptor interaction;ko04062//Chemokine signaling pathway;ko04670//Leukocyte transendothelial migration;ko04064//NF-kappa B signaling pathway;ko04672//Intestinal immune network for IgA production	K10031
XM_015288571.2	79.6833	519.33	1.43667	7.6	2.40327	0.000396346	0.0445227	yes	BLNK	B-cell linker protein isoform X1	-	-	-	-
XM_015289303.2	1611.25	589.453	4.95667	1.67667	-1.56377	0.000418299	0.0460357	yes	ABCA12	ATP-binding cassette sub-family A member 12 isoform X1	Environmental Information Processing	Membrane transport	ko02010//ABC transporters	K05646
XM_015289392.2	1739.96	14534.7	16.2467	116.467	2.8417	1.44e-21	2.38e-18	yes	STAT1	signal transducer and activator of transcription 1-alpha/beta isoform X1	Organismal Systems;Environmental Information Processing;Cellular Processes	Immune system;Development;Endocrine system;Cell growth and death;Signal transduction	ko04621//NOD-like receptor signaling pathway;ko04630//Jak-STAT signaling pathway;ko04062//Chemokine signaling pathway;ko04217//Necroptosis;ko04919//Thyroid hormone signaling pathway;ko04380//Osteoclast differentiation;ko04620//Toll-like receptor signaling pathway;ko04659//Th17 cell differentiation;ko04658//Th1 and Th2 cell differentiation;ko04917//Prolactin signaling pathway	K11220
XM_015289449.2	401.123	2066.77	3.87667	17.0633	2.13801	8.33e-09	3.98e-06	yes	STAT4	signal transducer and activator of transcription 4 isoform X1	Organismal Systems;Environmental Information Processing;Cellular Processes	Cell growth and death;Signal transduction;Immune system	ko04630//Jak-STAT signaling pathway;ko04217//Necroptosis;ko04658//Th1 and Th2 cell differentiation	K11222
XM_015289948.2	2033.92	7484.03	13.86	38.1233	1.45975	0.000188959	0.0249303	yes	PARP14	poly [ADP-ribose] polymerase 14 isoform X2	-	-	-	-
XM_015289949.2	1046.6	5042.67	6.86667	26.8733	1.96849	1.42e-10	8.53e-08	yes	PARP14	poly [ADP-ribose] polymerase 14 isoform X4	-	-	-	-
XM_015289952.2	723.943	4932.41	7.61667	41.78	2.45558	2.01e-15	1.99e-12	yes	PARP9	poly [ADP-ribose] polymerase 9 isoform X1	-	-	-	-
XM_015289973.2	299.93	1393.36	4.25667	18.4033	2.11217	5.2e-06	0.00141037	yes	MUC13	mucin-13 isoform X9	-	-	-	-
XM_015290583.2	116.66	0.363333	1.25333	0.00333333	-8.55459	8.56e-05	0.0136848	yes	IVNS1ABP	influenza virus NS1A-binding protein isoform X2	-	-	-	-
XM_015290605.2	202.757	1081.51	3.49333	15.4167	2.14181	0.000214091	0.0273576	yes	ZC3HAV1	zinc finger CCCH-type antiviral protein 1 isoform X2	-	-	-	-
XM_015290619.2	113.29	0	0.826667	0.001	-9.69116	1.84e-06	0.000579037	yes	SLC35A3	UDP-N-acetylglucosamine transporter isoform X2	-	-	-	-
XM_015290911.2	925.877	2764.09	8.96667	22.14	1.30401	6.63e-05	0.0111661	yes	PFKFB3	6-phosphofructo-2-kinase/fructose-2,6-bisphosphatase 3 isoform X2	Environmental Information Processing;Metabolism	Carbohydrate metabolism;Signal transduction	ko04152//AMPK signaling pathway;ko04066//HIF-1 signaling pathway;ko00051//Fructose and mannose metabolism	K01103
XM_015290968.2	535.103	1863.52	13.0933	37.5267	1.51908	2.85e-05	0.00571493	yes	PFKFB3	6-phosphofructo-2-kinase/fructose-2,6-bisphosphatase 3 isoform X3	Environmental Information Processing;Metabolism	Carbohydrate metabolism;Signal transduction	ko04152//AMPK signaling pathway;ko04066//HIF-1 signaling pathway;ko00051//Fructose and mannose metabolism	K01103
XM_015291055.2	342.093	23.51	5.93333	0.27	-4.45781	0.000270239	0.0325986	yes	SRSF11	serine/arginine-rich splicing factor 11 isoform X1	-	-	-	-
XM_015291217.2	3627.36	10151	29.3933	66.3267	1.1741	1.1e-05	0.00264625	yes	ZCCHC11	terminal uridylyltransferase 4 isoform X1	-	-	-	-
XM_015291382.2	2329.07	6087.19	27.43	60.8467	1.14942	9.88e-05	0.0154064	yes	TFRC	transferrin receptor protein 1 isoform X1	Cellular Processes;Environmental Information Processing;Organismal Systems	Cell growth and death;Signal transduction;Transport and catabolism;Immune system	ko04144//Endocytosis;ko04145//Phagosome;ko04066//HIF-1 signaling pathway;ko04640//Hematopoietic cell lineage;ko04216//Ferroptosis	K06503
XM_015291508.2	782.913	2661.94	5.52	15.79	1.51627	2.16e-05	0.00456367	yes	GNB4	guanine nucleotide-binding protein subunit beta-4	Environmental Information Processing;Organismal Systems	Environmental adaptation;Immune system;Nervous system;Signal transduction	ko04151//PI3K-Akt signaling pathway;ko04014//Ras signaling pathway;ko04728//Dopaminergic synapse;ko04713//Circadian entrainment;ko04725//Cholinergic synapse;ko04723//Retrograde endocannabinoid signaling;ko04371//Apelin signaling pathway;ko04062//Chemokine signaling pathway;ko04724//Glutamatergic synapse;ko04726//Serotonergic synapse;ko04727//GABAergic synapse	K04538
XM_015291609.2	427.15	0	4.96	0.001	-12.2761	5.63e-07	0.000198558	yes	DLG1	disks large homolog 1 isoform X10	Cellular Processes;Environmental Information Processing;Organismal Systems	Signal transduction;Cellular commiunity;Immune system	ko04530//Tight junction;ko04390//Hippo signaling pathway;ko04660//T cell receptor signaling pathway;ko04391//Hippo signaling pathway -fly	K12076
XM_015291998.2	146.057	1169.62	3.77667	24.81	2.71574	5.55e-09	2.71e-06	yes	ZFAND6	AN1-type zinc finger protein 6 isoform X1	-	-	-	-
XM_015292519.2	146.333	945.643	1.96667	9.96667	2.34136	8.86e-06	0.00219972	yes	BCO1	beta,beta-carotene 15,15'-dioxygenase isoform X1	Metabolism	Global and Overview;Metabolism of cofactors and vitamins	ko01100//Metabolic pathways;ko00830//Retinol metabolism	K00515
XM_015292901.1	347.333	3063.33	6.81667	49.2733	2.85367	3.2e-16	3.74e-13	yes	GBP4L	guanylate-binding protein 1	Organismal Systems	Immune system	ko04621//NOD-like receptor signaling pathway	K20899
XM_015293006.2	481.743	13025.1	12.3567	287.967	4.54254	1.11e-43	8.2e-40	yes	OASL	59 kDa 2'-5'-oligoadenylate synthase-like protein isoform X1	-	-	-	-
XM_015293054.2	46.1067	0	0.14	0.001	-7.12928	0.000413747	0.0456476	yes	ATG7	ubiquitin-like modifier-activating enzyme ATG7 isoform X1	Cellular Processes	Transport and catabolism;Cell growth and death	ko04140//Regulation of autophagy;ko04216//Ferroptosis;ko04136//Autophagy - other eukaryotes	K08337
XM_015293283.2	0	65.2133	0.001	0.343333	8.42347	0.000219785	0.0278386	yes	MAGI1	membrane-associated guanylate kinase, WW and PDZ domain-containing protein 1 isoform X26	Cellular Processes;Environmental Information Processing	Signal transduction;Cellular commiunity	ko04151//PI3K-Akt signaling pathway;ko04530//Tight junction;ko04015//Rap1 signaling pathway	K05631
XM_015293309.2	137.063	864.36	2.90333	16.5967	2.51511	3.33e-05	0.0064946	yes	PXK	PX domain-containing protein kinase-like protein isoform X3	-	-	-	-
XM_015293509.2	9.65333	206.763	0.0966667	1.78667	4.20811	7.85e-05	0.0128831	yes	CD86	T-lymphocyte activation antigen CD86 isoform X1	Environmental Information Processing;Organismal Systems	Immune system;Signaling molecules and interaction	ko04514//Cell adhesion molecules (CAMs);ko04620//Toll-like receptor signaling pathway;ko04672//Intestinal immune network for IgA production	K05413
XM_015293723.2	0	147.353	0.001	1.75333	10.7759	7.28e-07	0.000248891	yes	HNRNPH2	heterogeneous nuclear ribonucleoprotein H isoform X1	-	-	-	-
XM_015293762.2	4413.96	1686.55	173.843	45.99	-1.9184	0.000182465	0.0245754	yes	SPIK5	ovoinhibitor isoform X1	-	-	-	-
XM_015294133.1	0	321.74	0.001	2.46333	11.2664	1.94e-11	1.27e-08	yes	MAFK	transcription factor MafK isoform X1	-	-	-	-
XM_015294196.2	0	105.817	0.001	1.74333	10.7676	3.37e-05	0.00651209	yes	HAGH	hydroxyacylglutathione hydrolase, mitochondrial isoform X1	Metabolism	Carbohydrate metabolism	ko00620//Pyruvate metabolism	K01069
XM_015295423.2	0	357.293	0.001	5.85333	12.515	8.57e-13	6.57e-10	yes	CANT1	soluble calcium-activated nucleotidase 1 isoform X2	Metabolism	Nucleotide metabolism	ko00230//Purine metabolism;ko00240//Pyrimidine metabolism	K12304
XM_015295561.2	208.777	2365.85	4.5	43.5033	3.27313	1.1e-15	1.2e-12	yes	LOC100857706	uncharacterized protein LOC100857706 isoform X3	-	-	-	-
XM_015295597.2	6.14	3775.6	0.02	7.37	8.52552	1.56e-15	1.64e-12	yes	RNF213	E3 ubiquitin-protein ligase RNF213 isoform X1	-	-	-	-
XM_015295598.2	440.947	20323.7	0.97	39.5267	5.3487	2.71e-39	1.72e-35	yes	RNF213	E3 ubiquitin-protein ligase RNF213 isoform X2	-	-	-	-
XM_015295599.2	1333.06	41401.6	3.16	79.5233	4.65338	1.78e-56	3.95e-52	yes	RNF213	E3 ubiquitin-protein ligase RNF213 isoform X3	-	-	-	-
XM_015295971.2	0	162.273	0.001	0.856667	9.74259	0.000145977	0.020704	yes	ANKFY1	rabankyrin-5 isoform X2	-	-	-	-
XM_015296262.2	0	174.957	0.001	1.00333	9.97059	0.000134954	0.0197379	yes	PHF20	PHD finger protein 20 isoform X1	-	-	-	-
XM_015296267.2	0.02	341.227	0.001	1.79667	10.8111	2.14e-09	1.1e-06	yes	PHF20	PHD finger protein 20 isoform X2	-	-	-	-
XM_015296453.2	73.7933	761.943	1.57667	13.9433	3.14463	1.37e-06	0.000448971	yes	BPIL	bactericidal permeability-increasing protein isoform X2	-	-	-	-
XM_015296650.2	25.51	1267.09	0.316667	10.4167	5.03978	3.85e-08	1.73e-05	yes	OGFR	opioid growth factor receptor isoform X3	-	-	-	-
XM_015296679.2	2414	31313.7	15.4367	164.707	3.41547	5.97e-35	2.95e-31	yes	ZNFX1	NFX1-type zinc finger-containing protein 1	-	-	-	-
XM_015296696.2	0.05	174.627	0.001	0.983333	9.94154	1.41e-07	5.54e-05	yes	NCOA3	nuclear receptor coactivator 3 isoform X1	Organismal Systems	Endocrine system	ko04919//Thyroid hormone signaling pathway;ko04915//Estrogen signaling pathway	K11256
XM_015296888.2	560.413	0.4	8.09	0.00666667	-10.245	5.39e-07	0.000191701	yes	PIK3CD	phosphatidylinositol 4,5-bisphosphate 3-kinase catalytic subunit delta isoform isoform X1	Cellular Processes;Environmental Information Processing;Metabolism;Organismal Systems	Signal transduction;Carbohydrate metabolism;Cell growth and death;Nervous system;Digestive system;Development;Global and Overview;Excretory system;Cellular commiunity;Transport and catabolism;Aging;Cell motility;Endocrine system;Immune system;Sensory system	ko01100//Metabolic pathways;ko04151//PI3K-Akt signaling pathway;ko04810//Regulation of actin cytoskeleton;ko04510//Focal adhesion;ko04024//cAMP signaling pathway;ko04014//Ras signaling pathway;ko04015//Rap1 signaling pathway;ko04360//Axon guidance;ko04072//Phospholipase D signaling pathway;ko04910//Insulin signaling pathway;ko04070//Phosphatidylinositol signaling system;ko04725//Cholinergic synap…	K00922
XM_015296895.2	0	288.463	0.001	2.74	11.42	6.56e-06	0.00171612	yes	UBIAD1	ubiA prenyltransferase domain-containing protein 1 isoform X1	-	-	-	-
XM_015297642.2	234.887	1331.67	16.9733	80.92	2.25323	1.42e-07	5.54e-05	yes	IFI27L2	interferon alpha-inducible protein 27, mitochondrial isoform X1	-	-	-	-
XM_015297813.1	1353.97	492.237	28.03	7.48333	-1.90522	0.000160781	0.02248	yes	SFPQ	splicing factor, proline- and glutamine-rich isoform X3	-	-	-	-
XM_015297817.2	240.357	0	1.71	0.001	-10.7398	7.15e-06	0.00182775	yes	ZNF654	zinc finger protein 654 isoform X3	-	-	-	-
XM_015297865.2	347	1390.33	5.47667	18.2867	1.73942	7.31e-06	0.00185749	yes	RNF19B	LOW QUALITY PROTEIN: E3 ubiquitin-protein ligase RNF19B	-	-	-	-
XM_015297946.2	138.573	1119.14	1.33667	9.81333	2.8761	1.98e-05	0.00436274	yes	IL18	interleukin-18 isoform X3	Environmental Information Processing;Organismal Systems	Signaling molecules and interaction;Immune system	ko04060//Cytokine-cytokine receptor interaction;ko04621//NOD-like receptor signaling pathway;ko04623//Cytosolic DNA-sensing pathway	K05482
XM_015298661.2	272.333	1003	8.15333	24.3533	1.57866	0.000352953	0.0406554	yes	ECM1	extracellular matrix protein 1	-	-	-	-
XM_015298850.2	0	76.8067	0.001	0.403333	8.65583	9.8e-05	0.0153349	yes	FRMD4A	FERM domain-containing protein 4A isoform X4	-	-	-	-
XM_015298929.2	105.557	973.497	1.27667	10.1467	2.99055	0.00013142	0.0193483	yes	MOV10	putative helicase MOV-10 isoform X1	-	-	-	-
XM_015299476.2	0	166.447	0.001	1.19	10.2167	2.5e-07	9.49e-05	yes	CHAF1B	chromatin assembly factor 1 subunit B isoform X1	-	-	-	-
XM_015299935.2	1179.67	438.743	17.8433	5.59333	-1.6736	5.86e-05	0.0100648	yes	CIRBP	cold-inducible RNA-binding protein isoform X3	-	-	-	-
XM_015299944.2	107.773	0	1.09667	0.001	-10.0989	0.00026989	0.0325986	yes	LOC428335	hippocampus abundant transcript 1 protein isoform X1	-	-	-	-
XM_015300113.2	108.423	3154.53	4.63667	115.013	4.63257	6.83e-30	1.9e-26	yes	LOC107055361	early endosome antigen 1	-	-	-	-
XM_015300230.2	99.8333	0	0.613333	0.001	-9.26053	3.81e-06	0.00110742	yes	LARP4	la-related protein 4 isoform X3	-	-	-	-
XM_015300581.2	34.1233	735.837	0.23	4.2	4.19068	2.05e-09	1.06e-06	yes	LOC426820	deleted in malignant brain tumors 1 protein isoform X5	-	-	-	-
XM_015302126.2	3.00667	147.947	0.04	1.65	5.36632	0.000271276	0.0325986	yes	LOC107057099	zinc finger protein 501-like isoform X3	-	-	-	-
XM_015302196.2	4697.56	2637.58	171.713	78.8533	-1.12276	0.00031091	0.0366676	yes	BORL4	borealin isoform X2	-	-	-	-
XM_025141716.1	301.53	2698.46	0.71	5.61	2.98211	5.99e-14	5.32e-11	yes	RNF213	E3 ubiquitin-protein ligase RNF213 isoform X1	-	-	-	-
XM_025141950.1	0	148.737	0.001	1.31333	10.359	0.000345841	0.0402534	yes	RFFL	E3 ubiquitin-protein ligase rififylin isoform X2	-	-	-	-
XM_025141954.1	106.32	0	0.396667	0.001	-8.63178	0.000458548	0.0496058	yes	PDE3A	cGMP-inhibited 3',5'-cyclic phosphodiesterase A isoform X5	Organismal Systems;Metabolism;Environmental Information Processing	Endocrine system;Nucleotide metabolism;Signal transduction	ko04024//cAMP signaling pathway;ko04022//cGMP - PKG signaling pathway;ko00230//Purine metabolism;ko04924//Renin secretion	K19021
XM_025142267.1	1037	43.2767	15.8967	0.583333	-4.76826	0.000358496	0.0411872	yes	CSNK2A1	casein kinase II subunit alpha isoform X1	Cellular Processes;Environmental Information Processing;Genetic Information Processing	Transport and catabolism;Cellular commiunity;Signal transduction;Translation	ko04310//Wnt signaling pathway;ko04520//Adherens junction;ko04064//NF-kappa B signaling pathway;ko04137//Mitophagy - animal;ko03008//Ribosome biogenesis in eukaryotes	K03097
XM_025143170.1	1800.3	10939.9	20.5967	108.063	2.39139	2.7e-13	2.27e-10	yes	IL18	interleukin-18 isoform X5	Environmental Information Processing;Organismal Systems	Signaling molecules and interaction;Immune system	ko04060//Cytokine-cytokine receptor interaction;ko04621//NOD-like receptor signaling pathway;ko04623//Cytosolic DNA-sensing pathway	K05482
XM_025143978.1	344.367	1169.49	9.11	25.7267	1.49774	0.000270899	0.0325986	yes	NT5C3B	7-methylguanosine phosphate-specific 5'-nucleotidase isoform X2	Metabolism	Metabolism of cofactors and vitamins;Global and Overview;Nucleotide metabolism	ko01100//Metabolic pathways;ko00230//Purine metabolism;ko00240//Pyrimidine metabolism;ko00760//Nicotinate and nicotinamide metabolism	K01081
XM_025144019.1	831.683	2871.1	5.93333	16.98	1.51692	4.23e-06	0.00118293	yes	IFI35	interferon-induced 35 kDa protein isoform X1	-	-	-	-
XM_025144622.1	0	177	0.001	0.906667	9.82443	0.000128622	0.0191264	yes	IGSF3	immunoglobulin superfamily member 3 isoform X3	-	-	-	-
XM_025144666.1	911.417	3700.42	4.85	16.8633	1.79783	5.61e-08	2.45e-05	yes	IL6ST	interleukin-6 receptor subunit beta isoform X1	Cellular Processes;Environmental Information Processing;Organismal Systems	Signaling molecules and interaction;Cellular commiunity;Immune system;Signal transduction	ko04060//Cytokine-cytokine receptor interaction;ko04630//Jak-STAT signaling pathway;ko04550//Signaling pathways regulating pluripotency of stem cells;ko04659//Th17 cell differentiation	K05060
XM_025144788.1	230.063	0	1.23667	0.001	-10.2722	2.03e-05	0.004445	yes	FEM1C	protein fem-1 homolog C	-	-	-	-
XM_025145072.1	360.237	1397.31	6.45333	20.8233	1.69008	1.25e-05	0.00291801	yes	CD274	programmed cell death 1 ligand 1 isoform X1	Environmental Information Processing	Signaling molecules and interaction	ko04514//Cell adhesion molecules (CAMs)	K06745
XM_025145073.1	63.78	849.867	1.16333	13.13	3.49653	2.49e-09	1.26e-06	yes	CD274	programmed cell death 1 ligand 1 isoform X1	Environmental Information Processing	Signaling molecules and interaction	ko04514//Cell adhesion molecules (CAMs)	K06745
XM_025145252.1	0	81.2967	0.001	0.513333	9.00375	5.35e-05	0.00937025	yes	PDE4D	cAMP-specific 3',5'-cyclic phosphodiesterase 4D isoform X9	Environmental Information Processing;Metabolism	Nucleotide metabolism;Signal transduction	ko04024//cAMP signaling pathway;ko00230//Purine metabolism	K13293
XM_025145293.1	1323.45	0	9.45	0.001	-13.2061	1.01e-28	2.37e-25	yes	LARP4	la-related protein 4 isoform X4	-	-	-	-
XM_025145618.1	0	124.673	0.001	0.443333	8.79225	0.000329328	0.0386348	yes	PKNOX1	homeobox protein PKNOX1 isoform X1	-	-	-	-
XM_025146580.1	0	67.48	0.001	0.423333	8.72565	0.000173873	0.0239342	yes	ADGRG2	adhesion G-protein coupled receptor G2	-	-	-	-
XM_025147151.1	254.397	1555.88	2.93667	15.0367	2.35623	7.46e-08	3.19e-05	yes	KLHL18	kelch-like protein 18 isoform X5	-	-	-	-
XM_025147445.1	57.36	0	0.643333	0.001	-9.32942	0.000162243	0.0226133	yes	CD36	platelet glycoprotein 4 isoform X1	Cellular Processes;Environmental Information Processing;Organismal Systems	Digestive system;Endocrine system;Signal transduction;Transport and catabolism;Signaling molecules and interaction;Immune system	ko04152//AMPK signaling pathway;ko04145//Phagosome;ko04512//ECM-receptor interaction;ko03320//PPAR signaling pathway;ko04920//Adipocytokine signaling pathway;ko04640//Hematopoietic cell lineage;ko04975//Fat digestion and absorption	K06259
XM_025147792.1	211.64	0	1.98	0.001	-10.9513	3.72e-05	0.00700193	yes	ZNF516	zinc finger protein 516 isoform X1	-	-	-	-
XM_025147795.1	0	270.56	0.001	1.15333	10.1716	2.31e-05	0.00474888	yes	ZNF407	zinc finger protein 407	-	-	-	-
XM_025147916.1	0	139.4	0.001	0.63	9.29921	0.000254844	0.0316504	yes	GAREM1	GRB2-associated and regulator of MAPK protein 1 isoform X2	-	-	-	-
XM_025148518.1	0	146.823	0.001	0.366667	8.51833	4.01e-07	0.000144854	yes	MID1	E3 ubiquitin-protein ligase Midline-1 isoform X1	Genetic Information Processing	Folding, sorting and degradation	ko04120//Ubiquitin mediated proteolysis	K08285
XM_025148674.1	60.4867	0	0.643333	0.001	-9.32942	0.000145822	0.020704	yes	THADA	thyroid adenoma-associated protein homolog isoform X6	-	-	-	-
XM_025149124.1	0	102.733	0.001	1.07667	10.0724	1.28e-05	0.00296918	yes	PTK2B	protein-tyrosine kinase 2-beta isoform X7	Organismal Systems;Environmental Information Processing	Immune system;Signal transduction;Endocrine system	ko04020//Calcium signaling pathway;ko04072//Phospholipase D signaling pathway;ko04912//GnRH signaling pathway;ko04062//Chemokine signaling pathway;ko04670//Leukocyte transendothelial migration;ko04650//Natural killer cell mediated cytotoxicity	K05871
XM_025149311.1	151.66	0.00666667	0.926667	0.001	-9.85591	0.000180842	0.0245754	yes	LATS1	serine/threonine-protein kinase LATS1 isoform X1	Cellular Processes;Environmental Information Processing	Signal transduction;Cell growth and death	ko04390//Hippo signaling pathway;ko04391//Hippo signaling pathway -fly;ko04214//Apoptosis - fly;ko04392//Hippo signaling pathway - multiple species	K08791
XM_025149758.1	22.7167	290.663	0.923333	9.19	3.31514	0.00020303	0.0264725	yes	PLAC8L1	placenta-specific 8-like 1 isoform X1	-	-	-	-
XM_025150033.1	100.517	0	4.36	0.001	-12.0901	0.000375831	0.0426059	yes	AIMP1	aminoacyl tRNA synthase complex-interacting multifunctional protein 1 isoform X2	-	-	-	-
XM_025150248.1	17.1567	378.74	0.16	3.17333	4.30986	0.00016964	0.023497	yes	SIGLEC1	sialoadhesin isoform X2	Environmental Information Processing	Signaling molecules and interaction	ko04514//Cell adhesion molecules (CAMs)	K06548
XM_025150337.1	104.343	0	0.996667	0.001	-9.96097	0.000300731	0.0355806	yes	ZMYM3	zinc finger MYM-type protein 3 isoform X3	-	-	-	-
XM_025150558.1	8.89667	361.667	0.11	4.50333	5.35542	0.000234127	0.029159	yes	TCIRG1	V-type proton ATPase 116 kDa subunit a isoform X1	Organismal Systems;Metabolism;Cellular Processes	Transport and catabolism;Energy metabolism;Excretory system;Global and Overview;Nervous system	ko01100//Metabolic pathways;ko04142//Lysosome;ko04145//Phagosome;ko04721//Synaptic vesicle cycle;ko00190//Oxidative phosphorylation;ko04966//Collecting duct acid secretion	K02154
XM_025150613.1	0	124.833	0.001	1.33333	10.3808	2.11e-05	0.00451769	yes	CTTN	src substrate protein p85 isoform X2	Cellular Processes	Cellular commiunity	ko04530//Tight junction	K06106
XM_025150670.1	296.753	0	4.69333	0.001	-12.1964	4.07e-06	0.00116102	yes	RNF141	RING finger protein 141 isoform X1	-	-	-	-
XM_025151167.1	289.597	1344.85	5.73	22.3367	1.96281	2.68e-06	0.000809693	yes	SERPING1	plasma protease C1 inhibitor isoform X2	Organismal Systems	Immune system	ko04610//Complement and coagulation cascades	K04001
XM_025151429.1	60.2433	0	0.6	0.001	-9.22882	0.000211398	0.0272201	yes	ADD3	gamma-adducin isoform X4	-	-	-	-
XM_025151557.1	668.597	0.24	15.0567	0.00333333	-12.1411	6.25e-07	0.000217227	yes	HNRNPH3	heterogeneous nuclear ribonucleoprotein H3 isoform X4	-	-	-	-
XM_025151784.1	0	112.147	0.001	0.81	9.66178	6.74e-06	0.00174194	yes	USP54	inactive ubiquitin carboxyl-terminal hydrolase 54 isoform X7	-	-	-	-
XM_025152014.1	122.353	0	0.83	0.001	-9.69697	0.000352034	0.0406554	yes	KIF20B	kinesin-like protein KIF20B isoform X3	-	-	-	-
XM_025152161.1	147.583	852.907	1.45333	6.8	2.22617	1.19e-05	0.00279292	yes	STAT1	signal transducer and activator of transcription 1-alpha/beta isoform X2	Cellular Processes;Environmental Information Processing;Organismal Systems	Immune system;Development;Endocrine system;Cell growth and death;Signal transduction	ko04621//NOD-like receptor signaling pathway;ko04630//Jak-STAT signaling pathway;ko04062//Chemokine signaling pathway;ko04217//Necroptosis;ko04919//Thyroid hormone signaling pathway;ko04380//Osteoclast differentiation;ko04620//Toll-like receptor signaling pathway;ko04659//Th17 cell differentiation;ko04658//Th1 and Th2 cell differentiation;ko04917//Prolactin signaling pathway	K11220
XM_025152210.1	85.9167	0	1.03667	0.001	-10.0177	4.11e-05	0.00753781	yes	C7H2ORF76	UPF0538 protein C2orf76 homolog isoform X1	-	-	-	-
XM_025152571.1	130.537	690.013	2	9.09667	2.18534	0.00012759	0.0190367	yes	RBM43	RNA-binding protein 43 isoform X2	-	-	-	-
XM_025152624.1	117.55	0	1.33333	0.001	-10.3808	1.05e-06	0.000350718	yes	FASTKD1	FAST kinase domain-containing protein 1, mitochondrial isoform X1	-	-	-	-
XM_025152680.1	626.667	5225	11.1933	77.0767	2.78365	8.47e-19	1.14e-15	yes	NMI	N-myc-interactor	-	-	-	-
XM_025152829.1	46.5567	0	0.313333	0.001	-8.29155	0.000407006	0.045128	yes	TMEM56	transmembrane protein 56 isoform X1	-	-	-	-
XM_025152897.1	0	105.53	0.001	0.646667	9.33688	0.000159671	0.0223953	yes	NPL	N-acetylneuraminate lyase isoform X4	Metabolism	Carbohydrate metabolism	ko00520//Amino sugar and nucleotide sugar metabolism	K01639
XM_025153030.1	0	54.36	0.001	0.123333	6.94642	0.000451387	0.0489502	yes	HMCN1	hemicentin-1 isoform X4	-	-	-	-
XM_025153201.1	0	323.113	0.001	1.55667	10.6042	0.000450996	0.0489502	yes	CDCP2	CUB domain-containing protein 2 isoform X1	-	-	-	-
XM_025153290.1	0	132.483	0.001	0.653333	9.35168	0.000413316	0.0456476	yes	PER2	period circadian protein homolog 2 isoform X1	Organismal Systems	Environmental adaptation	ko04713//Circadian entrainment;ko04710//Circadian rhythm;ko04711//Circadian rhythm - fly	K02633
XM_025153348.1	0	300.78	0.001	2.04667	10.9991	1.32e-10	8.05e-08	yes	PIK3CB	phosphatidylinositol 4,5-bisphosphate 3-kinase catalytic subunit beta isoform isoform X1	Organismal Systems;Metabolism;Environmental Information Processing;Cellular Processes	Digestive system;Nervous system;Development;Cell growth and death;Carbohydrate metabolism;Signal transduction;Aging;Transport and catabolism;Cellular commiunity;Excretory system;Global and Overview;Endocrine system;Cell motility;Sensory system;Immune system	ko01100//Metabolic pathways;ko04151//PI3K-Akt signaling pathway;ko04810//Regulation of actin cytoskeleton;ko04510//Focal adhesion;ko04024//cAMP signaling pathway;ko04014//Ras signaling pathway;ko04015//Rap1 signaling pathway;ko04360//Axon guidance;ko04072//Phospholipase D signaling pathway;ko04910//Insulin signaling pathway;ko04070//Phosphatidylinositol signaling system;ko04725//Cholinergic synap…	K00922
XM_025153385.1	0	151.833	0.001	1.27333	10.3144	0.000111732	0.0170716	yes	MBNL1	muscleblind-like protein 1 isoform X1	-	-	-	-
XM_025153618.1	74.5367	0.0533333	0.233333	0.001	-7.86625	5.31e-05	0.00933287	yes	XXYLT1	xyloside xylosyltransferase 1 isoform X1	-	-	-	-
XM_025154053.1	0	65.9267	0.001	0.576667	9.17159	0.000449198	0.0489502	yes	ZNF710	zinc finger protein 710 isoform X2	-	-	-	-
XM_025154116.1	0	178.09	0.001	0.49	8.93664	0.0002262	0.0284105	yes	MYO9A	unconventional myosin-IXa isoform X9	-	-	-	-
XM_025154143.1	26.9767	400.47	0.313333	4.04333	3.68977	4.55e-06	0.00126371	yes	LOC100858381	uncharacterized protein LOC100858381 isoform X1	-	-	-	-
XM_025154166.1	72.2933	0	0.79	0.001	-9.62571	3.63e-05	0.00689386	yes	PHKB	phosphorylase b kinase regulatory subunit beta isoform X4	Organismal Systems;Environmental Information Processing	Signal transduction;Endocrine system	ko04020//Calcium signaling pathway;ko04910//Insulin signaling pathway;ko04922//Glucagon signaling pathway	K07190
XM_025154264.1	266.093	1205.43	2.57	10.0833	1.97213	3.36e-05	0.00651209	yes	HELB	DNA helicase B isoform X2	-	-	-	-
XM_025154630.1	89.07	685.93	1.42	9.16	2.68946	4.14e-06	0.00116642	yes	PXK	PX domain-containing protein kinase-like protein isoform X6	-	-	-	-
XM_025154854.1	0.0166667	446.96	0.001	3.93	11.9403	1.59e-11	1.05e-08	yes	SAR1B	GTP-binding protein SAR1b isoform X1	Genetic Information Processing	Folding, sorting and degradation	ko04141//Protein processing in endoplasmic reticulum	K07953
XM_025154877.1	0	90.7133	0.001	2.07333	11.0177	3.47e-05	0.00664575	yes	TMEM173	stimulator of interferon genes protein isoform X1	Organismal Systems	Immune system	ko04621//NOD-like receptor signaling pathway;ko04622//RIG-I-like receptor signaling pathway;ko04623//Cytosolic DNA-sensing pathway	K12654
XM_025154951.1	91	565.44	0.87	5.30667	2.60872	0.000264689	0.0324204	yes	FBXO38	F-box only protein 38 isoform X1	-	-	-	-
XM_025155186.1	0	135.03	0.001	0.803333	9.64985	0.000396541	0.0445227	yes	DCUN1D3	DCN1-like protein 3	-	-	-	-
XM_025155512.1	155.92	1067.41	0.756667	3.74667	2.30788	8.83e-05	0.0139717	yes	MED13L	mediator of RNA polymerase II transcription subunit 13-like isoform X2	Organismal Systems	Endocrine system	ko04919//Thyroid hormone signaling pathway	K15164
XM_025155831.1	99.1633	0	1.59667	0.001	-10.6408	2.87e-06	0.000850883	yes	LOC107057099	zinc finger protein 773-like isoform X1	-	-	-	-
XM_025156053.1	347.283	0	3.03333	0.001	-11.5667	0.000267204	0.0324602	yes	CNTRL	centriolin isoform X4	-	-	-	-
XM_025156062.1	289.667	0	11.97	0.001	-13.5471	0.000368956	0.0419553	yes	SURF6	surfeit locus protein 6 isoform X1	-	-	-	-
XM_025156086.1	0	383.423	0.001	1.59333	10.6378	1.42e-11	9.7e-09	yes	FGD4	FYVE, RhoGEF and PH domain-containing protein 4 isoform X2	-	-	-	-
XM_414478.6	511.133	5247.08	5.25333	42.8633	3.02844	6.01e-19	8.91e-16	yes	LOC416147	E3 ubiquitin/ISG15 ligase TRIM25 isoform X2	-	-	-	-
XM_415606.6	730.153	2259.6	6.21333	16.2667	1.38848	4.96e-05	0.00878224	yes	NARF	nuclear prelamin A recognition factor	-	-	-	-
XM_415780.5	105	3155.79	6.61333	155.23	4.55289	5.83e-30	1.73e-26	yes	CCL26	C-C motif chemokine 3-like 1	-	-	-	-
XM_416167.6	2182.8	5816.43	17.1333	38.2533	1.15878	4.12e-05	0.00753781	yes	APAF1	apoptotic protease-activating factor 1 isoform X1	Cellular Processes	Cell growth and death	ko04210//Apoptosis;ko04115//p53 signaling pathway;ko04214//Apoptosis - fly;ko04215//Apoptosis - multiple species	K02084
XM_416181.6	411	1398.67	10.4633	28.6467	1.45302	0.000137434	0.0199693	yes	TMEM140	transmembrane protein 140	-	-	-	-
XM_416217.5	158.313	737.247	1.82333	7.1	1.96124	0.000209294	0.0270512	yes	NFAM1	NFAT activation molecule 1 isoform X1	-	-	-	-
XM_416333.6	1627.21	8748.45	15.5867	70.82	2.18384	1.93e-14	1.75e-11	yes	PARP12	poly [ADP-ribose] polymerase 12	-	-	-	-
XM_416398.5	993.413	11172.3	15.5033	145.383	3.22921	8.54e-29	2.11e-25	yes	USP18	ubl carboxyl-terminal hydrolase 18 isoform X2	-	-	-	-
XM_416518.6	683.667	3565.67	10.8367	47.4367	2.13008	9.3e-11	5.83e-08	yes	C1R	complement C1r subcomponent	Organismal Systems;Cellular Processes	Immune system;Transport and catabolism	ko04145//Phagosome;ko04610//Complement and coagulation cascades	K01330
XM_416894.5	813.927	2960.5	16.3767	49.47	1.59491	6.99e-07	0.000240871	yes	MITD1	MIT domain-containing protein 1 isoform X1	-	-	-	-
XM_416896.6	53.2067	1763.65	1.05	28.3167	4.75319	4.53e-23	8.4e-20	yes	LYGL	lysozyme g	-	-	-	-
XM_417033.5	373	3274	10.0367	68.9967	2.78125	2.55e-12	1.86e-09	yes	EPSTI1	epithelial-stromal interaction protein 1	-	-	-	-
XM_417061.5	1051.33	3098.33	9.17667	22.05	1.26474	5.56e-05	0.00962012	yes	SETDB2	histone-lysine N-methyltransferase SETDB2	Metabolism	Amino acid metabolism	ko00310//Lysine degradation	K18494
XM_417438.5	609.857	11301.8	2.44	40.32	4.04654	9.49e-06	0.00230637	yes	HELZ2	helicase with zinc finger domain 2	-	-	-	-
XM_417465.6	53.74	503.22	0.973333	8.27667	3.08804	0.000123	0.0184758	yes	LBP	bactericidal permeability-increasing protein isoform X1	-	-	-	-
XM_417654.6	386	1688.67	13.4133	50.0767	1.90047	7.73e-07	0.000262396	yes	C1QA	complement C1q subcomponent subunit A	-	-	-	-
XM_417710.4	1261.67	11271	15.1867	110.743	2.86634	4.95e-24	1e-20	yes	GBP1	guanylate-binding protein 1	Organismal Systems	Immune system	ko04621//NOD-like receptor signaling pathway	K20899
XM_417712.5	89.6667	607	1.63	9.18	2.49362	3.93e-05	0.00734687	yes	THEMIS2	protein THEMIS2	-	-	-	-
XM_418115.6	1828.33	6014.33	27.61	75.9233	1.45935	3.42e-07	0.000126766	yes	CALCOCO2	calcium-binding and coiled-coil domain-containing protein 2	Cellular Processes	Transport and catabolism	ko04137//Mitophagy - animal	K21348
XM_418301.5	138.607	1014.27	5.03667	30.0567	2.57714	8.78e-08	3.61e-05	yes	LY96	lymphocyte antigen 96 isoform X1	Organismal Systems;Environmental Information Processing	Signal transduction;Immune system	ko04620//Toll-like receptor signaling pathway;ko04064//NF-kappa B signaling pathway	K05400
XM_418494.6	103.107	0	0.64	0.001	-9.32193	2.35e-05	0.00481593	yes	NKTR	NK-tumor recognition protein isoform X4	-	-	-	-
XM_419486.6	2902.59	17185.2	22.37	109.97	2.29747	8.39e-18	1.04e-14	yes	CMTR1	cap-specific mRNA (nucleoside-2'-O-)-methyltransferase 1	-	-	-	-
XM_419776.4	19.3333	258.333	0.683333	7.45667	3.44787	0.000300893	0.0355806	yes	FAM26F	calcium homeostasis modulator protein 6	-	-	-	-
XM_420476.6	528.493	12033.8	5.54333	112.253	4.33986	1.61e-28	3.58e-25	yes	HERC4L	probable E3 ubiquitin-protein ligase HERC4 isoform X1	Genetic Information Processing	Folding, sorting and degradation	ko04120//Ubiquitin mediated proteolysis	K10615
XM_421302.5	349.323	1218.12	2.02333	5.85333	1.53252	0.000177228	0.0242459	yes	STON2	stonin-2	-	-	-	-
XM_421327.6	597.76	1986.4	6.3	17.3867	1.46456	2.53e-05	0.00510685	yes	RIN3	ras and Rab interactor 3 isoform X1	-	-	-	-
XM_421661.6	2642.67	13664.7	37.7733	162.707	2.10683	5.88e-15	5.45e-12	yes	LIPA	lysosomal acid lipase/cholesteryl ester hydrolase	Cellular Processes;Metabolism	Transport and catabolism;Lipid metabolism	ko04142//Lysosome;ko00100//Steroid biosynthesis	K01052
XM_422114.6	1477.85	5856.75	19.38	64.38	1.73204	3.34e-09	1.65e-06	yes	DTX3L	E3 ubiquitin-protein ligase DTX3L isoform X1	Environmental Information Processing	Signal transduction	ko04330//Notch signaling pathway	K06058
XM_426398.5	732.91	2982.26	6.11	20.4	1.73932	1.58e-07	6.11e-05	yes	OLFML1	olfactomedin-like protein 1 isoform X1	-	-	-	-
XM_426613.6	895.61	188.667	8.78667	1.51333	-2.53759	1.19e-07	4.72e-05	yes	CFH	complement factor H isoform X1	Organismal Systems	Immune system	ko04610//Complement and coagulation cascades	K04004
XM_429498.4	202.55	1213.42	3.89333	19.5867	2.33079	9.21e-08	3.75e-05	yes	CD7	T-cell antigen CD7 isoform X3	-	-	-	-
novel_circ_000412	2	1.33333	86.9944	65.4982	-0.409466	0.829467	1	no	ncbi_396239	NC_006088.5	-	56932513	56987388	2441
novel_circ_000413	24	27	1160.29	1180.95	0.0254556	1	1	no	ncbi_396239	NC_006088.5	-	56938302	56949904	881
novel_circ_000414	11	15.6667	521.399	560.873	0.105285	0.818224	1	no	ncbi_396239	NC_006088.5	-	56976365	56987388	366
novel_circ_000415	0	0.666667	0.001	29.8686	14.8663	0.773472	1	no	ncbi_418119	NC_006088.5	-	57016776	57016953	178
novel_circ_000416	0	0.666667	0.001	29.8686	14.8663	0.773507	1	no	ncbi_418123	NC_006088.5	-	57424751	57425026	276
novel_circ_000417	0	0.666667	0.001	35.6297	15.1208	0.802981	1	no	ncbi_418123	NC_006088.5	+	57429061	57429345	285
novel_circ_000418	0	1	0.001	27.5308	14.7488	0.763259	1	no	ncbi_395702	NC_006088.5	+	58212363	58230983	17444
novel_circ_000419	0.666667	0.666667	26.9785	35.6297	0.401267	1	1	no	ncbi_395702	NC_006088.5	+	58229609	58230983	198
novel_circ_000420	0	1.33333	0.001	71.2593	16.1208	0.397702	1	no	ncbi_418132	NC_006088.5	-	58914707	58915042	336
novel_circ_000421	1	0	43.1834	0.001	-15.3982	0.46303	1	no	ncbi_418132	NC_006088.5	-	58947837	58954011	6175
novel_circ_000422	0	1.66667	0.001	80.4325	16.2955	0.204419	1	no	ncbi_418140	NC_006088.5	+	59551575	59551757	183
novel_circ_000423	0.666667	0	39.0961	0.001	-15.2547	0.684829	1	no	ncbi_418140	NC_006088.5	+	59559405	59560633	1229
novel_circ_000424	1	0.666667	52.5854	18.3538	-1.51858	0.748733	1	no	ncbi_418140	NC_006088.5	-	59559423	59559724	302
novel_circ_000425	1.33333	1	60.0159	47.6834	-0.331856	1	1	no	ncbi_418143	NC_006088.5	+	59714665	59718451	429
novel_circ_000426	4.33333	12.3333	188.938	575.632	1.60723	0.105617	1	no	ncbi_418143	NC_006088.5	+	59714665	59720574	621
novel_circ_000427	0	1.66667	0.001	74.6714	16.1883	0.332886	1	no	ncbi_418143	NC_006088.5	+	59807892	59825086	258
novel_circ_000428	2	2.33333	94.5134	87.2679	-0.115068	1	1	no	ncbi_418149	NC_006088.5	+	60286983	60287346	279
novel_circ_000429	1	2	46.5266	86.7326	0.898519	0.605374	1	no	ncbi_427925	NC_006088.5	+	60461965	60469287	552
novel_circ_000430	0.333333	0.666667	16.2048	29.8686	0.882205	1	1	no	ncbi_427925	NC_006088.5	+	60485592	60488796	834
novel_circ_000431	0	0.666667	0.001	18.3538	14.1638	1	1	no	ncbi_427925	NC_006088.5	+	60505403	60506326	137
novel_circ_000432	0	0.666667	0.001	29.8686	14.8663	0.773543	1	no	ncbi_427925	NC_006088.5	+	60521302	60529776	1293
novel_circ_000433	0	2.33333	0.001	64.2385	15.9711	0.288125	1	no	ncbi_418153	NC_006088.5	+	60719796	60734740	293
novel_circ_000434	0	0.666667	0.001	18.3538	14.1638	1	1	no	ncbi_418155	NC_006088.5	+	60958258	60961081	388
novel_circ_000435	0	0.666667	0.001	18.3538	14.1638	1	1	no	ncbi_418155	NC_006088.5	+	60965875	60967663	1789
novel_circ_000436	0	0.666667	0.001	35.6297	15.1208	0.802917	1	no	ncbi_100858946	NC_006088.5	-	60966263	60966826	564
novel_circ_000437	0	0.666667	0.001	18.3538	14.1638	1	1	no	ncbi_418155	NC_006088.5	-	60966293	60966596	304
novel_circ_000438	0	0.666667	0.001	18.3538	14.1638	1	1	no	ncbi_100858946	NC_006088.5	-	60967114	60967626	513
novel_circ_000439	2.33333	3	117.405	94.107	-0.319116	1	1	no	ncbi_395891	NC_006088.5	+	61201236	61205400	428
novel_circ_000440	0	0.666667	0.001	18.3538	14.1638	1	1	no	ncbi_418158	NC_006088.5	-	61607856	61617423	9568
novel_circ_000441	0	0.666667	0.001	18.3538	14.1638	1	1	no	ncbi_418158	NC_006088.5	+	61625748	61626196	449
novel_circ_000442	3	1	138.952	41.926	-1.72867	0.216326	1	no	ncbi_418163	NC_006088.5	+	61812486	61823314	876
novel_circ_000443	0	0.666667	0.001	29.8686	14.8663	0.773578	1	no	ncbi_395236	NC_006088.5	-	61841843	61842061	219
novel_circ_000444	1.33333	1	56.6726	41.926	-0.434806	1	1	no	ncbi_418164	NC_006088.5	-	61905929	61935008	790
novel_circ_000445	1.33333	0.666667	59.3882	26.9918	-1.13766	0.772099	1	no	ncbi_418164	NC_006088.5	-	61930584	61935008	355
novel_circ_000446	0	0.666667	0.001	18.3538	14.1638	1	1	no	ncbi_418167	NC_006088.5	+	62077145	62077326	182
novel_circ_000447	0	0.666667	0.001	35.6297	15.1208	0.802852	1	no	ncbi_418167	NC_006088.5	+	62082322	62082557	236
novel_circ_000448	0	0.666667	0.001	18.3538	14.1638	1	1	no	ncbi_418167	NC_006088.5	+	62083225	62083572	348
novel_circ_000449	2.66667	2	138.208	95.3705	-0.535226	0.733508	1	no	ncbi_418170	NC_006088.5	-	62107336	62131869	18860
novel_circ_000450	0.666667	1	39.0961	44.8029	0.196566	1	1	no	ncbi_418171	NC_006088.5	-	62122523	62156680	28458
novel_circ_000451	3	2.66667	138.324	113.724	-0.282514	0.839914	1	no	ncbi_418171	NC_006088.5	-	62129864	62142451	7458
novel_circ_000452	2	2.33333	97.8566	90.1485	-0.118367	1	1	no	ncbi_772271	NC_006088.5	-	62129864	62154098	18844
novel_circ_000453	9.66667	13.6667	447.383	548.993	0.295278	0.710459	1	no	ncbi_772271	NC_006088.5	-	62133375	62145269	9556
novel_circ_000454	2	1	98.4843	36.1687	-1.44515	0.255362	1	no	ncbi_772271	NC_006088.5	-	62133375	62156680	17915
novel_circ_000455	0.666667	0	39.0961	0.001	-15.2547	0.684825	1	no	ncbi_373965	NC_006088.5	+	62428933	62438748	336
novel_circ_000456	11	7.66667	521.604	311.832	-0.742185	0.265801	1	no	ncbi_418176	NC_006088.5	+	63119325	63122664	379
novel_circ_000457	0	1.33333	0.001	48.2224	15.5574	0.432757	1	no	ncbi_418176	NC_006088.5	+	63119325	63123460	1175
novel_circ_000458	20.3333	26	925.627	1003.69	0.116817	0.863455	1	no	ncbi_418176	NC_006088.5	+	63119325	63130482	508
novel_circ_000459	0.333333	2	13.4893	69.4568	2.3643	0.332037	1	no	ncbi_418176	NC_006088.5	+	63119325	63131000	1026
novel_circ_000460	0.333333	3.66667	16.2048	138.371	3.09404	0.0429865	1	yes	ncbi_418178	NC_006088.5	+	63280239	63283472	255
novel_circ_000461	0.666667	0	26.9785	0.001	-14.7195	0.7299	1	no	ncbi_418181	NC_006088.5	+	64029722	64054724	886
novel_circ_000462	0	0.666667	0.001	18.3538	14.1638	1	1	no	ncbi_418181	NC_006088.5	+	64100872	64103250	267
novel_circ_000463	8.66667	10.3333	407.543	388.136	-0.0703903	0.934329	1	no	ncbi_418184	NC_006088.5	+	64555425	64559176	980
novel_circ_000464	7	4.66667	329.862	186.054	-0.826138	0.232029	1	no	ncbi_418184	NC_006088.5	+	64555425	64573603	628
novel_circ_000465	0	0.666667	0.001	18.3538	14.1638	1	1	no	ncbi_418185	NC_006088.5	+	65033946	65097542	1380
novel_circ_000466	6	2.33333	292.737	93.029	-1.65385	0.0384872	1	yes	ncbi_378910	NC_006088.5	-	65316859	65323089	2137
novel_circ_000467	1.66667	5.33333	94.397	213.046	1.17435	0.245407	1	no	ncbi_378910	NC_006088.5	-	65317900	65323089	1096
novel_circ_000468	0	0.666667	0.001	29.8686	14.8663	0.773613	1	no	ncbi_418193	NC_006088.5	-	65422937	65423709	773
novel_circ_000469	0	0.666667	0.001	29.8686	14.8663	0.773649	1	no	ncbi_418195	NC_006088.5	+	66076401	66147137	708
novel_circ_000470	0	1	0.001	36.1687	15.1425	0.654699	1	no	ncbi_418197	NC_006088.5	+	66507424	66517221	987
novel_circ_000471	1	0	40.4678	0.001	-15.3045	0.60565	1	no	ncbi_418197	NC_006088.5	+	66509255	66522756	1181
novel_circ_000472	1.33333	0	78.1922	0.001	-16.2547	0.373448	1	no	ncbi_418197	NC_006088.5	+	66514356	66517221	476
novel_circ_000473	1.33333	1.33333	59.3882	62.6177	0.0763943	1	1	no	ncbi_418197	NC_006088.5	+	66514356	66528487	899
novel_circ_000474	0	0.666667	0.001	18.3538	14.1638	1	1	no	ncbi_418197	NC_006088.5	+	66548557	66565807	1327
novel_circ_000475	0.666667	2.33333	26.9785	78.6337	1.54334	0.421585	1	no	ncbi_418197	NC_006088.5	+	66563616	66568595	491
novel_circ_000476	0	0.666667	0.001	29.8686	14.8663	0.773684	1	no	ncbi_418199	NC_006088.5	+	66843118	66844228	1111
novel_circ_000477	1.66667	1	84.995	33.2881	-1.35237	0.381316	1	no	ncbi_418207	NC_006088.5	-	67199934	67202527	339
novel_circ_000478	0	0.666667	0.001	18.3538	14.1638	1	1	no	ncbi_418212	NC_006088.5	-	67693604	67696145	361
novel_circ_000479	0.333333	2	16.2048	80.9753	2.32106	0.395201	1	no	ncbi_418212	NC_006088.5	-	67843115	67844995	416
novel_circ_000480	2.66667	5.66667	130.894	219.346	0.744811	0.392042	1	no	ncbi_418212	NC_006088.5	-	67873290	67884340	788
novel_circ_000481	0.333333	1	16.2048	27.5308	0.764621	1	1	no	ncbi_418213	NC_006088.5	-	67963229	67963418	190
novel_circ_000482	0	1	0.001	27.5308	14.7488	0.763157	1	no	ncbi_418213	NC_006088.5	-	67970958	67982181	986
novel_circ_000483	0	0.666667	0.001	18.3538	14.1638	1	1	no	ncbi_418213	NC_006088.5	-	67978073	67978600	284
novel_circ_000484	0.666667	0	39.0961	0.001	-15.2547	0.68482	1	no	ncbi_418214	NC_006088.5	-	67992938	67993186	249
novel_circ_000485	2.66667	0.666667	137.58	24.1112	-2.5125	0.137131	1	no	ncbi_418219	NC_006088.5	+	68242452	68244907	368
novel_circ_000486	1.33333	0	53.9571	0.001	-15.7195	0.442347	1	no	ncbi_395975	NC_006088.5	-	68416068	68419299	453
novel_circ_000487	0.666667	0	32.4097	0.001	-14.9841	0.775554	1	no	ncbi_395975	NC_006088.5	-	68433922	68444840	200
novel_circ_000488	1	0	40.4678	0.001	-15.3045	0.605673	1	no	ncbi_395975	NC_006088.5	-	68451274	68452591	1318
novel_circ_000489	3.66667	6.33333	188.283	243.454	0.370746	0.747412	1	no	ncbi_418228	NC_006088.5	-	68587784	68650395	687
novel_circ_000490	1	1.66667	52.5854	80.4325	0.613118	0.801919	1	no	ncbi_418228	NC_006088.5	-	68611298	68631475	240
novel_circ_000491	0	1	0.001	27.5308	14.7488	0.763055	1	no	ncbi_418229	NC_006088.5	+	68832066	68837976	568
novel_circ_000492	0.333333	1.66667	19.548	68.9141	1.81777	0.459676	1	no	ncbi_418232	NC_006088.5	-	69020587	69025801	434
novel_circ_000493	0.666667	1.33333	29.6941	62.6177	1.07639	0.775911	1	no	ncbi_418232	NC_006088.5	-	69023945	69025801	339
novel_circ_000494	0	0.666667	0.001	29.8686	14.8663	0.773719	1	no	ncbi_418232	NC_006088.5	+	69026871	69038789	11919
novel_circ_000495	5.33333	7.33333	261.788	340.088	0.377508	0.771669	1	no	ncbi_418233	NC_006088.5	+	69077175	69084416	786
novel_circ_000496	1	0	40.4678	0.001	-15.3045	0.605695	1	no	ncbi_418233	NC_006088.5	+	69077175	69086794	1036
novel_circ_000497	0	0.666667	0.001	18.3538	14.1638	1	1	no	ncbi_418234	NC_006088.5	+	69093089	69107968	1343
novel_circ_000498	0.666667	0	32.4097	0.001	-14.9841	0.775562	1	no	NA	NC_006088.5	-	69199076	69199367	292
novel_circ_000499	0	1	0.001	50.564	15.6258	0.482672	1	no	ncbi_418237	NC_006088.5	+	69722965	69762206	1003
novel_circ_000500	0	0.666667	0.001	29.8686	14.8663	0.773755	1	no	ncbi_418240	NC_006088.5	-	70215897	70217037	1141
novel_circ_000501	0.666667	2	33.0373	78.0947	1.24113	0.531067	1	no	ncbi_418241	NC_006088.5	-	70230774	70233106	319
novel_circ_000502	2	2.66667	95.1411	113.724	0.257401	1	1	no	ncbi_418241	NC_006088.5	-	70240459	70261317	335
novel_circ_000503	1.33333	0.666667	59.3882	29.8686	-0.991548	0.794149	1	no	ncbi_418245	NC_006088.5	+	70551531	70597682	35178
novel_circ_000504	0	0.666667	0.001	18.3538	14.1638	1	1	no	ncbi_418245	NC_006088.5	+	70645656	70650900	5245
novel_circ_000505	0	1	0.001	36.1687	15.1425	0.65461	1	no	NA	NC_006088.5	+	71122064	71135190	13127
novel_circ_000506	1.33333	3	72.1334	114.26	0.663577	0.678674	1	no	NA	NC_006088.5	+	71122064	71157590	35527
novel_circ_000507	3.33333	1.33333	151.814	59.7372	-1.3456	0.333864	1	no	NA	NC_006088.5	+	71122064	71181375	59312
novel_circ_000508	1	0	40.4678	0.001	-15.3045	0.605717	1	no	ncbi_426193	NC_006088.5	-	71320890	71353480	32591
novel_circ_000509	1.33333	4.66667	71.5058	191.819	1.42362	0.195613	1	no	ncbi_426315	NC_006088.5	-	71387530	71389562	290
novel_circ_000510	1.33333	0.333333	53.9571	9.17692	-2.55573	0.643709	1	no	ncbi_395750	NC_006088.5	+	71492394	71492860	467
novel_circ_000511	1.66667	1	70.1619	27.5308	-1.34964	0.628245	1	no	ncbi_395750	NC_006088.5	+	71548987	71554320	843
novel_circ_000512	0	0.666667	0.001	18.3538	14.1638	1	1	no	ncbi_419097	NC_006088.5	-	71653758	71653977	220
novel_circ_000513	1	0	58.6441	0.001	-15.8397	0.507964	1	no	ncbi_419097	NC_006088.5	-	71701308	71702358	566
novel_circ_000514	0	0.666667	0.001	35.6297	15.1208	0.802788	1	no	ncbi_419097	NC_006088.5	-	71710699	71711744	329
novel_circ_000515	4	2	176.077	89.6095	-0.974481	0.366883	1	no	ncbi_431336	NC_006088.5	-	71902835	71910573	815
novel_circ_000516	0	0.666667	0.001	18.3538	14.1638	1	1	no	NA	NC_006088.5	+	72063156	72063395	240
novel_circ_000517	0	0.666667	0.001	18.3538	14.1638	1	1	no	ncbi_374106	NC_006088.5	+	72104733	72104913	181
novel_circ_000518	3.33333	1.66667	161.216	66.0373	-1.28764	0.171491	1	no	ncbi_419045	NC_006088.5	+	72888897	72898978	605
novel_circ_000519	2.33333	5.33333	115.317	244.717	1.08551	0.313989	1	no	ncbi_419045	NC_006088.5	+	72888897	72939506	791
novel_circ_000520	2	1.66667	110.602	83.3131	-0.408761	0.847201	1	no	ncbi_419045	NC_006088.5	+	72888897	72973642	1244
novel_circ_000521	1.66667	1.66667	78.3086	83.3131	0.0893725	1	1	no	NA	NC_006088.5	+	73072441	73074868	2428
novel_circ_000522	8.66667	14.3333	382.475	601.903	0.654164	0.379425	1	no	ncbi_419043	NC_006088.5	+	73308519	73317633	430
novel_circ_000523	0	0.666667	0.001	18.3538	14.1638	1	1	no	ncbi_419043	NC_006088.5	-	73324082	73324243	162
novel_circ_000524	1	1	48.6145	41.926	-0.21354	1	1	no	ncbi_419041	NC_006088.5	+	73384431	73384634	204
novel_circ_000525	0	0.666667	0.001	18.3538	14.1638	1	1	no	ncbi_374047	NC_006088.5	-	73495392	73514173	746
novel_circ_000526	11.6667	18	578.249	803.616	0.474815	0.504652	1	no	ncbi_419039	NC_006088.5	+	73704702	73705989	163
novel_circ_000527	0	0.666667	0.001	29.8686	14.8663	0.77379	1	no	ncbi_419031	NC_006088.5	-	74596141	74597285	309
novel_circ_000528	0	0.666667	0.001	18.3538	14.1638	1	1	no	ncbi_396517	NC_006088.5	-	75553314	75553649	336
novel_circ_000529	0	1	0.001	44.8029	15.4513	0.636443	1	no	NA	NC_006088.5	+	75556652	75556891	240
novel_circ_000530	0	0.666667	0.001	35.6297	15.1208	0.802723	1	no	NA	NC_006088.5	+	75557353	75557819	467
novel_circ_000531	0	1	0.001	44.8029	15.4513	0.63648	1	no	NA	NC_006088.5	-	75557568	75558579	1012
novel_circ_000532	0	0.666667	0.001	18.3538	14.1638	1	1	no	NA	NC_006088.5	+	75632610	75632820	211
novel_circ_000533	0	0.666667	0.001	18.3538	14.1638	1	1	no	NA	NC_006088.5	+	75633315	75633772	458
novel_circ_000534	1	1	48.6145	39.0455	-0.31623	1	1	no	ncbi_418255	NC_006088.5	+	75709208	75718159	668
novel_circ_000535	0.333333	2.33333	13.4893	87.2679	2.69364	0.278116	1	no	ncbi_418255	NC_006088.5	+	75709208	75723185	3364
novel_circ_000536	0	0.666667	0.001	35.6297	15.1208	0.802659	1	no	ncbi_396044	NC_006088.5	-	75886141	75886365	225
novel_circ_000537	0	0.666667	0.001	35.6297	15.1208	0.802594	1	no	ncbi_396044	NC_006088.5	+	75886141	75886365	225
novel_circ_000538	0.666667	0.666667	26.9785	26.9918	0.000706558	1	1	no	NA	NC_006088.5	-	76031286	76031621	336
novel_circ_000539	0.666667	0	39.0961	0.001	-15.2547	0.684815	1	no	ncbi_418265	NC_006088.5	-	77253363	77269745	16383
novel_circ_000540	2.33333	0	112.601	0.001	-16.7809	0.0627107	1	no	ncbi_418271	NC_006088.5	-	77507438	77514778	566
novel_circ_000541	0	0.666667	0.001	29.8686	14.8663	0.773825	1	no	ncbi_396050	NC_006088.5	+	77569239	77570948	487
novel_circ_000542	0	0.666667	0.001	18.3538	14.1638	1	1	no	ncbi_418278	NC_006088.5	-	77660616	77660961	247
novel_circ_000543	0.333333	0.666667	13.4893	18.3538	0.44427	1	1	no	ncbi_418278	NC_006088.5	-	77671473	77671783	192
novel_circ_000544	0	1	0.001	44.8066	15.4514	0.515649	1	no	ncbi_418283	NC_006088.5	-	77820096	77820248	153
novel_circ_000545	2.33333	2	97.1404	66.5763	-0.545064	0.848313	1	no	ncbi_418286	NC_006088.5	-	77847690	77847842	153
novel_circ_000546	2.33333	3.33333	105.287	129.198	0.295251	0.841398	1	no	ncbi_770517	NC_006088.5	-	77923632	77924481	329
novel_circ_000547	0.666667	0	26.9785	0.001	-14.7195	0.729947	1	no	ncbi_770517	NC_006088.5	-	77923632	77924670	450
novel_circ_000548	0	1	0.001	27.5308	14.7488	0.762954	1	no	ncbi_771124	NC_006088.5	-	78015088	78020081	944
novel_circ_000549	0.666667	0	26.9785	0.001	-14.7195	0.729994	1	no	ncbi_395647	NC_006088.5	+	78382913	78437212	24215
novel_circ_000550	2	4	86.3667	170.585	0.981941	0.442546	1	no	ncbi_418308	NC_006088.5	-	78699157	78699495	339
novel_circ_000551	0.666667	0	32.4097	0.001	-14.9841	0.775571	1	no	ncbi_396371	NC_006088.5	+	79086145	79086665	213
novel_circ_000552	0	0.666667	0.001	18.3538	14.1638	1	1	no	ncbi_418319	NC_006088.5	-	80014835	80015013	179
novel_circ_000553	0	1	0.001	27.5308	14.7488	0.762852	1	no	ncbi_418319	NC_006088.5	-	80014996	80015138	143
novel_circ_000554	1.66667	0	67.4463	0.001	-16.0415	0.318029	1	no	ncbi_418320	NC_006088.5	+	80030980	80043501	6835
novel_circ_000555	0	0.666667	0.001	29.8686	14.8663	0.773861	1	no	ncbi_418320	NC_006088.5	-	80043287	80043839	553
novel_circ_000556	0.666667	0	39.0961	0.001	-15.2547	0.68481	1	no	ncbi_418321	NC_006088.5	-	80066092	80076169	711
novel_circ_000557	36.3333	35.3333	1727.5	1407.49	-0.295567	0.379803	1	no	ncbi_418322	NC_006088.5	+	80108606	80110608	645
novel_circ_000558	1.33333	5.33333	66.0746	224.565	1.76496	0.0986722	1	no	ncbi_418322	NC_006088.5	+	80109031	80110608	544
novel_circ_000559	3.66667	3.33333	178.048	146.474	-0.281628	0.868212	1	no	ncbi_418322	NC_006088.5	+	80109414	80110608	407
novel_circ_000560	0	1	0.001	27.5308	14.7488	0.76275	1	no	ncbi_418326	NC_006088.5	+	80222813	80243183	4887
novel_circ_000561	0.666667	0	39.0961	0.001	-15.2547	0.684805	1	no	ncbi_418326	NC_006088.5	+	80222842	80224509	505
novel_circ_000562	1.33333	0	64.8193	0.001	-15.9841	0.439618	1	no	ncbi_418335	NC_006088.5	+	80874553	80880038	286
novel_circ_000563	1	2	48.6145	55.0615	0.179658	1	1	no	ncbi_396530	NC_006088.5	-	81030963	81038424	1383
novel_circ_000564	0.666667	0	39.0961	0.001	-15.2547	0.6848	1	no	ncbi_396530	NC_006088.5	-	81043116	81048209	1005
novel_circ_000565	1.33333	0.666667	60.0159	35.6297	-0.752265	0.802835	1	no	ncbi_418336	NC_006088.5	-	81130225	81132519	272
novel_circ_000566	0	0.666667	0.001	18.3538	14.1638	1	1	no	ncbi_418337	NC_006088.5	-	81273235	81277876	3700
novel_circ_000567	1	0.666667	40.4678	24.1112	-0.747071	1	1	no	ncbi_418337	NC_006088.5	-	81300291	81305925	1018
novel_circ_000568	0.666667	1	29.6941	27.5308	-0.109131	1	1	no	ncbi_418340	NC_006088.5	-	81363526	81365071	225
novel_circ_000569	1.66667	1	84.995	44.8066	-0.923668	0.609572	1	no	ncbi_418341	NC_006088.5	+	81395560	81397646	700
novel_circ_000570	2.33333	0	94.4249	0.001	-16.5269	0.168425	1	no	ncbi_100859265	NC_006088.5	+	83338791	83413169	546
novel_circ_000571	0	0.666667	0.001	35.6297	15.1208	0.802529	1	no	ncbi_418357	NC_006088.5	+	84300770	84301570	801
novel_circ_000572	0	0.666667	0.001	29.8686	14.8663	0.773896	1	no	NA	NC_006088.5	-	84311509	84313911	2403
novel_circ_000573	0	0.666667	0.001	18.3538	14.1638	1	1	no	ncbi_418358	NC_006088.5	-	84336386	84337925	1540
novel_circ_000574	0	4	0.001	167.704	17.3556	0.00453759	1	yes	ncbi_418367	NC_006088.5	+	84537138	84563489	15037
novel_circ_000575	0	1	0.001	53.4445	15.7058	0.537182	1	no	ncbi_418369	NC_006088.5	+	84705383	84706462	1080
novel_circ_000576	0	1	0.001	53.4445	15.7058	0.537008	1	no	ncbi_418369	NC_006088.5	-	84705383	84706462	1080
novel_circ_000577	0	0.666667	0.001	29.8686	14.8663	0.773931	1	no	ncbi_374052	NC_006088.5	+	84754033	84754457	425
novel_circ_000578	0	0.666667	0.001	35.6297	15.1208	0.802465	1	no	ncbi_418374	NC_006088.5	-	85240151	85240641	491
novel_circ_000579	0.666667	0.666667	26.9785	26.9918	0.000706558	1	1	no	ncbi_395138	NC_006088.5	+	85354723	85362013	415
novel_circ_000580	0.666667	0	39.0961	0.001	-15.2547	0.684795	1	no	ncbi_418379	NC_006088.5	+	85670243	85680355	824
novel_circ_000581	0	0.666667	0.001	18.3538	14.1638	1	1	no	ncbi_418379	NC_006088.5	+	85670243	85696982	2339
novel_circ_000582	2	4	92.4255	161.947	0.809157	0.403102	1	no	ncbi_418379	NC_006088.5	+	85673366	85680355	491
novel_circ_000583	0	1	0.001	39.0455	15.2529	0.496174	1	no	ncbi_418379	NC_006088.5	+	85673366	85688906	1007
novel_circ_000584	0.666667	0	26.9785	0.001	-14.7195	0.73004	1	no	ncbi_418379	NC_006088.5	+	85673476	85683585	484
novel_circ_000585	0	0.666667	0.001	18.3538	14.1638	1	1	no	ncbi_418379	NC_006088.5	-	85673537	85697050	23514
novel_circ_000586	0.666667	0	26.9785	0.001	-14.7195	0.730087	1	no	ncbi_418379	NC_006088.5	+	85673562	85692389	1131
novel_circ_000587	0	1	0.001	27.5308	14.7488	0.762648	1	no	ncbi_418379	NC_006088.5	-	85680283	85687538	7256
novel_circ_000588	0.666667	0	26.9785	0.001	-14.7195	0.730134	1	no	ncbi_418379	NC_006088.5	-	85680283	85687567	7285
novel_circ_000589	0.666667	0	26.9785	0.001	-14.7195	0.73018	1	no	ncbi_418379	NC_006088.5	-	85688782	85692362	3581
novel_circ_000590	0	0.666667	0.001	18.3538	14.1638	1	1	no	ncbi_418379	NC_006088.5	-	85691831	85697213	5383
novel_circ_000591	0	0.666667	0.001	18.3538	14.1638	1	1	no	ncbi_418379	NC_006088.5	-	85691840	85691949	110
novel_circ_000592	0	0.666667	0.001	35.6297	15.1208	0.8024	1	no	ncbi_418379	NC_006088.5	-	85692230	85697216	4987
novel_circ_000593	0.666667	0	39.0961	0.001	-15.2547	0.68479	1	no	ncbi_418379	NC_006088.5	+	85692265	85693404	206
novel_circ_000594	0	0.666667	0.001	29.8686	14.8663	0.773966	1	no	ncbi_418379	NC_006088.5	-	85693385	85696818	3434
novel_circ_000595	0	0.666667	0.001	18.3538	14.1638	1	1	no	ncbi_418379	NC_006088.5	-	85696697	85696926	230
novel_circ_000596	0	0.666667	0.001	29.8686	14.8663	0.774001	1	no	ncbi_418379	NC_006088.5	-	85696705	85696922	218
novel_circ_000597	0	0.666667	0.001	35.6297	15.1208	0.802335	1	no	ncbi_418379	NC_006088.5	+	85696783	85697032	250
novel_circ_000598	1.33333	0	53.9571	0.001	-15.7195	0.442148	1	no	ncbi_418379	NC_006088.5	-	85697648	85698258	611
novel_circ_000599	0	0.666667	0.001	29.8686	14.8663	0.774037	1	no	ncbi_418379	NC_006088.5	-	85697759	85699592	1834
novel_circ_000600	0	0.666667	0.001	35.6297	15.1208	0.80227	1	no	ncbi_418379	NC_006088.5	-	85698196	85699056	861
novel_circ_000601	0	1.33333	0.001	36.7077	15.1638	0.587928	1	no	ncbi_418379	NC_006088.5	+	85698382	85698756	375
novel_circ_000602	0	0.666667	0.001	29.8686	14.8663	0.774072	1	no	ncbi_418379	NC_006088.5	-	85698444	85699738	1295
novel_circ_000603	0	1.33333	0.001	71.2593	16.1208	0.397726	1	no	ncbi_418379	NC_006088.5	-	85698576	85699235	660
novel_circ_000604	0	0.666667	0.001	35.6297	15.1208	0.802142	1	no	ncbi_418379	NC_006088.5	+	85698678	85699020	343
novel_circ_000605	0	2	0.001	78.091	16.2529	0.199856	1	no	ncbi_418379	NC_006088.5	+	85698678	85699586	909
novel_circ_000606	0.666667	0.666667	39.0961	18.3538	-1.09094	0.824948	1	no	ncbi_418379	NC_006088.5	-	85698678	85699595	918
novel_circ_000607	0	1	0.001	27.5308	14.7488	0.762547	1	no	ncbi_418379	NC_006088.5	-	85698688	85698905	218
novel_circ_000608	0	1	0.001	27.5308	14.7488	0.762445	1	no	ncbi_418379	NC_006088.5	+	85698688	85698905	218
novel_circ_000609	0	1.33333	0.001	65.4982	15.9992	0.313903	1	no	ncbi_418379	NC_006088.5	-	85698784	85699595	812
novel_circ_000610	0	1	0.001	39.0455	15.2529	0.496211	1	no	ncbi_418379	NC_006088.5	-	85698841	85699586	746
novel_circ_000611	0	1	0.001	44.8029	15.4513	0.636518	1	no	ncbi_418379	NC_006088.5	+	85698991	85699371	381
novel_circ_000612	1.33333	1.33333	78.1922	45.3456	-0.786062	0.837631	1	no	ncbi_418379	NC_006088.5	-	85699057	85699329	273
novel_circ_000613	0.333333	1	19.548	36.1687	0.887716	1	1	no	ncbi_418379	NC_006088.5	+	85699058	85699330	273
novel_circ_000614	0	1	0.001	44.8029	15.4513	0.636555	1	no	ncbi_418379	NC_006088.5	-	85699059	85699301	243
novel_circ_000615	0	1	0.001	44.8029	15.4513	0.636592	1	no	ncbi_418379	NC_006088.5	+	85699059	85699301	243
novel_circ_000616	0	1	0.001	27.5308	14.7488	0.762277	1	no	ncbi_418379	NC_006088.5	+	85699081	85699317	237
novel_circ_000617	0	0.666667	0.001	29.8686	14.8663	0.774107	1	no	ncbi_418379	NC_006088.5	-	85699081	85699329	249
novel_circ_000618	0.666667	0.333333	32.4097	9.17692	-1.82034	1	1	no	ncbi_418379	NC_006088.5	-	85699082	85699226	145
novel_circ_000619	0	0.666667	0.001	18.3538	14.1638	1	1	no	ncbi_418379	NC_006088.5	+	85699088	85699318	231
novel_circ_000620	0	1.33333	0.001	48.2224	15.5574	0.432646	1	no	ncbi_418379	NC_006088.5	+	85699092	85699318	227
novel_circ_000621	0	0.666667	0.001	18.3538	14.1638	1	1	no	ncbi_418379	NC_006088.5	+	85699098	85699316	219
novel_circ_000622	0	0.666667	0.001	35.6297	15.1208	0.802014	1	no	ncbi_418379	NC_006088.5	+	85699099	85699295	197
novel_circ_000623	0	0.666667	0.001	29.8686	14.8663	0.774142	1	no	ncbi_418379	NC_006088.5	+	85699119	85699253	135
novel_circ_000624	0	0.666667	0.001	29.8686	14.8663	0.774177	1	no	ncbi_418379	NC_006088.5	-	85699171	85699713	543
novel_circ_000625	0	0.666667	0.001	29.8686	14.8663	0.774213	1	no	ncbi_418379	NC_006088.5	+	85699349	85699707	359
novel_circ_000626	1.66667	0	91.6815	0.001	-16.4843	0.176978	1	no	ncbi_769163	NC_006088.5	-	85898269	85900234	1966
novel_circ_000627	0.333333	1.33333	16.2048	45.3456	1.48454	0.741621	1	no	ncbi_418383	NC_006088.5	+	85954829	85961889	818
novel_circ_000628	2	1	94.5134	27.5308	-1.77947	0.504464	1	no	ncbi_418383	NC_006088.5	+	85959951	85972724	1057
novel_circ_000629	0	1	0.001	27.5308	14.7488	0.762109	1	no	ncbi_418386	NC_006088.5	+	85988052	85988723	672
novel_circ_000630	2.66667	4.33333	124.835	171.12	0.454984	0.726758	1	no	ncbi_769280	NC_006088.5	-	86411279	86411759	481
novel_circ_000631	0	0.666667	0.001	18.3538	14.1638	1	1	no	NA	NC_006088.5	-	86450250	86450417	168
novel_circ_000632	0.666667	0.333333	32.4097	14.9343	-1.1178	1	1	no	ncbi_418403	NC_006088.5	+	86504570	86510169	1042
novel_circ_000633	1.66667	0	97.7402	0.001	-16.5767	0.262359	1	no	ncbi_418406	NC_006088.5	-	87784934	87800405	870
novel_circ_000634	0	0.666667	0.001	18.3538	14.1638	1	1	no	ncbi_418406	NC_006088.5	-	87790589	87817757	988
novel_circ_000635	1	0	40.4678	0.001	-15.3045	0.60574	1	no	ncbi_418406	NC_006088.5	-	87872069	87872319	251
novel_circ_000636	0	0.666667	0.001	35.6297	15.1208	0.801886	1	no	ncbi_418408	NC_006088.5	-	88694830	88696127	1298
novel_circ_000637	0	1.33333	0.001	59.7372	15.8663	0.456505	1	no	ncbi_418408	NC_006088.5	-	88695888	88696457	570
novel_circ_000638	4.33333	2	197.713	98.2511	-1.00886	0.368727	1	no	ncbi_418415	NC_006088.5	+	89509123	89521070	906
novel_circ_000639	5	4	228.034	179.219	-0.347529	0.679196	1	no	ncbi_418418	NC_006088.5	+	89749523	89754179	1437
novel_circ_000640	0.666667	0	32.4097	0.001	-14.9841	0.775579	1	no	ncbi_418418	NC_006088.5	+	89749523	89766499	2103
novel_circ_000641	1.33333	1.33333	68.7902	51.103	-0.428796	0.766017	1	no	ncbi_418418	NC_006088.5	+	89762948	89766499	666
novel_circ_000642	0	0.666667	0.001	18.3538	14.1638	1	1	no	NA	NC_006088.5	+	89992475	90003660	11186
novel_circ_000643	1.33333	0	64.8193	0.001	-15.9841	0.439608	1	no	NA	NC_006088.5	+	90003007	90003660	654
novel_circ_000644	0	1.66667	0.001	74.6714	16.1883	0.332898	1	no	ncbi_418426	NC_006088.5	+	90009317	90011649	2333
novel_circ_000645	0	0.666667	0.001	35.6297	15.1208	0.801758	1	no	ncbi_418426	NC_006088.5	+	90009321	90009421	101
novel_circ_000646	1	0	40.4678	0.001	-15.3045	0.605762	1	no	ncbi_418426	NC_006088.5	-	90009400	90011645	332
novel_circ_000647	0.666667	0	39.0961	0.001	-15.2547	0.684785	1	no	ncbi_418428	NC_006088.5	+	90044198	90044523	243
novel_circ_000648	1.33333	0.666667	74.849	18.3538	-2.0279	0.439424	1	no	ncbi_418428	NC_006088.5	+	90059122	90060229	343
novel_circ_000649	0.666667	0	39.0961	0.001	-15.2547	0.68478	1	no	NA	NC_006088.5	+	90254700	90258177	3478
novel_circ_000650	0.333333	0.666667	13.4893	18.3538	0.44427	1	1	no	NA	NC_006088.5	+	90910233	90910637	405
novel_circ_000651	2	1.33333	89.71	51.103	-0.811861	0.578664	1	no	NA	NC_006088.5	+	90911467	90912306	840
novel_circ_000652	1.33333	0.333333	53.9571	17.8148	-1.59873	0.648259	1	no	ncbi_418430	NC_006088.5	-	91118049	91126084	642
novel_circ_000653	0.666667	0.333333	26.9785	14.9343	-0.853184	1	1	no	ncbi_418431	NC_006088.5	+	91135592	91141600	486
novel_circ_000654	0	1.33333	0.001	71.2593	16.1208	0.397781	1	no	ncbi_418431	NC_006088.5	+	91172186	91172818	186
novel_circ_000655	0.666667	0	32.4097	0.001	-14.9841	0.775588	1	no	ncbi_112530473	NC_006088.5	+	92670281	92692339	9791
novel_circ_000656	7.66667	7	371.046	250.293	-0.567981	0.418155	1	no	ncbi_112530473	NC_006088.5	+	92680201	92692339	516
novel_circ_000657	0	0.666667	0.001	29.8686	14.8663	0.774248	1	no	ncbi_418437	NC_006088.5	+	92707796	92708293	498
novel_circ_000658	2.33333	1.66667	114.689	45.8846	-1.32165	0.364699	1	no	ncbi_418441	NC_006088.5	-	92941324	92943183	374
novel_circ_000659	1	1.66667	58.6441	54.5225	-0.105135	1	1	no	ncbi_418443	NC_006088.5	-	92965195	92965356	162
novel_circ_000660	0.666667	0	32.4097	0.001	-14.9841	0.775596	1	no	ncbi_396463	NC_006088.5	+	93071771	93072045	275
novel_circ_000661	0	0.666667	0.001	18.3538	14.1638	1	1	no	ncbi_396463	NC_006088.5	+	93078333	93086710	8378
novel_circ_000662	1.33333	1	53.9571	33.2881	-0.696804	0.801705	1	no	ncbi_396463	NC_006088.5	-	93111572	93125055	521
novel_circ_000663	0	0.666667	0.001	18.3538	14.1638	1	1	no	ncbi_396463	NC_006088.5	-	93113409	93125055	341
novel_circ_000664	1	1.66667	49.2421	54.5225	0.146959	1	1	no	ncbi_418447	NC_006088.5	+	93264100	93265047	453
novel_circ_000665	0	0.666667	0.001	35.6297	15.1208	0.80163	1	no	NA	NC_006088.5	+	93307055	93307271	217
novel_circ_000666	0.666667	0	32.4097	0.001	-14.9841	0.775605	1	no	ncbi_396098	NC_006088.5	+	93346509	93346713	205
novel_circ_000667	0.666667	0	32.4097	0.001	-14.9841	0.775613	1	no	ncbi_396098	NC_006088.5	+	93346632	93346778	147
novel_circ_000668	0	0.666667	0.001	29.8686	14.8663	0.774283	1	no	NA	NC_006088.5	+	93346724	93347229	506
novel_circ_000669	0	0.666667	0.001	29.8686	14.8663	0.774318	1	no	NA	NC_006088.5	-	93346746	93347022	277
novel_circ_000670	0	1	0.001	44.8029	15.4513	0.63663	1	no	NA	NC_006088.5	-	93347355	93347720	366
novel_circ_000671	0	1	0.001	27.5308	14.7488	0.761941	1	no	NA	NC_006088.5	-	93347418	93348012	595
novel_circ_000672	0	1.33333	0.001	71.2593	16.1208	0.397595	1	no	NA	NC_006088.5	+	93347467	93348033	567
novel_circ_000673	0	1	0.001	27.5308	14.7488	0.761795	1	no	NA	NC_006088.5	+	93347973	93348128	156
novel_circ_000674	0	1	0.001	53.4445	15.7058	0.536677	1	no	ncbi_418449	NC_006088.5	+	93440404	93440787	384
novel_circ_000675	0	0.666667	0.001	35.6297	15.1208	0.801501	1	no	ncbi_418451	NC_006088.5	+	93625196	93625597	402
novel_circ_000676	2.33333	0.333333	106.542	17.8148	-2.58028	0.207155	1	no	ncbi_418456	NC_006088.5	+	93789654	93793040	388
novel_circ_000677	1	0.666667	45.8989	24.1112	-0.928756	1	1	no	NA	NC_006088.5	-	96492517	96495873	3357
novel_circ_000678	0.666667	0	32.4097	0.001	-14.9841	0.775622	1	no	ncbi_427964	NC_006088.5	-	96509343	96509747	405
novel_circ_000679	0.666667	3.33333	33.0373	120.56	1.86758	0.172257	1	no	ncbi_427964	NC_006088.5	+	96535712	96564163	849
novel_circ_000680	2.33333	5.33333	105.287	190.017	0.851796	0.385307	1	no	ncbi_427964	NC_006088.5	+	96558455	96564163	563
novel_circ_000681	0	1	0.001	53.4445	15.7058	0.536346	1	no	ncbi_427964	NC_006088.5	+	96607989	96619617	626
novel_circ_000682	1	0	52.5854	0.001	-15.6824	0.478907	1	no	ncbi_395292	NC_006088.5	+	97966259	97969764	198
novel_circ_000683	0	1	0.001	44.8029	15.4513	0.636667	1	no	NA	NC_006088.5	-	99942784	99951975	9192
novel_circ_000684	1.66667	4.66667	84.995	160.148	0.913956	0.444779	1	no	ncbi_418471	NC_006088.5	+	100003157	100004387	226
novel_circ_000685	0.666667	3.33333	39.0961	126.321	1.692	0.3528	1	no	ncbi_418471	NC_006088.5	+	100003157	100019630	513
novel_circ_000686	0	0.666667	0.001	18.3538	14.1638	1	1	no	ncbi_418471	NC_006088.5	+	100011532	100013211	1680
novel_circ_000687	0	0.666667	0.001	29.8686	14.8663	0.774353	1	no	ncbi_418471	NC_006088.5	+	100011532	100045202	2957
novel_circ_000688	0	1.33333	0.001	71.2593	16.1208	0.397298	1	no	ncbi_418471	NC_006088.5	-	100054178	100055088	911
novel_circ_000689	0.666667	0	39.0961	0.001	-15.2547	0.684775	1	no	ncbi_418471	NC_006088.5	+	100059996	100060976	981
novel_circ_000690	1.33333	1.66667	68.1625	66.0373	-0.0456989	1	1	no	ncbi_418473	NC_006088.5	+	100699756	100704459	980
novel_circ_000691	0	1.33333	0.001	59.7372	15.8663	0.456279	1	no	ncbi_418473	NC_006088.5	+	100699766	100704459	970
novel_circ_000692	0.666667	0	26.9785	0.001	-14.7195	0.730227	1	no	ncbi_374198	NC_006088.5	-	103941073	103982884	873
novel_circ_000693	5.33333	6.33333	250.926	257.853	0.0392868	1	1	no	ncbi_374198	NC_006088.5	-	103963503	103982884	597
novel_circ_000694	0.666667	0	26.9785	0.001	-14.7195	0.730273	1	no	ncbi_374198	NC_006088.5	+	103963554	103975042	11489
novel_circ_000695	1.66667	7.33333	70.1619	302.659	2.10893	0.0242744	1	yes	ncbi_374198	NC_006088.5	-	103974894	103982884	368
novel_circ_000696	0	1	0.001	36.1687	15.1425	0.654521	1	no	ncbi_374198	NC_006088.5	-	104024073	104082109	605
novel_circ_000697	1.33333	1.33333	64.8193	45.3456	-0.515461	1	1	no	ncbi_374198	NC_006088.5	-	104081942	104082109	168
novel_circ_000698	0	0.666667	0.001	18.3538	14.1638	1	1	no	ncbi_418479	NC_006088.5	+	104340513	104341593	1081
novel_circ_000699	0.666667	0	26.9785	0.001	-14.7195	0.730319	1	no	ncbi_418489	NC_006088.5	-	105567459	105578352	608
novel_circ_000700	3	2.33333	153.785	101.667	-0.597067	0.689413	1	no	ncbi_418492	NC_006088.5	-	106017571	106035427	1974
novel_circ_000701	0.666667	2.66667	33.0373	99.3254	1.58807	0.262523	1	no	ncbi_418496	NC_006088.5	+	106310843	106317217	492
novel_circ_000702	0	0.666667	0.001	18.3538	14.1638	1	1	no	NA	NC_006088.5	-	106591569	106592124	556
novel_circ_000703	0.666667	0	26.9785	0.001	-14.7195	0.730366	1	no	ncbi_395663	NC_006088.5	-	106602126	106604064	1939
novel_circ_000704	0	1	0.001	53.4445	15.7058	0.536015	1	no	ncbi_395665	NC_006088.5	+	106621816	106623812	317
novel_circ_000705	0	0.666667	0.001	29.8686	14.8663	0.774388	1	no	ncbi_418502	NC_006088.5	-	106648970	106652555	3586
novel_circ_000706	0	0.666667	0.001	35.6297	15.1208	0.801373	1	no	ncbi_418503	NC_006088.5	-	106655263	106655521	259
novel_circ_000707	0	1	0.001	27.5308	14.7488	0.76165	1	no	ncbi_418503	NC_006088.5	+	106655282	106655850	569
novel_circ_000708	0.666667	1.66667	33.0373	86.1936	1.38348	0.481975	1	no	ncbi_770637	NC_006088.5	+	106740894	106741152	259
novel_circ_000709	0	0.666667	0.001	18.3538	14.1638	1	1	no	ncbi_770637	NC_006088.5	-	106740904	106741122	219
novel_circ_000710	2.33333	3.33333	108.003	152.231	0.495194	0.732964	1	no	ncbi_770637	NC_006088.5	+	106741782	106742054	273
novel_circ_000711	5	2.66667	221.976	73.4154	-1.59625	0.205413	1	no	ncbi_770637	NC_006088.5	-	106743531	106743854	324
novel_circ_000712	0.666667	0.333333	39.0961	9.17692	-2.09094	0.850991	1	no	ncbi_770637	NC_006088.5	+	106743611	106744096	486
novel_circ_000713	0	1.66667	0.001	45.8846	15.4857	0.541281	1	no	ncbi_770637	NC_006088.5	+	106743623	106743874	252
novel_circ_000714	0.333333	2	13.4893	89.6095	2.73184	0.24416	1	no	ncbi_770637	NC_006088.5	+	106743623	106743946	324
novel_circ_000715	0	1	0.001	53.4445	15.7058	0.535661	1	no	ncbi_770637	NC_006088.5	+	106744193	106744366	174
novel_circ_000716	0.333333	1	16.2048	44.8066	1.46729	0.771266	1	no	ncbi_770637	NC_006088.5	+	106744283	106744456	174
novel_circ_000717	0.666667	0	32.4097	0.001	-14.9841	0.77563	1	no	ncbi_770637	NC_006088.5	-	106747081	106772156	25076
novel_circ_000718	0.333333	1.66667	13.4893	51.642	1.93673	0.555108	1	no	ncbi_770637	NC_006088.5	+	106747880	106748056	177
novel_circ_000719	1.66667	1.66667	75.593	74.6752	-0.0176246	1	1	no	ncbi_770637	NC_006088.5	+	106748144	106748323	180
novel_circ_000720	1.33333	1.66667	56.6726	60.2799	0.0890244	1	1	no	ncbi_770637	NC_006088.5	+	106748144	106748503	360
novel_circ_000721	0.666667	0.333333	32.4097	17.8148	-0.863345	1	1	no	ncbi_770637	NC_006088.5	+	106748324	106748503	180
novel_circ_000722	1.66667	0.666667	85.6227	18.3538	-2.22191	0.303856	1	no	ncbi_770637	NC_006088.5	+	106765225	106766197	973
novel_circ_000723	0	0.666667	0.001	29.8686	14.8663	0.774423	1	no	ncbi_770637	NC_006088.5	-	106772396	106772756	361
novel_circ_000724	0.666667	0	26.9785	0.001	-14.7195	0.730412	1	no	ncbi_418506	NC_006088.5	+	106844822	106860981	1475
novel_circ_000725	0	0.666667	0.001	18.3538	14.1638	1	1	no	ncbi_418506	NC_006088.5	+	106855493	106881670	1547
novel_circ_000726	0	2.66667	0.001	102.206	16.6411	0.0370278	1	yes	ncbi_418506	NC_006088.5	+	106907760	106916393	1356
novel_circ_000727	0	1	0.001	53.4445	15.7058	0.53566	1	no	ncbi_112530700	NC_006088.5	-	107005487	107005761	275
novel_circ_000728	0	0.666667	0.001	35.6297	15.1208	0.801245	1	no	ncbi_112530700	NC_006088.5	+	107005678	107005859	182
novel_circ_000729	0.666667	0	39.0961	0.001	-15.2547	0.68477	1	no	ncbi_427978	NC_006088.5	+	107025427	107030720	4845
novel_circ_000730	0	1.33333	0.001	71.2593	16.1208	0.397224	1	no	ncbi_418510	NC_006088.5	+	107251967	107252922	956
novel_circ_000731	0	0.666667	0.001	35.6297	15.1208	0.801116	1	no	ncbi_396152	NC_006088.5	+	107355732	107355975	244
novel_circ_000732	0	1.33333	0.001	71.2593	16.1208	0.397165	1	no	ncbi_396152	NC_006088.5	-	107358790	107362090	908
novel_circ_000733	1.33333	0	78.1922	0.001	-16.2547	0.373403	1	no	ncbi_396152	NC_006088.5	-	107387651	107387842	192
novel_circ_000734	3	4	136.237	156.189	0.197183	0.859763	1	no	ncbi_396152	NC_006088.5	-	107419452	107423724	411
novel_circ_000735	1	0.666667	48.6145	29.8686	-0.702758	1	1	no	ncbi_396152	NC_006088.5	-	107448413	107448669	257
novel_circ_000736	0	1.33333	0.001	36.7077	15.1638	0.587789	1	no	ncbi_418513	NC_006088.5	+	107981278	107983193	496
novel_circ_000737	0.333333	0.666667	16.2048	18.3538	0.179658	1	1	no	ncbi_418513	NC_006088.5	+	107981278	107987427	994
novel_circ_000738	0	0.666667	0.001	29.8686	14.8663	0.774458	1	no	ncbi_418513	NC_006088.5	+	107981313	107986514	741
novel_circ_000739	0.666667	2.33333	35.7529	90.1522	1.3343	0.431631	1	no	ncbi_418513	NC_006088.5	-	107983047	107986514	3468
novel_circ_000740	3	2.66667	159.844	93.568	-0.772577	0.553266	1	no	ncbi_418513	NC_006088.5	+	107983047	107986514	427
novel_circ_000741	831.333	769.333	40853.3	29765.5	-0.456812	0.0796713	1	no	ncbi_418513	NC_006088.5	+	107983051	107986514	423
novel_circ_000742	2	0.333333	86.9944	14.9343	-2.54229	0.312378	1	no	ncbi_418513	NC_006088.5	+	107983054	107986517	423
novel_circ_000743	4	4.66667	185.479	188.935	0.0266353	1	1	no	ncbi_418513	NC_006088.5	-	107983054	107986517	3464
novel_circ_000744	3.33333	0.333333	173.333	14.9343	-3.53685	0.028458	1	yes	ncbi_418513	NC_006088.5	+	107983056	107986514	418
novel_circ_000745	0	0.666667	0.001	18.3538	14.1638	1	1	no	ncbi_418513	NC_006088.5	+	107985166	107987427	498
novel_circ_000746	2	0.666667	101.828	24.1112	-2.07835	0.285228	1	no	ncbi_418516	NC_006088.5	-	108276316	108281766	5451
novel_circ_000747	0	1	0.001	27.5308	14.7488	0.761504	1	no	ncbi_418516	NC_006088.5	-	108292866	108293771	906
novel_circ_000748	0	0.666667	0.001	29.8686	14.8663	0.774493	1	no	ncbi_418518	NC_006088.5	+	108358737	108360504	1768
novel_circ_000749	0	0.666667	0.001	29.8686	14.8663	0.774528	1	no	ncbi_418518	NC_006088.5	+	108373349	108378186	647
novel_circ_000750	1	0	40.4678	0.001	-15.3045	0.605784	1	no	ncbi_418518	NC_006088.5	+	108373349	108390537	2656
novel_circ_000751	0	0.666667	0.001	35.6297	15.1208	0.800988	1	no	NA	NC_006088.5	+	108462388	108462611	224
novel_circ_000752	0	1.33333	0.001	36.7077	15.1638	0.58753	1	no	NA	NC_006088.5	-	108483058	108484497	1440
novel_circ_000753	0	1.33333	0.001	36.7077	15.1638	0.587349	1	no	NA	NC_006088.5	+	108483058	108484497	1440
novel_circ_000754	0	0.666667	0.001	29.8686	14.8663	0.774564	1	no	ncbi_395999	NC_006088.5	-	109326805	109327277	473
novel_circ_000755	3	0	153.158	0.001	-17.2247	0.0149837	1	yes	ncbi_418525	NC_006088.5	-	109603767	109612777	657
novel_circ_000756	1.33333	0.333333	72.1334	17.8148	-2.01759	0.451848	1	no	ncbi_418525	NC_006088.5	+	109640672	109640859	188
novel_circ_000757	0.666667	0	26.9785	0.001	-14.7195	0.730458	1	no	ncbi_418525	NC_006088.5	-	109647289	109649148	178
novel_circ_000758	2.66667	0.333333	128.178	9.17692	-3.804	0.0500217	1	no	ncbi_418525	NC_006088.5	-	109665171	109670104	423
novel_circ_000759	2.66667	0.666667	127.551	35.6297	-1.83992	0.178088	1	no	ncbi_418525	NC_006088.5	-	109669908	109741344	2045
novel_circ_000760	1	1.66667	43.1834	71.7983	0.733475	0.803968	1	no	ncbi_418525	NC_006088.5	-	109704356	109741344	1848
novel_circ_000761	0.666667	1.33333	26.9785	53.9798	1.00061	0.811399	1	no	ncbi_418525	NC_006088.5	-	109729106	109741344	1275
novel_circ_000762	0.666667	0	26.9785	0.001	-14.7195	0.730505	1	no	ncbi_418525	NC_006088.5	-	109822607	109827125	4519
novel_circ_000763	6	4.33333	293.365	171.12	-0.777688	0.279546	1	no	ncbi_418525	NC_006088.5	-	109937901	109943158	465
novel_circ_000764	0	0.666667	0.001	29.8686	14.8663	0.774599	1	no	ncbi_395313	NC_006088.5	+	110246379	110246571	193
novel_circ_000765	9	70.3333	434.405	2869.14	2.7235	1.28e-10	7.62e-07	yes	ncbi_395313	NC_006088.5	+	110246379	110247626	331
novel_circ_000766	0.666667	1.33333	32.4097	45.3456	0.484539	1	1	no	ncbi_395313	NC_006088.5	+	110246379	110251475	824
novel_circ_000767	0	1	0.001	36.1687	15.1425	0.654432	1	no	ncbi_418532	NC_006088.5	-	110449050	110449671	222
novel_circ_000768	1	2.66667	43.1834	119.478	1.4682	0.368902	1	no	ncbi_427987	NC_006088.5	+	110521810	110535233	1781
novel_circ_000769	0	1.33333	0.001	59.7372	15.8663	0.456052	1	no	ncbi_427987	NC_006088.5	+	110541750	110553201	1640
novel_circ_000770	6	5	279.992	195.231	-0.520202	0.498636	1	no	ncbi_418542	NC_006088.5	+	110936342	110946524	845
novel_circ_000771	1	4.66667	51.9577	139.992	1.42993	0.37394	1	no	ncbi_418542	NC_006088.5	+	110942439	110946524	398
novel_circ_000772	1.66667	0.666667	87.7106	32.7491	-1.42129	0.448136	1	no	ncbi_395370	NC_006088.5	-	111053092	111055929	451
novel_circ_000773	0	0.666667	0.001	35.6297	15.1208	0.800859	1	no	ncbi_395417	NC_006088.5	-	111214128	111215098	465
novel_circ_000774	0.333333	3.66667	13.4893	132.617	3.29738	0.0637085	1	no	ncbi_395968	NC_006088.5	-	111704576	111706961	825
novel_circ_000775	0	1	0.001	44.8029	15.4513	0.636704	1	no	NA	NC_006088.5	-	111863443	111863905	463
novel_circ_000776	3	5.66667	140.412	210.708	0.585577	0.678253	1	no	ncbi_418556	NC_006088.5	+	112263025	112301381	38357
novel_circ_000777	7.66667	6.33333	364.359	306.803	-0.248049	0.747575	1	no	ncbi_418563	NC_006088.5	-	112611099	112614314	311
novel_circ_000778	4.66667	0.333333	266.986	14.9343	-4.16006	0.0258797	1	yes	ncbi_418565	NC_006088.5	+	113149681	113171619	219
novel_circ_000779	12.6667	25.6667	606.394	1040.59	0.77907	0.0790345	1	no	ncbi_418565	NC_006088.5	+	113149681	113182090	370
novel_circ_000780	0	2.33333	0.001	101.663	16.6334	0.0812837	1	no	ncbi_418565	NC_006088.5	+	113211623	113211794	172
novel_circ_000781	0	0.666667	0.001	35.6297	15.1208	0.80073	1	no	ncbi_418565	NC_006088.5	+	113215417	113250587	911
novel_circ_000782	0	0.666667	0.001	18.3538	14.1638	1	1	no	ncbi_418567	NC_006088.5	+	113327444	113328993	1550
novel_circ_000783	2.66667	4.66667	130.894	157.267	0.264822	0.859729	1	no	ncbi_418569	NC_006088.5	-	113399724	113399883	160
novel_circ_000784	0.666667	1.66667	29.6941	60.2799	1.0215	0.739547	1	no	ncbi_418569	NC_006088.5	-	113411545	113456709	4135
novel_circ_000785	0	1	0.001	27.5308	14.7488	0.761359	1	no	ncbi_418569	NC_006088.5	-	113422879	113425925	288
novel_circ_000786	25.3333	25.6667	1220.51	1037.7	-0.234104	0.667184	1	no	ncbi_418569	NC_006088.5	-	113433046	113456709	2055
novel_circ_000787	4	6.66667	182.135	255.515	0.488395	0.659376	1	no	ncbi_418569	NC_006088.5	-	113437725	113456709	1921
novel_circ_000788	0	1.33333	0.001	36.7077	15.1638	0.587169	1	no	ncbi_418569	NC_006088.5	+	113437727	113456711	18985
novel_circ_000789	3	2	129.55	83.8521	-0.627592	0.695975	1	no	ncbi_418569	NC_006088.5	-	113443654	113456709	1472
novel_circ_000790	38.6667	42	1836.13	1743.61	-0.0745889	0.849604	1	no	ncbi_418569	NC_006088.5	-	113454634	113456709	480
novel_circ_000791	0.666667	0	26.9785	0.001	-14.7195	0.730551	1	no	ncbi_418572	NC_006088.5	+	113541531	113564729	4058
novel_circ_000792	1.33333	0	78.1922	0.001	-16.2547	0.373338	1	no	ncbi_427990	NC_006088.5	-	114379168	114397787	1087
novel_circ_000793	1	0	40.4678	0.001	-15.3045	0.605806	1	no	ncbi_418581	NC_006088.5	+	114457918	114458126	209
novel_circ_000794	0.666667	0	39.0961	0.001	-15.2547	0.684765	1	no	ncbi_418581	NC_006088.5	+	114458066	114458226	161
novel_circ_000795	0.333333	1.33333	13.4893	65.4982	2.27964	0.551405	1	no	ncbi_418581	NC_006088.5	-	114461864	114462405	269
novel_circ_000796	0	0.666667	0.001	18.3538	14.1638	1	1	no	ncbi_418581	NC_006088.5	-	114462309	114464299	404
novel_circ_000797	5.66667	3.66667	307.454	155.643	-0.98213	0.37828	1	no	ncbi_418582	NC_006088.5	-	114590549	114594623	211
novel_circ_000798	0.666667	1.33333	29.6941	65.4982	1.14128	0.768456	1	no	ncbi_418588	NC_006088.5	+	116011141	116019624	1978
novel_circ_000799	0.666667	0	39.0961	0.001	-15.2547	0.68476	1	no	ncbi_396236	NC_006088.5	-	116742121	116781054	519
novel_circ_000800	1.66667	0	88.3382	0.001	-16.4308	0.109193	1	no	ncbi_396236	NC_006088.5	-	116831578	116859990	1853
novel_circ_000801	1	0	55.3009	0.001	-15.755	0.359557	1	no	ncbi_418593	NC_006088.5	-	119315468	119376476	528
novel_circ_000802	1.33333	0	72.1334	0.001	-16.1384	0.264173	1	no	ncbi_418593	NC_006088.5	-	119374484	119376476	314
novel_circ_000803	0.666667	0	26.9785	0.001	-14.7195	0.730597	1	no	ncbi_418593	NC_006088.5	-	119374484	119390712	1053
novel_circ_000804	0	0.666667	0.001	29.8686	14.8663	0.774634	1	no	ncbi_418593	NC_006088.5	-	119428440	119459311	2523
novel_circ_000805	0.666667	2	33.0373	92.4863	1.48514	0.467434	1	no	ncbi_772218	NC_006088.5	-	119591658	119594127	365
novel_circ_000806	0	0.666667	0.001	18.3538	14.1638	1	1	no	ncbi_418596	NC_006088.5	+	119617410	119617561	152
novel_circ_000807	0.666667	0	26.9785	0.001	-14.7195	0.730643	1	no	ncbi_418596	NC_006088.5	-	119622502	119622997	298
novel_circ_000808	7.33333	2.33333	355.469	75.7532	-2.23034	0.0055834	1	yes	ncbi_418596	NC_006088.5	-	119630547	119631662	656
novel_circ_000809	0	0.666667	0.001	35.6297	15.1208	0.800602	1	no	ncbi_418597	NC_006088.5	-	119653312	119655630	246
novel_circ_000810	4.66667	2.33333	234.809	110.305	-1.08999	0.237536	1	no	ncbi_418598	NC_006088.5	+	119678701	119679412	712
novel_circ_000811	0	0.666667	0.001	18.3538	14.1638	1	1	no	ncbi_374006	NC_006088.5	+	119747044	119747184	141
novel_circ_000812	0.666667	0	32.4097	0.001	-14.9841	0.775639	1	no	ncbi_418602	NC_006088.5	-	120431456	120431911	456
novel_circ_000813	0.666667	0.333333	26.9785	17.8148	-0.598733	1	1	no	ncbi_418602	NC_006088.5	-	120444922	120453635	280
novel_circ_000814	0.666667	0	32.4097	0.001	-14.9841	0.775647	1	no	ncbi_418605	NC_006088.5	+	121193873	121194047	175
novel_circ_000815	0	0.666667	0.001	18.3538	14.1638	1	1	no	ncbi_418605	NC_006088.5	+	121200803	121221996	1133
novel_circ_000816	0	0.666667	0.001	29.8686	14.8663	0.774669	1	no	ncbi_418605	NC_006088.5	-	121226854	121227760	907
novel_circ_000817	0	0.666667	0.001	18.3538	14.1638	1	1	no	ncbi_418605	NC_006088.5	-	121227540	121227992	453
novel_circ_000818	0	0.666667	0.001	18.3538	14.1638	1	1	no	ncbi_100858121	NC_006088.5	+	121358766	121377106	1677
novel_circ_000819	0.666667	0	32.4097	0.001	-14.9841	0.775655	1	no	ncbi_418608	NC_006088.5	+	121397297	121407129	9833
novel_circ_000820	3	4.66667	137.697	171.659	0.318051	0.768077	1	no	ncbi_418608	NC_006088.5	+	121397297	121407155	9859
novel_circ_000821	0	1.66667	0.001	51.642	15.6563	0.311063	1	no	ncbi_418608	NC_006088.5	+	121404220	121407155	2936
novel_circ_000822	1	1.33333	58.6441	51.103	-0.19858	1	1	no	ncbi_418608	NC_006088.5	+	121406998	121407155	158
novel_circ_000823	5	3.33333	234.093	111.922	-1.06459	0.243291	1	no	ncbi_418608	NC_006088.5	+	121406998	121461525	595
novel_circ_000824	2	0.333333	95.7687	17.8148	-2.42648	0.211701	1	no	ncbi_418611	NC_006088.5	+	121777765	121783584	740
novel_circ_000825	1.33333	0	78.1922	0.001	-16.2547	0.373023	1	no	ncbi_418613	NC_006088.5	+	122078244	122100141	945
novel_circ_000826	0.333333	2	19.548	75.2142	1.94398	0.317489	1	no	ncbi_418616	NC_006088.5	-	122371109	122375431	287
novel_circ_000827	0.333333	1.33333	13.4893	48.2224	1.83789	0.734663	1	no	ncbi_418620	NC_006088.5	+	122886521	122893054	395
novel_circ_000828	38	32.3333	1834.02	1304.75	-0.491236	0.166305	1	no	ncbi_418621	NC_006088.5	+	123221849	123231878	426
novel_circ_000829	0	1	0.001	44.8029	15.4513	0.636742	1	no	ncbi_418621	NC_006088.5	+	123221849	123252643	3158
novel_circ_000830	0	0.666667	0.001	18.3538	14.1638	1	1	no	ncbi_418621	NC_006088.5	-	123253216	123253684	469
novel_circ_000831	1.33333	0	53.9571	0.001	-15.7195	0.442086	1	no	ncbi_107049118	NC_006088.5	+	123683290	123701493	18204
novel_circ_000832	0	0.666667	0.001	18.3538	14.1638	1	1	no	ncbi_418635	NC_006088.5	+	124345159	124345709	551
novel_circ_000833	0.666667	0	39.0961	0.001	-15.2547	0.684756	1	no	ncbi_418638	NC_006088.5	+	124494411	124494709	299
novel_circ_000834	0	0.666667	0.001	18.3538	14.1638	1	1	no	ncbi_418638	NC_006088.5	-	124495513	124495646	134
novel_circ_000835	0	0.666667	0.001	18.3538	14.1638	1	1	no	ncbi_418638	NC_006088.5	+	124495513	124495646	134
novel_circ_000836	0.666667	0	32.4097	0.001	-14.9841	0.775664	1	no	ncbi_418638	NC_006088.5	-	124495533	124496153	621
novel_circ_000837	1.33333	0	78.1922	0.001	-16.2547	0.372806	1	no	ncbi_418638	NC_006088.5	-	124495709	124496141	433
novel_circ_000838	0	0.666667	0.001	18.3538	14.1638	1	1	no	ncbi_418638	NC_006088.5	-	124495721	124495874	154
novel_circ_000839	0	0.666667	0.001	18.3538	14.1638	1	1	no	ncbi_418638	NC_006088.5	+	124495721	124495874	154
novel_circ_000840	1.33333	0	78.1922	0.001	-16.2547	0.372485	1	no	ncbi_418638	NC_006088.5	-	124495832	124496131	300
novel_circ_000841	0	0.666667	0.001	29.8686	14.8663	0.774704	1	no	ncbi_418638	NC_006088.5	-	124496319	124496753	435
novel_circ_000842	2	1.66667	86.3667	68.9141	-0.325677	1	1	no	ncbi_408047	NC_006088.5	+	124545567	124545749	183
novel_circ_000843	0.666667	0	39.0961	0.001	-15.2547	0.684751	1	no	ncbi_408047	NC_006088.5	+	124545754	124545943	190
novel_circ_000844	1.66667	1	72.8775	50.564	-0.527363	0.797565	1	no	ncbi_418641	NC_006088.5	-	125373510	125377656	1001
novel_circ_000845	1	0.666667	48.6145	18.3538	-1.4053	0.794832	1	no	ncbi_418641	NC_006088.5	-	125373510	125382623	1370
novel_circ_000846	2	0.666667	86.3667	32.7491	-1.39902	0.431753	1	no	NA	NC_006088.5	-	125411170	125415057	3888
novel_circ_000847	0	0.666667	0.001	18.3538	14.1638	1	1	no	ncbi_426045	NC_006088.5	-	126551576	126553021	294
novel_circ_000848	0	0.666667	0.001	29.8686	14.8663	0.774739	1	no	ncbi_426045	NC_006088.5	-	126582435	126602100	254
novel_circ_000849	2	0.666667	97.229	18.3538	-2.4053	0.314884	1	no	ncbi_426045	NC_006088.5	-	126601993	126634228	216
novel_circ_000850	1	1	55.3009	53.4445	-0.0492622	1	1	no	ncbi_426045	NC_006088.5	-	126601993	126685125	475
novel_circ_000851	1.66667	2	82.2795	78.0947	-0.0753074	1	1	no	ncbi_426045	NC_006088.5	-	126660082	126685125	10523
novel_circ_000852	1	0	40.4678	0.001	-15.3045	0.605829	1	no	ncbi_426045	NC_006088.5	-	126716681	126722037	5357
novel_circ_000853	2.33333	2.33333	108.63	75.7532	-0.520049	0.815585	1	no	ncbi_426045	NC_006088.5	-	126716681	126722061	5381
novel_circ_000854	1.33333	0	66.0746	0.001	-16.0118	0.312957	1	no	ncbi_426045	NC_006088.5	-	126721743	126722037	295
novel_circ_000855	1.33333	1.33333	62.7314	53.9798	-0.216769	1	1	no	ncbi_426045	NC_006088.5	-	126721743	126722061	319
novel_circ_000856	1	2.33333	49.2421	93.029	0.917787	0.562149	1	no	ncbi_418654	NC_006088.5	-	127785702	127814490	1758
novel_circ_000857	3	4	138.324	159.063	0.201538	0.866975	1	no	ncbi_418654	NC_006088.5	-	127785717	127814490	1743
novel_circ_000858	2	1.66667	92.4255	57.3993	-0.687257	0.794719	1	no	ncbi_418655	NC_006088.5	+	127848379	127858271	2292
novel_circ_000859	17.3333	27.6667	841.204	1043.84	0.311368	0.470409	1	no	ncbi_418655	NC_006088.5	+	127850222	127858271	449
novel_circ_000860	0.666667	3	35.7529	117.14	1.71211	0.168082	1	no	ncbi_418655	NC_006088.5	+	127889781	127906945	17165
novel_circ_000861	2.66667	0.666667	134.865	26.9918	-2.32092	0.147421	1	no	ncbi_418656	NC_006088.5	+	129457528	129462031	433
novel_circ_000862	2	0.333333	94.5134	9.17692	-3.36444	0.322031	1	no	ncbi_418656	NC_006088.5	+	129457528	129467273	553
novel_circ_000863	0	0.666667	0.001	18.3538	14.1638	1	1	no	ncbi_418656	NC_006088.5	+	129483506	129483830	325
novel_circ_000864	0	0.666667	0.001	29.8686	14.8663	0.774774	1	no	ncbi_418663	NC_006088.5	+	129988804	129989180	377
novel_circ_000865	0	0.666667	0.001	35.6297	15.1208	0.800473	1	no	ncbi_418665	NC_006088.5	+	130413250	130414067	818
novel_circ_000866	0	0.666667	0.001	35.6297	15.1208	0.800344	1	no	ncbi_418665	NC_006088.5	-	130414096	130414401	306
novel_circ_000867	0	0.666667	0.001	18.3538	14.1638	1	1	no	ncbi_374072	NC_006088.5	+	130454580	130454745	166
novel_circ_000868	0.666667	0	39.0961	0.001	-15.2547	0.684746	1	no	ncbi_101747500	NC_006088.5	-	130457447	130458452	1006
novel_circ_000869	1.66667	2.66667	79.5639	102.202	0.36124	0.842493	1	no	ncbi_418668	NC_006088.5	+	130591374	130598668	1538
novel_circ_000870	0	0.666667	0.001	29.8686	14.8663	0.774809	1	no	ncbi_395480	NC_006088.5	-	131426579	131429098	348
novel_circ_000871	0.666667	1	26.9785	27.5308	0.0292325	1	1	no	ncbi_418674	NC_006088.5	-	131448646	131467618	872
novel_circ_000872	0.333333	1	16.2048	27.5308	0.764621	1	1	no	ncbi_418674	NC_006088.5	-	131466425	131488573	971
novel_circ_000873	0.333333	1	19.548	44.8029	1.19657	0.81711	1	no	ncbi_418675	NC_006088.5	-	131514110	131514775	666
novel_circ_000874	0	0.666667	0.001	35.6297	15.1208	0.80034	1	no	ncbi_418676	NC_006088.5	+	131573345	131605753	1760
novel_circ_000875	0	1	0.001	47.6834	15.5412	0.486079	1	no	ncbi_418676	NC_006088.5	+	131574141	131575612	1472
novel_circ_000876	3.33333	6	155.157	251.56	0.697174	0.472961	1	no	ncbi_418676	NC_006088.5	+	131577454	131578220	300
novel_circ_000877	5.66667	5.66667	254.385	219.35	-0.213781	0.905684	1	no	ncbi_418676	NC_006088.5	+	131577454	131596037	773
novel_circ_000878	1.33333	0.333333	66.0746	14.9343	-2.14547	0.551104	1	no	ncbi_418676	NC_006088.5	+	131578357	131579931	1575
novel_circ_000879	0.333333	2	13.4893	80.9715	2.5856	0.326987	1	no	ncbi_418676	NC_006088.5	+	131581725	131596037	483
novel_circ_000880	4.33333	6.66667	201.056	241.116	0.26213	0.784256	1	no	ncbi_418676	NC_006088.5	+	131581735	131596037	473
novel_circ_000881	0.666667	0	39.0961	0.001	-15.2547	0.684741	1	no	ncbi_418677	NC_006088.5	+	131703278	131709734	1183
novel_circ_000882	0	1.33333	0.001	59.7372	15.8663	0.455997	1	no	ncbi_418681	NC_006088.5	+	131762616	131764107	1492
novel_circ_000883	0	0.666667	0.001	35.6297	15.1208	0.800337	1	no	ncbi_418681	NC_006088.5	+	131763890	131765050	1161
novel_circ_000884	0	1	0.001	44.8029	15.4513	0.636779	1	no	ncbi_418681	NC_006088.5	+	131765178	131765536	359
novel_circ_000885	0.666667	0	39.0961	0.001	-15.2547	0.684736	1	no	NA	NC_006088.5	-	132933108	132939483	6376
novel_circ_000886	1.33333	2.66667	66.0746	113.717	0.783279	0.601818	1	no	ncbi_418686	NC_006088.5	+	133189234	133214707	2120
novel_circ_000887	0.666667	0	26.9785	0.001	-14.7195	0.730689	1	no	ncbi_418689	NC_006088.5	+	133390102	133403596	13495
novel_circ_000888	5	3.33333	205.055	137.832	-0.573099	0.649034	1	no	ncbi_418689	NC_006088.5	+	133401713	133403596	1884
novel_circ_000889	0.666667	0	39.0961	0.001	-15.2547	0.684731	1	no	ncbi_418689	NC_006088.5	+	133401725	133403596	1872
novel_circ_000890	1.33333	0.333333	53.9571	9.17692	-2.55573	0.643667	1	no	ncbi_418689	NC_006088.5	+	133402769	133403596	828
novel_circ_000891	0.666667	1	35.7529	33.2881	-0.103051	1	1	no	ncbi_418689	NC_006088.5	+	133431376	133434833	445
novel_circ_000892	0.666667	0	32.4097	0.001	-14.9841	0.775672	1	no	ncbi_418689	NC_006088.5	+	133445152	133448464	872
novel_circ_000893	0	0.666667	0.001	18.3538	14.1638	1	1	no	ncbi_418689	NC_006088.5	-	133448386	133452361	3976
novel_circ_000894	0	0.666667	0.001	29.8686	14.8663	0.774844	1	no	ncbi_418689	NC_006088.5	-	133452558	133454880	2323
novel_circ_000895	0	1.33333	0.001	71.2593	16.1208	0.397255	1	no	ncbi_418689	NC_006088.5	-	133463334	133479259	15926
novel_circ_000896	0	1.33333	0.001	59.7372	15.8663	0.455765	1	no	ncbi_418689	NC_006088.5	+	133463415	133463590	176
novel_circ_000897	2	3	83.6512	131.535	0.652994	0.703622	1	no	ncbi_418689	NC_006088.5	+	133463696	133463899	204
novel_circ_000898	0	0.666667	0.001	18.3538	14.1638	1	1	no	ncbi_418689	NC_006088.5	-	133463702	133468612	4911
novel_circ_000899	0.333333	0.666667	13.4893	29.8686	1.14682	1	1	no	ncbi_418689	NC_006088.5	+	133463902	133468646	207
novel_circ_000900	1.33333	3	64.8193	137.293	1.08276	0.471566	1	no	ncbi_418690	NC_006088.5	-	133525566	133529585	473
novel_circ_000901	0	0.666667	0.001	18.3538	14.1638	1	1	no	ncbi_418691	NC_006088.5	-	133614522	133614749	228
novel_circ_000902	0	0.666667	0.001	18.3538	14.1638	1	1	no	ncbi_418691	NC_006088.5	-	133614894	133616859	1966
novel_circ_000903	0	1.33333	0.001	59.7372	15.8663	0.455684	1	no	ncbi_418691	NC_006088.5	+	133616026	133619377	3352
novel_circ_000904	0	1	0.001	27.5308	14.7488	0.761213	1	no	ncbi_418691	NC_006088.5	+	133616198	133616735	538
novel_circ_000905	0	0.666667	0.001	18.3538	14.1638	1	1	no	ncbi_418691	NC_006088.5	+	133617131	133618057	927
novel_circ_000906	0	0.666667	0.001	35.6297	15.1208	0.800333	1	no	ncbi_418691	NC_006088.5	+	133618405	133618838	434
novel_circ_000907	1.33333	0.333333	78.1922	17.8148	-2.13395	0.542655	1	no	ncbi_418692	NC_006088.5	-	133633956	133647241	785
novel_circ_000908	1.33333	1	59.3882	36.1687	-0.715435	0.76051	1	no	ncbi_418692	NC_006088.5	-	133644361	133647241	352
novel_circ_000909	2.66667	2.66667	146.982	116.605	-0.334015	0.886743	1	no	ncbi_418692	NC_006088.5	-	133659731	133664911	443
novel_circ_000910	0.666667	0	39.0961	0.001	-15.2547	0.684726	1	no	ncbi_418692	NC_006088.5	-	133684940	133685177	238
novel_circ_000911	0	0.666667	0.001	29.8686	14.8663	0.774879	1	no	ncbi_418698	NC_006088.5	+	133809822	133810472	651
novel_circ_000912	0.333333	2	16.2048	86.7326	2.42015	0.241687	1	no	ncbi_418699	NC_006088.5	+	133814774	133816067	355
novel_circ_000913	1.33333	0.333333	71.5058	9.17692	-2.96198	0.430675	1	no	ncbi_418702	NC_006088.5	-	133852291	133854908	374
novel_circ_000914	5	4	234.093	153.313	-0.610606	0.479292	1	no	ncbi_418702	NC_006088.5	-	133852291	133857706	591
novel_circ_000915	0.333333	1.33333	13.4893	56.8603	2.07561	0.510232	1	no	ncbi_395514	NC_006088.5	-	133890418	133890625	208
novel_circ_000916	2.66667	1.66667	126.09	60.2799	-1.06471	0.50841	1	no	ncbi_418703	NC_006088.5	-	133893390	133916058	2273
novel_circ_000917	0.666667	0	26.9785	0.001	-14.7195	0.730735	1	no	ncbi_418703	NC_006088.5	-	133899799	133922448	2170
novel_circ_000918	3	0.333333	141.668	9.17692	-3.94836	0.0309896	1	yes	NA	NC_006088.5	-	134354987	134370359	15373
novel_circ_000919	0	0.666667	0.001	18.3538	14.1638	1	1	no	NA	NC_006088.5	-	134362349	134370359	8011
novel_circ_000920	2	0	95.7687	0.001	-16.5473	0.0779751	1	no	NA	NC_006088.5	-	134365072	134370359	5288
novel_circ_000921	0.666667	0	39.0961	0.001	-15.2547	0.684721	1	no	ncbi_395206	NC_006088.5	+	134408771	134409168	398
novel_circ_000922	0.666667	1	26.9785	39.0455	0.533344	1	1	no	ncbi_428012	NC_006088.5	-	134706084	134716010	745
novel_circ_000923	2.66667	5	131.522	180.84	0.459411	0.593917	1	no	ncbi_396481	NC_006088.5	+	135120215	135128182	814
novel_circ_000924	3	3.33333	151.697	132.078	-0.199803	1	1	no	ncbi_418716	NC_006088.5	+	135138720	135141105	254
novel_circ_000925	2.66667	0.666667	132.149	24.1112	-2.45439	0.19437	1	no	ncbi_418716	NC_006088.5	+	135138720	135144363	1863
novel_circ_000926	0	0.666667	0.001	29.8686	14.8663	0.774914	1	no	NA	NC_006088.5	-	135205659	135207929	2271
novel_circ_000927	9	10.3333	446.523	385.255	-0.212918	0.786977	1	no	ncbi_418724	NC_006088.5	-	136399572	136404650	851
novel_circ_000928	1	2.33333	43.1834	95.9058	1.15114	0.601698	1	no	ncbi_418724	NC_006088.5	-	136399572	136404669	870
novel_circ_000929	0.666667	1	35.7529	50.564	0.50005	1	1	no	ncbi_418724	NC_006088.5	-	136415510	136422429	897
novel_circ_000930	0.666667	1	26.9785	33.2881	0.303196	1	1	no	ncbi_418727	NC_006088.5	+	136587592	136589054	1463
novel_circ_000931	0.666667	0	26.9785	0.001	-14.7195	0.730781	1	no	ncbi_418727	NC_006088.5	+	136587592	136600336	12745
novel_circ_000932	0	0.666667	0.001	18.3538	14.1638	1	1	no	ncbi_418727	NC_006088.5	+	136593784	136599617	5834
novel_circ_000933	1	0.666667	43.1834	18.3538	-1.23439	0.740433	1	no	ncbi_418727	NC_006088.5	+	136610398	136652072	1036
novel_circ_000934	0.666667	1	39.0961	27.5308	-0.50598	1	1	no	ncbi_418727	NC_006088.5	+	136632529	136632770	242
novel_circ_000935	1.66667	0.666667	70.1619	26.9918	-1.37817	0.603653	1	no	ncbi_418727	NC_006088.5	+	136651351	136652072	722
novel_circ_000936	0.666667	0.666667	33.0373	18.3538	-0.848014	1	1	no	ncbi_418727	NC_006088.5	+	136651351	136660190	1342
novel_circ_000937	0	1	0.001	44.8029	15.4513	0.636816	1	no	ncbi_418728	NC_006088.5	+	136727330	136727568	239
novel_circ_000938	0.333333	1.33333	16.2048	36.7077	1.17966	0.80298	1	no	ncbi_418728	NC_006088.5	-	136740624	136756352	490
novel_circ_000939	1.33333	0.333333	60.0159	14.9343	-2.00672	0.564687	1	no	ncbi_418728	NC_006088.5	-	136749860	136756352	370
novel_circ_000940	1.33333	0	62.1038	0.001	-15.9224	0.325592	1	no	ncbi_418728	NC_006088.5	-	136749860	136766528	622
novel_circ_000941	4.33333	5.66667	221.32	236.622	0.0964496	1	1	no	ncbi_776067	NC_006088.5	-	137578532	137607396	28865
novel_circ_000942	0.666667	0	26.9785	0.001	-14.7195	0.730827	1	no	ncbi_776067	NC_006088.5	+	137648143	137740309	12186
novel_circ_000943	0.333333	1.66667	13.4893	63.1567	2.22712	0.539846	1	no	ncbi_776067	NC_006088.5	-	137652714	137743126	90413
novel_circ_000944	1.33333	0.666667	62.1038	24.1112	-1.36498	0.782594	1	no	ncbi_776067	NC_006088.5	+	137663163	137692648	29486
novel_circ_000945	3	5.33333	124.119	215.927	0.798817	0.500675	1	no	ncbi_776067	NC_006088.5	+	137717801	137747543	19169
novel_circ_000946	0.666667	0.333333	26.9785	9.17692	-1.55573	1	1	no	ncbi_776067	NC_006088.5	+	137733362	137776762	8134
novel_circ_000947	0.333333	1.33333	13.4893	53.9835	2.00071	0.567381	1	no	ncbi_776067	NC_006088.5	+	137737646	137742781	4281
novel_circ_000948	0.666667	1.66667	33.0373	68.9178	1.06078	0.544875	1	no	ncbi_776067	NC_006088.5	+	137756902	137778111	12472
novel_circ_000949	0	0.666667	0.001	35.6297	15.1208	0.800329	1	no	ncbi_776067	NC_006088.5	+	137783809	137784667	859
novel_circ_000950	1	0	48.6145	0.001	-15.5691	0.607381	1	no	ncbi_418731	NC_006088.5	+	138017966	138019640	1675
novel_circ_000951	3	0	147.726	0.001	-17.1726	0.00726644	1	yes	ncbi_418731	NC_006088.5	+	138072544	138079222	372
novel_circ_000952	1.33333	0	64.8193	0.001	-15.9841	0.439415	1	no	ncbi_418733	NC_006088.5	-	138243887	138244037	151
novel_circ_000953	0	2.33333	0.001	81.5143	16.3148	0.133121	1	no	ncbi_418735	NC_006088.5	-	138296798	138298547	469
novel_circ_000954	0	0.666667	0.001	29.8686	14.8663	0.774948	1	no	ncbi_418740	NC_006088.5	+	138730203	138748888	1261
novel_circ_000955	23	45.3333	1052.55	1648.24	0.647039	0.229026	1	no	ncbi_418740	NC_006088.5	+	138732763	138744663	819
novel_circ_000956	0	0.666667	0.001	35.6297	15.1208	0.800326	1	no	ncbi_396220	NC_006088.5	+	138832563	138839959	7397
novel_circ_000957	1.33333	2.66667	56.6726	128.116	1.17673	0.549014	1	no	ncbi_396220	NC_006088.5	-	138832752	138832943	192
novel_circ_000958	1.33333	3	56.6726	137.293	1.27653	0.414665	1	no	ncbi_396220	NC_006088.5	-	138832753	138832944	192
novel_circ_000959	0.666667	0	32.4097	0.001	-14.9841	0.775681	1	no	ncbi_396220	NC_006088.5	-	138836103	138836276	174
novel_circ_000960	4.33333	3.33333	228.634	137.836	-0.730093	0.45269	1	no	ncbi_396220	NC_006088.5	-	138839813	138841677	492
novel_circ_000961	0	1.33333	0.001	59.7372	15.8663	0.455385	1	no	ncbi_395876	NC_006088.5	+	138924656	138924946	291
novel_circ_000962	0	0.666667	0.001	18.3538	14.1638	1	1	no	ncbi_418748	NC_006088.5	-	138973838	138974060	223
novel_circ_000963	1.33333	0	64.8193	0.001	-15.9841	0.439373	1	no	ncbi_418755	NC_006088.5	+	140460128	140463470	286
novel_circ_000964	0	2.66667	0.001	90.6912	16.4687	0.119504	1	no	ncbi_418757	NC_006088.5	-	140510603	140607070	66247
novel_circ_000965	2	0.333333	97.229	14.9343	-2.70276	0.329729	1	no	ncbi_418757	NC_006088.5	-	140513958	140535613	1165
novel_circ_000966	2	1.66667	91.7979	66.0373	-0.47518	0.807711	1	no	ncbi_418761	NC_006088.5	+	140685699	140691749	418
novel_circ_000967	0.333333	2	13.4893	69.4568	2.3643	0.33198	1	no	ncbi_418761	NC_006088.5	+	140685699	140697474	507
novel_circ_000968	0	0.666667	0.001	18.3538	14.1638	1	1	no	ncbi_418763	NC_006088.5	-	141647754	141649623	1870
novel_circ_000969	0	0.666667	0.001	18.3538	14.1638	1	1	no	ncbi_418763	NC_006088.5	+	141647754	141649623	1870
novel_circ_000970	0	0.666667	0.001	18.3538	14.1638	1	1	no	ncbi_418763	NC_006088.5	+	141648683	141649191	509
novel_circ_000971	0.666667	0	39.0961	0.001	-15.2547	0.684716	1	no	ncbi_418763	NC_006088.5	+	141649447	141649750	304
novel_circ_000972	0.666667	0	39.0961	0.001	-15.2547	0.684711	1	no	ncbi_768473	NC_006088.5	+	141946901	141951341	4441
novel_circ_000973	0	0.666667	0.001	18.3538	14.1638	1	1	no	ncbi_418765	NC_006088.5	+	142501254	142503933	310
novel_circ_000974	1	1.33333	40.4678	59.7409	0.561944	1	1	no	ncbi_418766	NC_006088.5	+	144233658	144237079	663
novel_circ_000975	0.666667	0	32.4097	0.001	-14.9841	0.775689	1	no	ncbi_418768	NC_006088.5	+	144285229	144285903	675
novel_circ_000976	3.66667	2	174.705	69.4568	-1.33073	0.206921	1	no	ncbi_428020	NC_006088.5	-	144295109	144297954	588
novel_circ_000977	2.33333	0	127.434	0.001	-16.9594	0.0524168	1	no	ncbi_418770	NC_006088.5	+	145105190	145106745	279
novel_circ_000978	4.33333	2.66667	229.89	93.568	-1.29685	0.272856	1	no	ncbi_418774	NC_006088.5	-	145421682	145431145	219
novel_circ_000979	0.666667	0	39.0961	0.001	-15.2547	0.684706	1	no	ncbi_418774	NC_006088.5	-	145539686	145576897	729
novel_circ_000980	0.333333	2	13.4893	60.8189	2.17271	0.543186	1	no	ncbi_418774	NC_006088.5	-	145576747	145590779	349
novel_circ_000981	0.666667	0	39.0961	0.001	-15.2547	0.684702	1	no	ncbi_418774	NC_006088.5	-	145602007	145606142	4136
novel_circ_000982	0.666667	0	26.9785	0.001	-14.7195	0.730873	1	no	ncbi_418774	NC_006088.5	-	145627723	145628163	441
novel_circ_000983	0	0.666667	0.001	18.3538	14.1638	1	1	no	ncbi_418777	NC_006088.5	-	145919834	145924245	209
novel_circ_000984	0.666667	0	26.9785	0.001	-14.7195	0.730919	1	no	ncbi_418777	NC_006088.5	+	145935789	145941258	5470
novel_circ_000985	1	0	45.8989	0.001	-15.4862	0.474369	1	no	ncbi_418777	NC_006088.5	-	145940034	145942819	290
novel_circ_000986	4	1.66667	195.713	68.9178	-1.50579	0.206802	1	no	ncbi_418778	NC_006088.5	-	146001053	146012722	418
novel_circ_000987	4	3.33333	181.508	109.045	-0.735107	0.634904	1	no	ncbi_418778	NC_006088.5	-	146001053	146070160	773
novel_circ_000988	1.33333	1	59.3882	44.8066	-0.406465	1	1	no	ncbi_418778	NC_006088.5	+	146046737	146052173	5437
novel_circ_000989	2	0.333333	86.3667	17.8148	-2.2774	0.285525	1	no	ncbi_418778	NC_006088.5	-	146056009	146070160	11038
novel_circ_000990	0	0.666667	0.001	18.3538	14.1638	1	1	no	ncbi_418778	NC_006088.5	-	146064413	146064701	289
novel_circ_000991	0	1.33333	0.001	71.2593	16.1208	0.397087	1	no	ncbi_100858263	NC_006088.5	+	146064837	146065220	384
novel_circ_000992	0	0.666667	0.001	35.6297	15.1208	0.800322	1	no	ncbi_418778	NC_006088.5	-	146064926	146065383	458
novel_circ_000993	29.3333	28.6667	1383.64	1175.01	-0.235794	0.542554	1	no	ncbi_418778	NC_006088.5	-	146066692	146070160	355
novel_circ_000994	1.33333	0	53.9571	0.001	-15.7195	0.442024	1	no	ncbi_418778	NC_006088.5	-	146066734	146070160	313
novel_circ_000995	0.333333	1.66667	19.548	45.8846	1.23099	0.789473	1	no	ncbi_418779	NC_006088.5	+	146189490	146193790	639
novel_circ_000996	1	1.33333	55.3009	45.3456	-0.286341	1	1	no	ncbi_418780	NC_006088.5	+	146288493	146291951	399
novel_circ_000997	2	0.333333	105.171	14.9343	-2.81603	0.231032	1	no	ncbi_418780	NC_006088.5	+	146288493	146303073	677
novel_circ_000998	1.66667	1	73.5051	39.0455	-0.912689	0.809451	1	no	ncbi_418780	NC_006088.5	+	146291721	146303073	509
novel_circ_000999	1.33333	0.333333	59.3882	9.17692	-2.69409	0.545334	1	no	ncbi_418780	NC_006088.5	+	146291721	146305240	645
novel_circ_001000	0	1	0.001	27.5308	14.7488	0.761068	1	no	ncbi_418780	NC_006088.5	+	146291721	146320480	969
novel_circ_001001	0.666667	0	39.0961	0.001	-15.2547	0.684697	1	no	ncbi_418780	NC_006088.5	+	146299124	146309413	7112
novel_circ_001002	2.33333	2	105.915	80.9753	-0.387351	0.820431	1	no	ncbi_418780	NC_006088.5	+	146301649	146303073	278
novel_circ_001003	2.66667	0.666667	146.355	24.1112	-2.60169	0.161889	1	no	ncbi_418780	NC_006088.5	+	146301649	146305240	414
novel_circ_001004	0	1.33333	0.001	71.2593	16.1208	0.397129	1	no	ncbi_418780	NC_006088.5	+	146302937	146320480	597
novel_circ_001005	0.666667	1.33333	39.0961	62.6177	0.679546	1	1	no	ncbi_418781	NC_006088.5	-	146362646	146366955	412
novel_circ_001006	4	3.33333	187.567	163.746	-0.195947	0.886006	1	no	ncbi_418781	NC_006088.5	-	146362646	146366958	415
novel_circ_001007	1.33333	0.666667	64.8193	29.8686	-1.1178	0.835978	1	no	ncbi_418783	NC_006088.5	-	146561263	146573551	1535
novel_circ_001008	5.33333	1.33333	230.034	62.6214	-1.87712	0.10059	1	no	ncbi_418784	NC_006088.5	-	146833025	146833858	834
novel_circ_001009	3.33333	3.66667	155.157	158.527	0.0310027	1	1	no	ncbi_418787	NC_006088.5	-	147393378	147396682	311
novel_circ_001010	2	0.666667	83.6512	26.9918	-1.63187	0.466355	1	no	ncbi_418791	NC_006088.5	+	147593326	147601908	740
novel_circ_001011	1.33333	0	74.849	0.001	-16.1917	0.258415	1	no	ncbi_418791	NC_006088.5	+	147657635	147662553	419
novel_circ_001012	1	0.666667	43.1834	26.9918	-0.677957	1	1	no	ncbi_418803	NC_006088.5	-	154402139	154422960	731
novel_circ_001013	0.666667	0	26.9785	0.001	-14.7195	0.730964	1	no	NA	NC_006088.5	+	154534390	154535439	1050
novel_circ_001014	1	0	40.4678	0.001	-15.3045	0.605851	1	no	ncbi_418808	NC_006088.5	+	155628624	155637617	763
novel_circ_001015	1.66667	2	75.593	80.9715	0.0991618	1	1	no	ncbi_418808	NC_006088.5	+	155632805	155646428	1104
novel_circ_001016	0.666667	0	32.4097	0.001	-14.9841	0.775698	1	no	ncbi_418808	NC_006088.5	+	155648070	155679947	1205
novel_circ_001017	2	0.333333	93.0532	9.17692	-3.34197	0.286009	1	no	ncbi_418808	NC_006088.5	+	155666291	155673641	310
novel_circ_001018	2.33333	0	106.542	0.001	-16.7011	0.0886243	1	no	ncbi_418808	NC_006088.5	+	155666291	155675626	2295
novel_circ_001019	0	2	0.001	55.0615	15.7488	0.398157	1	no	ncbi_418808	NC_006088.5	-	155670853	155671400	548
novel_circ_001020	3.66667	0.333333	172.617	17.8148	-3.27642	0.0438599	1	yes	ncbi_418808	NC_006088.5	+	155681990	155699894	2415
novel_circ_001021	0.333333	1.33333	13.4893	36.7077	1.44427	0.803476	1	no	ncbi_418808	NC_006088.5	+	155685261	155689882	835
novel_circ_001022	0	0.666667	0.001	18.3538	14.1638	1	1	no	ncbi_418808	NC_006088.5	+	155685261	155726179	4243
novel_circ_001023	2.66667	2	118.776	75.2142	-0.659172	0.664845	1	no	ncbi_418808	NC_006088.5	+	155694001	155699894	1221
novel_circ_001024	1.66667	0.333333	85.6227	9.17692	-3.22191	0.316167	1	no	ncbi_418808	NC_006088.5	+	155701344	155706725	868
novel_circ_001025	2.66667	1.66667	137.58	51.642	-1.41366	0.383714	1	no	ncbi_418808	NC_006088.5	+	155732156	155734985	300
novel_circ_001026	2	0.333333	101.2	14.9343	-2.76051	0.154875	1	no	ncbi_418808	NC_006088.5	+	155734761	155737975	484
novel_circ_001027	1	1.33333	40.4678	59.7409	0.561944	1	1	no	ncbi_418808	NC_006088.5	+	155758626	155760694	668
novel_circ_001028	3.66667	3.66667	171.362	147.013	-0.221106	0.859675	1	no	ncbi_418808	NC_006088.5	+	155761449	155773033	1581
novel_circ_001029	1.66667	0	94.397	0.001	-16.5265	0.173536	1	no	ncbi_418815	NC_006088.5	-	156263189	156274987	1283
novel_circ_001030	11	12.3333	553.154	512.297	-0.1107	0.893008	1	no	ncbi_395626	NC_006088.5	-	156406373	156409984	420
novel_circ_001031	1	0	43.1834	0.001	-15.3982	0.463108	1	no	ncbi_395626	NC_006088.5	-	156406384	156409984	409
novel_circ_001032	0	1.33333	0.001	71.2593	16.1208	0.397171	1	no	ncbi_769778	NC_006088.5	+	156438312	156440241	1203
novel_circ_001033	1	3.33333	55.3009	149.35	1.43332	0.300342	1	no	ncbi_418821	NC_006088.5	+	157596380	157598573	585
novel_circ_001034	0.666667	0	39.0961	0.001	-15.2547	0.684692	1	no	ncbi_418823	NC_006088.5	-	163612165	163615922	3758
novel_circ_001035	0.333333	2	19.548	78.091	1.99813	0.406917	1	no	ncbi_418824	NC_006088.5	+	163777783	163784269	1087
novel_circ_001036	0	1	0.001	44.8066	15.4514	0.515533	1	no	ncbi_418824	NC_006088.5	+	163822554	163850203	663
novel_circ_001037	2.66667	3.33333	124.835	114.802	-0.120872	1	1	no	ncbi_418829	NC_006088.5	+	167178603	167184793	514
novel_circ_001038	3.66667	1.33333	177.421	36.7077	-2.27302	0.0833655	1	no	ncbi_418832	NC_006088.5	+	167225311	167233235	3594
novel_circ_001039	4	3.66667	195.713	123.976	-0.658685	0.556184	1	no	ncbi_418832	NC_006088.5	+	167228093	167233235	3509
novel_circ_001040	0.666667	0	32.4097	0.001	-14.9841	0.775706	1	no	ncbi_418832	NC_006088.5	+	167231832	167247767	744
novel_circ_001041	4	0.333333	179.42	14.9343	-3.58664	0.0192009	1	yes	ncbi_418832	NC_006088.5	+	167240709	167247767	477
novel_circ_001042	4.66667	5	233.977	198.115	-0.240024	0.795001	1	no	ncbi_418832	NC_006088.5	+	167243201	167247767	1203
novel_circ_001043	35.6667	31.6667	1796.63	1188.5	-0.596157	0.229919	1	no	ncbi_418832	NC_006088.5	+	167244201	167247767	203
novel_circ_001044	0	0.666667	0.001	35.6297	15.1208	0.800319	1	no	ncbi_418832	NC_006088.5	-	167256640	167263276	6637
novel_circ_001045	3	2	126.835	78.091	-0.69972	0.598496	1	no	ncbi_418832	NC_006088.5	+	167265442	167266473	396
novel_circ_001046	0	0.666667	0.001	29.8686	14.8663	0.774983	1	no	ncbi_418833	NC_006088.5	-	167298630	167299488	859
novel_circ_001047	2	0.333333	103.915	9.17692	-3.50126	0.223245	1	no	ncbi_428066	NC_006088.5	-	167366021	167390660	1513
novel_circ_001048	1.33333	0.333333	65.447	9.17692	-2.83424	0.49224	1	no	ncbi_428066	NC_006088.5	-	167374357	167390660	1226
novel_circ_001049	1.33333	1	62.7314	36.1687	-0.794447	0.737081	1	no	ncbi_428066	NC_006088.5	-	167376282	167390660	1024
novel_circ_001050	8.66667	5	414.857	195.231	-1.08743	0.0888776	1	no	ncbi_428066	NC_006088.5	-	167379984	167390660	568
novel_circ_001051	2	4.33333	95.7687	199.911	1.06173	0.429705	1	no	ncbi_428066	NC_006088.5	-	167387628	167390660	451
novel_circ_001052	3.33333	3.33333	158.5	114.799	-0.465378	0.721605	1	no	ncbi_428066	NC_006088.5	-	167394885	167406408	690
novel_circ_001053	0.666667	0	39.0961	0.001	-15.2547	0.684687	1	no	ncbi_428066	NC_006088.5	-	167474778	167482433	5527
novel_circ_001054	0.666667	0	39.0961	0.001	-15.2547	0.684682	1	no	ncbi_769506	NC_006088.5	+	167595666	167625544	27569
novel_circ_001055	0.666667	0	39.0961	0.001	-15.2547	0.684677	1	no	ncbi_769506	NC_006088.5	+	167683753	167685974	199
novel_circ_001056	0	0.666667	0.001	29.8686	14.8663	0.775018	1	no	ncbi_769506	NC_006088.5	+	167690043	167707455	9979
novel_circ_001057	0.333333	0.666667	16.2048	35.6297	1.13666	1	1	no	ncbi_418835	NC_006088.5	+	167729811	167742439	408
novel_circ_001058	0	0.666667	0.001	29.8686	14.8663	0.775053	1	no	ncbi_418835	NC_006088.5	-	167764187	167764703	517
novel_circ_001059	0	0.666667	0.001	35.6297	15.1208	0.800315	1	no	ncbi_418835	NC_006088.5	-	167765076	167766160	1085
novel_circ_001060	13.6667	10.3333	632.029	367.979	-0.780366	0.214305	1	no	ncbi_428067	NC_006088.5	+	167846703	167854494	313
novel_circ_001061	0	0.666667	0.001	29.8686	14.8663	0.775088	1	no	ncbi_428067	NC_006088.5	+	167860743	167860960	218
novel_circ_001062	1.33333	0	64.8193	0.001	-15.9841	0.439103	1	no	ncbi_396005	NC_006088.5	-	168783630	168789699	6070
novel_circ_001063	0.333333	1	16.2048	44.8029	1.46717	0.812919	1	no	ncbi_418842	NC_006088.5	+	168953620	168955126	244
novel_circ_001064	6.66667	8	314.912	297.98	-0.0797357	1	1	no	ncbi_418842	NC_006088.5	+	168953620	168959237	350
novel_circ_001065	0.666667	0	32.4097	0.001	-14.9841	0.775714	1	no	ncbi_396363	NC_006088.5	+	169085381	169088549	3169
novel_circ_001066	0	1.66667	0.001	45.8846	15.4857	0.541186	1	no	ncbi_418846	NC_006088.5	+	169135460	169138702	428
novel_circ_001067	23	21.3333	1117.74	878.109	-0.348108	0.405157	1	no	ncbi_418846	NC_006088.5	+	169135460	169139746	527
novel_circ_001068	0.666667	0	39.0961	0.001	-15.2547	0.684672	1	no	ncbi_418850	NC_006088.5	-	169284269	169286947	1628
novel_circ_001069	0.666667	0	39.0961	0.001	-15.2547	0.684667	1	no	ncbi_418850	NC_006088.5	-	169284269	169292494	2820
novel_circ_001070	0	0.666667	0.001	18.3538	14.1638	1	1	no	ncbi_418850	NC_006088.5	-	169288196	169288360	165
novel_circ_001071	0.666667	0	32.4097	0.001	-14.9841	0.775723	1	no	ncbi_418850	NC_006088.5	-	169297073	169317230	1130
novel_circ_001072	4.66667	1.66667	221.859	57.3993	-1.95054	0.0815722	1	no	ncbi_418850	NC_006088.5	-	169311251	169317227	345
novel_circ_001073	2.66667	1.66667	131.522	68.9141	-0.932429	0.545639	1	no	ncbi_418850	NC_006088.5	-	169311251	169317230	348
novel_circ_001074	0	0.666667	0.001	35.6297	15.1208	0.800312	1	no	ncbi_418850	NC_006088.5	-	169311251	169317332	450
novel_circ_001075	0.666667	0	32.4097	0.001	-14.9841	0.775731	1	no	ncbi_418850	NC_006088.5	-	169316556	169317332	338
novel_circ_001076	0	1	0.001	27.5308	14.7488	0.76096	1	no	ncbi_418852	NC_006088.5	+	169350552	169350888	337
novel_circ_001077	0	0.666667	0.001	29.8686	14.8663	0.775123	1	no	ncbi_418852	NC_006088.5	-	169350708	169351293	586
novel_circ_001078	0	1	0.001	44.8029	15.4513	0.636853	1	no	ncbi_418852	NC_006088.5	-	169350972	169351310	339
novel_circ_001079	0.666667	0	26.9785	0.001	-14.7195	0.73101	1	no	ncbi_418852	NC_006088.5	-	169360802	169368497	899
novel_circ_001080	0.666667	0	32.4097	0.001	-14.9841	0.77574	1	no	ncbi_418855	NC_006088.5	+	169582766	169601464	957
novel_circ_001081	1.66667	0.666667	87.7106	18.3538	-2.25667	0.298497	1	no	ncbi_386582	NC_006088.5	+	170081873	170088684	466
novel_circ_001082	1	0	51.9577	0.001	-15.6651	0.473538	1	no	ncbi_386582	NC_006088.5	+	170090718	170095387	415
novel_circ_001083	0	1.66667	0.001	74.6752	16.1883	0.159917	1	no	ncbi_386582	NC_006088.5	+	170143117	170144047	251
novel_circ_001084	0	1	0.001	27.5308	14.7488	0.760835	1	no	ncbi_386582	NC_006088.5	+	170143117	170145327	532
novel_circ_001085	5.33333	11.3333	249.67	424.297	0.76505	0.230596	1	no	ncbi_418863	NC_006088.5	+	170334570	170359384	232
novel_circ_001086	1.33333	4.33333	60.0159	142.333	1.24586	0.310249	1	no	ncbi_418863	NC_006088.5	+	170388438	170389719	511
novel_circ_001087	0.666667	2	26.9785	80.9715	1.5856	0.563035	1	no	ncbi_418865	NC_006088.5	-	170474632	170501794	989
novel_circ_001088	1.66667	2.33333	75.593	69.9958	-0.110984	1	1	no	ncbi_418865	NC_006088.5	-	170486993	170501794	550
novel_circ_001089	0.333333	0.666667	19.548	18.3538	-0.0909424	1	1	no	ncbi_418865	NC_006088.5	-	170491817	170499251	273
novel_circ_001090	4.66667	8	230.838	341.173	0.56362	0.621669	1	no	ncbi_418866	NC_006088.5	+	170552225	170554936	1316
novel_circ_001091	3	0.333333	153.785	9.17692	-4.06676	0.0386612	1	yes	ncbi_418868	NC_006088.5	-	170569603	170582355	3673
novel_circ_001092	0.333333	1	16.2048	27.5308	0.764621	1	1	no	ncbi_418868	NC_006088.5	-	170570958	170582355	3390
novel_circ_001093	0.666667	1.33333	29.6941	53.9835	0.862343	0.774587	1	no	ncbi_418868	NC_006088.5	-	170576614	170582355	3072
novel_circ_001094	0.666667	0	26.9785	0.001	-14.7195	0.731056	1	no	ncbi_418870	NC_006088.5	-	170645024	170645200	177
novel_circ_001095	0	0.666667	0.001	18.3538	14.1638	1	1	no	ncbi_418874	NC_006088.5	+	171233064	171242367	378
novel_circ_001096	2.33333	0	113.434	0.001	-16.7915	0.135287	1	no	ncbi_418876	NC_006088.5	-	171422251	171440029	2234
novel_circ_001097	0	0.666667	0.001	29.8686	14.8663	0.775158	1	no	ncbi_770107	NC_006088.5	+	171495142	171495291	150
novel_circ_001098	0	0.666667	0.001	18.3538	14.1638	1	1	no	ncbi_770107	NC_006088.5	+	171529261	171534365	497
novel_circ_001099	7.33333	11	342.724	446.791	0.382556	0.533089	1	no	ncbi_418887	NC_006088.5	+	171855924	171858232	2309
novel_circ_001100	2.66667	7.33333	137.58	273.869	0.993209	0.168938	1	no	ncbi_418887	NC_006088.5	+	171857240	171858232	993
novel_circ_001101	1	1.33333	43.1834	42.4651	-0.0241996	1	1	no	ncbi_374231	NC_006088.5	-	171951124	171951814	691
novel_circ_001102	1.66667	2	78.9362	69.4568	-0.184572	1	1	no	ncbi_374231	NC_006088.5	+	171958276	171960453	1795
novel_circ_001103	0.333333	4.66667	13.4893	214.852	3.99346	0.0117225	1	yes	ncbi_418888	NC_006088.5	-	172250506	172268539	635
novel_circ_001104	1.66667	1.33333	87.7106	51.103	-0.779344	0.605423	1	no	ncbi_418888	NC_006088.5	-	172254318	172268539	387
novel_circ_001105	0	0.666667	0.001	18.3538	14.1638	1	1	no	ncbi_418890	NC_006088.5	-	172554986	172555219	234
novel_circ_001106	2	4.33333	99.112	150.967	0.607106	0.591944	1	no	ncbi_418890	NC_006088.5	-	172561531	172564220	508
novel_circ_001107	3.33333	6	164.559	254.437	0.628703	0.458021	1	no	ncbi_418896	NC_006088.5	+	173667620	173679260	1246
novel_circ_001108	2.33333	1.66667	109.258	86.1936	-0.342086	1	1	no	ncbi_418896	NC_006088.5	+	173670141	173676919	735
novel_circ_001109	1	0	55.3009	0.001	-15.755	0.359475	1	no	ncbi_418898	NC_006088.5	+	173701648	173706563	495
novel_circ_001110	0.666667	0	26.9785	0.001	-14.7195	0.731102	1	no	NA	NC_006088.5	-	173897182	173912791	15610
novel_circ_001111	0.666667	1	32.4097	50.564	0.641685	1	1	no	ncbi_395195	NC_006088.5	-	174392725	174393836	327
novel_circ_001112	0.666667	0.333333	39.0961	14.9343	-1.3884	0.834912	1	no	ncbi_395195	NC_006088.5	-	174750522	174765449	678
novel_circ_001113	6	3.66667	298.168	147.009	-1.02023	0.188354	1	no	ncbi_418907	NC_006088.5	-	175232262	175238736	486
novel_circ_001114	0.666667	0	32.4097	0.001	-14.9841	0.775748	1	no	ncbi_418910	NC_006088.5	-	175735470	175754195	1699
novel_circ_001115	1	2	40.4678	69.4568	0.779341	0.798715	1	no	ncbi_418910	NC_006088.5	-	175793053	175802759	534
novel_circ_001116	4	2.66667	176.077	96.4486	-0.868372	0.47871	1	no	ncbi_418910	NC_006088.5	-	175793053	175810049	864
novel_circ_001117	1.33333	1.66667	62.1038	71.7946	0.209195	1	1	no	ncbi_418910	NC_006088.5	-	175801680	175810049	642
novel_circ_001118	1	1	40.4678	41.926	0.051072	1	1	no	ncbi_418910	NC_006088.5	-	175807258	175810049	330
novel_circ_001119	7.66667	8.33333	369.586	347.466	-0.0890378	0.919245	1	no	ncbi_374139	NC_006088.5	-	175902229	175905277	1037
novel_circ_001120	1	2	43.1834	72.3336	0.744191	0.793846	1	no	ncbi_374139	NC_006088.5	-	175902229	175926442	8708
novel_circ_001121	1.33333	0	64.8193	0.001	-15.9841	0.438964	1	no	ncbi_374139	NC_006088.5	-	175913335	175914309	379
novel_circ_001122	0.666667	0.666667	39.0961	35.6297	-0.133946	1	1	no	ncbi_374139	NC_006088.5	-	175913335	175915968	868
novel_circ_001123	0.333333	2.33333	19.548	98.7901	2.33734	0.220923	1	no	ncbi_374139	NC_006088.5	-	175919720	175919970	251
novel_circ_001124	0	1.33333	0.001	42.4651	15.374	0.437735	1	no	ncbi_418915	NC_006088.5	-	176117069	176120789	3721
novel_circ_001125	0.333333	1	19.548	44.8066	1.19669	0.774662	1	no	ncbi_418915	NC_006088.5	-	176152334	176173289	20956
novel_circ_001126	0.666667	0	39.0961	0.001	-15.2547	0.684662	1	no	ncbi_395436	NC_006088.5	-	176435203	176441843	1291
novel_circ_001127	0.666667	0	39.0961	0.001	-15.2547	0.684657	1	no	NA	NC_006088.5	+	176453529	176461179	7651
novel_circ_001128	1	3	52.5854	114.26	1.11958	0.499848	1	no	NA	NC_006088.5	+	176453529	176465935	12407
novel_circ_001129	0	0.666667	0.001	29.8686	14.8663	0.775193	1	no	ncbi_395724	NC_006088.5	+	176493923	176495565	484
novel_circ_001130	1	0	40.4678	0.001	-15.3045	0.605873	1	no	ncbi_395724	NC_006088.5	-	176497840	176498225	386
novel_circ_001131	0	0.666667	0.001	18.3538	14.1638	1	1	no	ncbi_395724	NC_006088.5	-	176498380	176499183	804
novel_circ_001132	0	0.666667	0.001	35.6297	15.1208	0.800308	1	no	ncbi_418920	NC_006088.5	+	176578251	176582848	4598
novel_circ_001133	0	0.666667	0.001	35.6297	15.1208	0.800304	1	no	ncbi_418921	NC_006088.5	-	176724414	176724830	417
novel_circ_001134	0	0.666667	0.001	18.3538	14.1638	1	1	no	ncbi_418924	NC_006088.5	+	177117488	177117809	322
novel_circ_001135	0.666667	0	26.9785	0.001	-14.7195	0.731147	1	no	ncbi_418926	NC_006088.5	-	177277493	177282563	474
novel_circ_001136	0.666667	0.333333	26.9785	9.17692	-1.55573	1	1	no	ncbi_418926	NC_006088.5	-	177282424	177305222	1343
novel_circ_001137	1	0	40.4678	0.001	-15.3045	0.605896	1	no	ncbi_418926	NC_006088.5	-	177282424	177313820	1505
novel_circ_001138	0.666667	0	26.9785	0.001	-14.7195	0.731193	1	no	ncbi_418926	NC_006088.5	-	177288262	177305222	1203
novel_circ_001139	6.33333	2.33333	331.089	101.667	-1.70337	0.0729741	1	no	ncbi_418926	NC_006088.5	-	177296166	177305222	949
novel_circ_001140	0.666667	0	39.0961	0.001	-15.2547	0.684653	1	no	ncbi_418926	NC_006088.5	-	177296166	177336268	1453
novel_circ_001141	1	0	40.4678	0.001	-15.3045	0.605918	1	no	ncbi_418926	NC_006088.5	-	177309925	177310193	269
novel_circ_001142	0.666667	1.66667	29.6941	74.6714	1.33038	0.658751	1	no	ncbi_418926	NC_006088.5	-	177313659	177336268	504
novel_circ_001143	1.33333	0.666667	53.9571	18.3538	-1.55573	0.621604	1	no	ncbi_418926	NC_006088.5	-	177320741	177320933	193
novel_circ_001144	0.333333	1.33333	16.2048	53.9798	1.736	0.58782	1	no	ncbi_101749023	NC_006088.5	+	177541496	177545406	590
novel_circ_001145	0	0.666667	0.001	18.3538	14.1638	1	1	no	ncbi_418942	NC_006088.5	+	178781918	178786439	4522
novel_circ_001146	0.666667	0	39.0961	0.001	-15.2547	0.684648	1	no	ncbi_418946	NC_006088.5	+	179753281	179772888	19608
novel_circ_001147	0.666667	0	26.9785	0.001	-14.7195	0.731238	1	no	ncbi_418946	NC_006088.5	+	179777657	179787874	10218
novel_circ_001148	0.666667	0.333333	39.0961	14.9343	-1.3884	0.834847	1	no	ncbi_418946	NC_006088.5	+	179813280	179816614	3335
novel_circ_001149	0.666667	0	26.9785	0.001	-14.7195	0.731284	1	no	ncbi_418946	NC_006088.5	+	179861972	179863778	1807
novel_circ_001150	1	0.333333	48.6145	9.17692	-2.4053	0.810711	1	no	ncbi_418949	NC_006088.5	+	180010049	180014479	1671
novel_circ_001151	1.66667	2	82.2795	63.6994	-0.369252	1	1	no	ncbi_428081	NC_006088.5	+	180062728	180068240	387
novel_circ_001152	1.66667	0	76.2207	0.001	-16.2179	0.142001	1	no	ncbi_428081	NC_006088.5	+	180067705	180068240	281
novel_circ_001153	1	1.66667	46.5266	45.8846	-0.0200451	1	1	no	ncbi_428081	NC_006088.5	+	180079377	180090821	717
novel_circ_001154	5.33333	8.33333	244.867	341.708	0.480768	0.555568	1	no	ncbi_428081	NC_006088.5	+	180087731	180107682	2313
novel_circ_001155	0	0.666667	0.001	35.6297	15.1208	0.800308	1	no	NA	NC_006088.5	+	180113318	180114029	712
novel_circ_001156	0.666667	0	26.9785	0.001	-14.7195	0.731329	1	no	ncbi_418953	NC_006088.5	+	180216128	180225346	301
novel_circ_001157	0.666667	0	39.0961	0.001	-15.2547	0.684643	1	no	ncbi_418954	NC_006088.5	-	180360966	180381150	1431
novel_circ_001158	0.666667	0	26.9785	0.001	-14.7195	0.731374	1	no	ncbi_418954	NC_006088.5	-	180365559	180371914	790
novel_circ_001159	0	3	0.001	108.506	16.7274	0.0725754	1	no	ncbi_418954	NC_006088.5	-	180368264	180371914	526
novel_circ_001160	1	0.333333	52.5854	9.17692	-2.51858	0.75711	1	no	ncbi_418954	NC_006088.5	-	180392770	180400280	535
novel_circ_001161	5.66667	5	264.415	177.959	-0.571258	0.468599	1	no	ncbi_418954	NC_006088.5	-	180399214	180400280	267
novel_circ_001162	2.66667	2.66667	119.404	105.086	-0.184275	1	1	no	ncbi_418954	NC_006088.5	-	180411821	180427746	1653
novel_circ_001163	2.33333	0.666667	117.405	26.9918	-2.1209	0.211053	1	no	ncbi_418954	NC_006088.5	-	180425449	180427746	985
novel_circ_001164	0.666667	0	32.4097	0.001	-14.9841	0.775757	1	no	ncbi_418955	NC_006088.5	+	180491057	180498674	487
novel_circ_001165	1	1	52.5854	27.5308	-0.933617	1	1	no	ncbi_418955	NC_006088.5	+	180516915	180521323	228
novel_circ_001166	1	1	46.5266	39.0455	-0.252899	1	1	no	ncbi_418955	NC_006088.5	+	180516915	180524558	279
novel_circ_001167	0.666667	0	26.9785	0.001	-14.7195	0.73142	1	no	ncbi_418955	NC_006088.5	+	180521324	180524385	3062
novel_circ_001168	0	0.666667	0.001	18.3538	14.1638	1	1	no	NA	NC_006088.5	-	180531894	180532217	324
novel_circ_001169	1.66667	3	84.3674	105.625	0.324201	1	1	no	ncbi_373947	NC_006088.5	-	180908356	180912265	255
novel_circ_001170	0.666667	0	32.4097	0.001	-14.9841	0.775765	1	no	ncbi_395511	NC_006088.5	+	180969726	180971099	1374
novel_circ_001171	0	1	0.001	27.5308	14.7488	0.76071	1	no	ncbi_395511	NC_006088.5	-	180971180	180971633	454
novel_circ_001172	4	3	192.998	128.655	-0.585077	0.632759	1	no	ncbi_418963	NC_006088.5	-	181002993	181003759	767
novel_circ_001173	0.666667	1	26.9785	36.1687	0.422929	1	1	no	ncbi_418963	NC_006088.5	-	181002993	181015478	1154
novel_circ_001174	2.33333	2.33333	108.63	87.2679	-0.315904	1	1	no	ncbi_418965	NC_006088.5	-	181440299	181440755	457
novel_circ_001175	2.33333	1	130.778	27.5308	-2.248	0.343456	1	no	ncbi_418965	NC_006088.5	-	181440299	181449573	634
novel_circ_001176	0.666667	1.33333	26.9785	62.6214	1.21484	0.815135	1	no	ncbi_418965	NC_006088.5	-	181469867	181477588	845
novel_circ_001177	1.33333	1	53.9571	41.926	-0.363966	1	1	no	ncbi_418966	NC_006088.5	+	181559068	181562126	797
novel_circ_001178	9	8	416.229	326.774	-0.349082	0.615364	1	no	ncbi_418966	NC_006088.5	+	181559672	181562126	702
novel_circ_001179	0	0.666667	0.001	35.6297	15.1208	0.800312	1	no	ncbi_395401	NC_006088.5	-	181603485	181608158	873
novel_circ_001180	15.3333	17.3333	747.318	744.945	-0.0045876	1	1	no	ncbi_395401	NC_006088.5	-	181603485	181608796	978
novel_circ_001181	1.66667	1.33333	67.4463	51.103	-0.400333	0.812522	1	no	ncbi_395401	NC_006088.5	-	181624606	181630259	1054
novel_circ_001182	0.333333	2	13.4893	55.0615	2.02923	0.616543	1	no	ncbi_395401	NC_006088.5	-	181630778	181646705	2892
novel_circ_001183	1.33333	0	78.1922	0.001	-16.2547	0.372261	1	no	ncbi_395401	NC_006088.5	-	181642373	181643061	405
novel_circ_001184	0.666667	0.666667	26.9785	26.9918	0.000706558	1	1	no	ncbi_418972	NC_006088.5	+	181886911	181897020	9180
novel_circ_001185	0.666667	3.33333	26.9785	149.35	2.46882	0.111698	1	no	ncbi_418972	NC_006088.5	+	181896877	181897020	144
novel_circ_001186	1.33333	1.66667	53.9571	89.0742	0.723195	0.87953	1	no	ncbi_418972	NC_006088.5	+	181896877	181905809	789
novel_circ_001187	0	1	0.001	27.5308	14.7488	0.760585	1	no	ncbi_418973	NC_006088.5	+	181980521	181997522	451
novel_circ_001188	0.333333	1	13.4893	27.5308	1.02923	1	1	no	ncbi_418977	NC_006088.5	+	182469793	182470101	309
novel_circ_001189	0	1	0.001	53.4445	15.7058	0.535658	1	no	ncbi_418978	NC_006088.5	+	183342036	183357144	477
novel_circ_001190	1.33333	0.333333	66.0746	17.8148	-1.89102	0.551824	1	no	ncbi_418984	NC_006088.5	+	183907926	183918521	616
novel_circ_001191	0.333333	2.66667	13.4893	90.6875	2.74909	0.253173	1	no	ncbi_418984	NC_006088.5	+	183914584	183914768	185
novel_circ_001192	0	1	0.001	53.4445	15.7058	0.535656	1	no	ncbi_418984	NC_006088.5	+	183918770	183919272	503
novel_circ_001193	0	1.33333	0.001	36.7077	15.1638	0.587013	1	no	ncbi_418984	NC_006088.5	+	183918908	183919246	339
novel_circ_001194	0.666667	0	32.4097	0.001	-14.9841	0.775773	1	no	ncbi_418984	NC_006088.5	+	183918932	183919913	982
novel_circ_001195	0	0.666667	0.001	35.6297	15.1208	0.800315	1	no	ncbi_418984	NC_006088.5	-	183918999	183919871	873
novel_circ_001196	0	0.666667	0.001	29.8686	14.8663	0.775228	1	no	ncbi_418984	NC_006088.5	-	183919350	183920059	710
novel_circ_001197	0	0.666667	0.001	29.8686	14.8663	0.775262	1	no	ncbi_418984	NC_006088.5	+	183919466	183920057	592
novel_circ_001198	0	0.666667	0.001	18.3538	14.1638	1	1	no	ncbi_418984	NC_006088.5	-	183919579	183919920	342
novel_circ_001199	0	1	0.001	44.8029	15.4513	0.636891	1	no	ncbi_418984	NC_006088.5	-	183919586	183919945	360
novel_circ_001200	0	0.666667	0.001	18.3538	14.1638	1	1	no	ncbi_418984	NC_006088.5	+	183919970	183920201	232
novel_circ_001201	0	0.666667	0.001	18.3538	14.1638	1	1	no	ncbi_428088	NC_006088.5	+	186331667	186334087	2421
novel_circ_001202	1	0	48.6145	0.001	-15.5691	0.607216	1	no	ncbi_428088	NC_006088.5	+	186392988	186394445	1458
novel_circ_001203	0.333333	0.666667	16.2048	18.3538	0.179658	1	1	no	ncbi_418993	NC_006088.5	-	186546976	186548019	390
novel_circ_001204	0.666667	0.333333	39.0961	9.17692	-2.09094	0.851004	1	no	ncbi_418993	NC_006088.5	-	186552476	186554069	416
novel_circ_001205	5.33333	8.33333	264.299	321.552	0.282884	0.781978	1	no	ncbi_418994	NC_006088.5	+	186560725	186564523	618
novel_circ_001206	0.666667	2	33.0373	89.6057	1.43949	0.534339	1	no	ncbi_428089	NC_006088.5	+	186733363	186740055	832
novel_circ_001207	0	0.666667	0.001	35.6297	15.1208	0.800319	1	no	ncbi_428089	NC_006088.5	-	186739964	186745635	5672
novel_circ_001208	0	0.666667	0.001	35.6297	15.1208	0.800323	1	no	ncbi_428089	NC_006088.5	+	186739964	186745635	317
novel_circ_001209	0	0.666667	0.001	18.3538	14.1638	1	1	no	ncbi_428089	NC_006088.5	-	186750057	186750446	390
novel_circ_001210	0.333333	2.33333	13.4893	93.029	2.78587	0.194606	1	no	ncbi_418996	NC_006088.5	+	186783191	186787610	452
novel_circ_001211	1.33333	0	72.1334	0.001	-16.1384	0.264161	1	no	ncbi_428091	NC_006088.5	-	186828911	186836818	381
novel_circ_001212	0	1.33333	0.001	71.2593	16.1208	0.397213	1	no	ncbi_428091	NC_006088.5	-	186835520	186843750	518
novel_circ_001213	2.33333	0.666667	103.199	18.3538	-2.49128	0.162073	1	no	ncbi_428091	NC_006088.5	-	186866266	186868561	2296
novel_circ_001214	0.666667	0	32.4097	0.001	-14.9841	0.775782	1	no	ncbi_395555	NC_006088.5	+	186936749	186937823	294
novel_circ_001215	0.666667	0	26.9785	0.001	-14.7195	0.731465	1	no	ncbi_395555	NC_006088.5	+	186949415	186950493	223
novel_circ_001216	0	0.666667	0.001	18.3538	14.1638	1	1	no	ncbi_419007	NC_006088.5	+	187362209	187362436	228
novel_circ_001217	0	0.666667	0.001	18.3538	14.1638	1	1	no	NA	NC_006088.5	-	188882986	188883151	166
novel_circ_001218	1	0	52.5854	0.001	-15.6824	0.478787	1	no	ncbi_419010	NC_006088.5	-	188915370	188917869	386
novel_circ_001219	1.66667	0	91.6815	0.001	-16.4843	0.176908	1	no	ncbi_419010	NC_006088.5	-	188915370	188917898	415
novel_circ_001220	0.666667	0	26.9785	0.001	-14.7195	0.73151	1	no	ncbi_419014	NC_006088.5	+	189552231	189554195	439
novel_circ_001221	0	0.666667	0.001	29.8686	14.8663	0.775297	1	no	ncbi_419014	NC_006088.5	-	189558917	189559306	390
novel_circ_001222	0	1	0.001	27.5308	14.7488	0.760461	1	no	ncbi_419014	NC_006088.5	-	189559216	189559366	151
novel_circ_001223	0	0.666667	0.001	29.8686	14.8663	0.775332	1	no	ncbi_428096	NC_006088.5	+	190298057	190299366	1310
novel_circ_001224	0.666667	1.66667	26.9785	51.642	0.936732	0.795717	1	no	ncbi_428096	NC_006088.5	-	190299916	190309155	1318
novel_circ_001225	0.666667	1.66667	26.9785	68.9141	1.35299	0.657425	1	no	ncbi_428096	NC_006088.5	-	190303673	190309155	1109
novel_circ_001226	1.33333	6	53.9571	237.157	2.13596	0.0611583	1	no	ncbi_419021	NC_006088.5	+	190417459	190417630	172
novel_circ_001227	2	0	97.229	0.001	-16.5691	0.191271	1	no	ncbi_419021	NC_006088.5	+	190417932	190418121	190
novel_circ_001228	1	0	43.1834	0.001	-15.3982	0.463186	1	no	ncbi_101752023	NC_006088.5	-	191544257	191546421	841
novel_circ_001229	1.33333	1.66667	59.3882	77.552	0.384988	1	1	no	ncbi_419028	NC_006088.5	+	194336239	194337779	411
novel_circ_001230	1	0	58.6441	0.001	-15.8397	0.507782	1	no	ncbi_419028	NC_006088.5	+	194344735	194358164	1123
novel_circ_001231	0.666667	1.66667	26.9785	83.3131	1.62673	0.622167	1	no	ncbi_419028	NC_006088.5	+	194351547	194358164	524
novel_circ_001232	1.33333	0	78.1922	0.001	-16.2547	0.372027	1	no	ncbi_419028	NC_006088.5	+	194361328	194363395	458
novel_circ_001233	0	1	0.001	44.8029	15.4513	0.636928	1	no	ncbi_419086	NC_006088.5	-	194707312	194708452	402
novel_circ_001234	0.666667	0	26.9785	0.001	-14.7195	0.731556	1	no	ncbi_419090	NC_006088.5	-	195126104	195129406	1223
novel_circ_001235	0.666667	0	39.0961	0.001	-15.2547	0.684638	1	no	ncbi_428122	NC_006088.5	-	195183132	195183338	207
novel_circ_001236	0	0.666667	0.001	35.6297	15.1208	0.800326	1	no	NA	NC_006088.5	+	195385200	195385756	557
novel_circ_001237	0.666667	3.33333	35.7529	146.474	2.03451	0.10071	1	no	ncbi_419091	NC_006088.5	-	195514607	195532289	606
novel_circ_001238	0	1.33333	0.001	42.4651	15.374	0.437621	1	no	ncbi_419091	NC_006088.5	-	195514607	195552921	1188
novel_circ_001239	0.666667	0.666667	29.6941	29.8686	0.00845234	1	1	no	ncbi_419091	NC_006088.5	-	195522868	195532289	6409
novel_circ_001240	2	3	105.171	102.745	-0.0336659	1	1	no	ncbi_419091	NC_006088.5	-	195528750	195535320	633
novel_circ_001241	3	0.666667	137.697	24.1112	-2.51372	0.195689	1	no	ncbi_419091	NC_006088.5	-	195528750	195552921	1109
novel_circ_001242	2	0.333333	80.9356	9.17692	-3.14069	0.399684	1	no	ncbi_419091	NC_006088.5	-	195530180	195535320	467
novel_circ_001243	1	0.333333	55.3009	17.8148	-1.63422	0.598139	1	no	ncbi_419091	NC_006088.5	-	195530805	195535320	406
novel_circ_001244	14	18.6667	630.263	807.582	0.357655	0.684497	1	no	ncbi_419091	NC_006088.5	-	195545300	195552921	476
novel_circ_001245	2.33333	0.333333	97.1404	14.9343	-2.70144	0.229822	1	no	ncbi_419091	NC_006088.5	-	195549096	195552921	390
novel_circ_001246	0	1.33333	0.001	71.2593	16.1208	0.397255	1	no	ncbi_419091	NC_006088.5	-	195564946	195565238	293
novel_circ_001247	0	1.66667	0.001	68.9178	16.0726	0.147745	1	no	ncbi_428125	NC_006088.5	+	195581861	195587743	5544
novel_circ_001248	0.666667	0	32.4097	0.001	-14.9841	0.77579	1	no	ncbi_107052452	NC_006088.5	+	195589219	195589986	768
novel_circ_001249	2.66667	2	116.061	63.6994	-0.865529	0.539307	1	no	ncbi_419092	NC_006088.5	-	195596498	195598641	564
novel_circ_001250	1.33333	0	62.7314	0.001	-15.9369	0.22433	1	no	ncbi_419052	NC_006088.5	-	195824737	195837719	923
novel_circ_001251	0.666667	0	26.9785	0.001	-14.7195	0.731601	1	no	ncbi_419053	NC_006088.5	+	195881867	195890880	591
novel_circ_001252	0.666667	1.33333	29.6941	59.7372	1.00845	0.812411	1	no	ncbi_419053	NC_006088.5	+	195883754	195890880	535
novel_circ_001253	3.66667	6.66667	192.881	244	0.339168	0.693476	1	no	ncbi_419053	NC_006088.5	+	195887717	195890880	392
novel_circ_001254	0	0.666667	0.001	18.3538	14.1638	1	1	no	ncbi_419056	NC_006088.5	+	196004694	196007893	2038
novel_circ_001255	2.66667	4.33333	128.806	176.881	0.457579	0.718786	1	no	ncbi_419056	NC_006088.5	+	196006084	196007625	380
novel_circ_001256	0.666667	2.33333	33.0373	104.54	1.66189	0.437479	1	no	ncbi_419058	NC_006088.5	-	196039365	196041979	187
novel_circ_001257	2.66667	1.33333	116.061	45.3456	-1.35585	0.379923	1	no	ncbi_419059	NC_006088.5	+	196056801	196057602	385
novel_circ_001258	6.33333	7.66667	284.079	300.318	0.0801954	1	1	no	ncbi_419059	NC_006088.5	+	196056801	196058333	518
novel_circ_001259	1	0.666667	40.4678	18.3538	-1.14069	0.794903	1	no	ncbi_419059	NC_006088.5	+	196071860	196072685	428
novel_circ_001260	1.33333	1.33333	56.6726	51.103	-0.149245	1	1	no	ncbi_419059	NC_006088.5	+	196071860	196078865	1262
novel_circ_001261	1.33333	0.333333	53.9571	17.8148	-1.59873	0.6482	1	no	ncbi_419059	NC_006088.5	+	196078776	196080796	1029
novel_circ_001262	1.33333	1.33333	72.1334	42.4651	-0.764392	0.811289	1	no	ncbi_419063	NC_006088.5	-	196182878	196217183	34306
novel_circ_001263	1.66667	2	82.2795	66.5763	-0.305524	1	1	no	ncbi_419063	NC_006088.5	+	196204189	196205371	206
novel_circ_001264	0	0.666667	0.001	18.3538	14.1638	1	1	no	ncbi_419063	NC_006088.5	-	196220123	196220410	288
novel_circ_001265	3	2.66667	147.726	96.4448	-0.615152	0.695328	1	no	ncbi_419066	NC_006088.5	+	196248969	196250710	1742
novel_circ_001266	0	0.666667	0.001	35.6297	15.1208	0.80033	1	no	ncbi_419066	NC_006088.5	+	196248969	196252553	3585
novel_circ_001267	1	0	40.4678	0.001	-15.3045	0.60594	1	no	ncbi_419066	NC_006088.5	+	196272732	196297344	3371
novel_circ_001268	0	0.666667	0.001	35.6297	15.1208	0.800333	1	no	ncbi_419066	NC_006088.5	+	196305701	196305873	173
novel_circ_001269	0.666667	0	26.9785	0.001	-14.7195	0.731646	1	no	ncbi_419066	NC_006088.5	+	196339967	196346633	6667
novel_circ_001270	0	0.666667	0.001	35.6297	15.1208	0.800337	1	no	ncbi_419066	NC_006088.5	+	196380280	196380450	171
novel_circ_001271	1.33333	0.666667	66.0746	35.6297	-0.891018	0.798163	1	no	ncbi_419067	NC_006088.5	-	196388644	196389101	458
novel_circ_001272	8.66667	11.6667	426.974	413.318	-0.0468992	1	1	no	ncbi_419068	NC_006088.5	+	196571603	196573132	318
novel_circ_001273	0.666667	1.66667	26.9785	57.3993	1.08922	0.786952	1	no	ncbi_419068	NC_006088.5	+	196571603	196591369	441
novel_circ_001274	0.666667	1	29.6941	39.0455	0.39498	1	1	no	ncbi_419068	NC_006088.5	+	196571603	196594693	537
novel_circ_001275	3.33333	1.33333	186.078	36.7077	-2.34176	0.19891	1	no	ncbi_419068	NC_006088.5	+	196571603	196602538	831
novel_circ_001276	0.666667	0.333333	32.4097	9.17692	-1.82034	1	1	no	ncbi_419068	NC_006088.5	+	196571603	196613221	993
novel_circ_001277	0.666667	0	26.9785	0.001	-14.7195	0.731691	1	no	ncbi_419068	NC_006088.5	+	196581334	196583258	1925
novel_circ_001278	0.666667	0.666667	32.4097	29.8686	-0.117795	1	1	no	ncbi_419068	NC_006088.5	+	196600452	196613221	384
novel_circ_001279	0.666667	0	39.0961	0.001	-15.2547	0.684633	1	no	ncbi_419069	NC_006088.5	+	196643004	196643157	154
novel_circ_001280	0.666667	0	32.4097	0.001	-14.9841	0.775799	1	no	ncbi_419070	NC_006088.5	+	196746240	196802385	279
novel_circ_001281	1	1	43.1834	27.5308	-0.649431	1	1	no	ncbi_419070	NC_006088.5	+	196807315	196814636	493
novel_circ_001282	2.66667	5	125.463	183.713	0.550192	0.66152	1	no	ncbi_430616	NC_006088.5	-	197040343	197041031	267
novel_circ_001283	1.66667	1.66667	72.8775	80.4363	0.142373	1	1	no	ncbi_430616	NC_006088.5	-	197042156	197045275	748
novel_circ_001284	2.33333	0	130.15	0.001	-16.9898	0.0692859	1	no	ncbi_430616	NC_006088.5	-	197055668	197065458	1574
novel_circ_001285	0.333333	1.66667	16.2048	51.642	1.67212	0.553246	1	no	ncbi_430616	NC_006088.5	-	197072300	197074432	527
novel_circ_001286	0.333333	2	16.2048	98.2511	2.60005	0.353853	1	no	ncbi_419082	NC_006088.5	+	197119530	197119724	195
novel_circ_001287	9	12.3333	478.904	420.16	-0.188797	0.904346	1	no	ncbi_419082	NC_006088.5	+	197131547	197132464	269
novel_circ_001288	1.33333	1.66667	53.9571	60.2799	0.159865	1	1	no	ncbi_419082	NC_006088.5	+	197131547	197133367	505
novel_circ_001289	0	0.666667	0.001	18.3538	14.1638	1	1	no	ncbi_419049	NC_006088.5	+	197371270	197372825	274
novel_circ_001290	0.666667	0	26.9785	0.001	-14.7195	0.731736	1	no	ncbi_419076	NC_006088.5	-	197411004	197411345	221
novel_circ_001291	1.33333	1.33333	62.1038	48.2224	-0.364976	1	1	no	ncbi_419072	NC_006088.5	+	197565825	197569955	423
novel_circ_001292	1.33333	0	56.6726	0.001	-15.7904	0.318279	1	no	ncbi_430336	NC_006089.5	-	104635	107958	261
novel_circ_001293	0	0.666667	0.001	35.6297	15.1208	0.800341	1	no	ncbi_426039	NC_006089.5	+	155311	156276	966
novel_circ_001294	0.666667	0	32.4097	0.001	-14.9841	0.775807	1	no	ncbi_426039	NC_006089.5	+	155498	155942	445
novel_circ_001295	0	1	0.001	44.8029	15.4513	0.636965	1	no	ncbi_426039	NC_006089.5	+	155648	155834	187
novel_circ_001296	0	2	0.001	89.6057	16.4513	0.239061	1	no	ncbi_426039	NC_006089.5	-	155680	155835	156
novel_circ_001297	0.666667	0	26.9785	0.001	-14.7195	0.731781	1	no	ncbi_426039	NC_006089.5	+	155924	156191	268
novel_circ_001298	0.333333	1.33333	13.4893	65.4982	2.27964	0.551173	1	no	ncbi_101747780	NC_006089.5	+	619120	620342	1223
novel_circ_001299	1.33333	0	78.1922	0.001	-16.2547	0.371793	1	no	ncbi_101751764	NC_006089.5	+	639093	639794	702
novel_circ_001300	0.666667	0	26.9785	0.001	-14.7195	0.731826	1	no	ncbi_101751764	NC_006089.5	+	694707	703747	9041
novel_circ_001301	0.666667	0	39.0961	0.001	-15.2547	0.684628	1	no	ncbi_101751764	NC_006089.5	+	730823	730993	171
novel_circ_001302	0	0.666667	0.001	18.3538	14.1638	1	1	no	ncbi_101751764	NC_006089.5	+	835703	843155	7453
novel_circ_001303	0.666667	0	39.0961	0.001	-15.2547	0.684623	1	no	ncbi_101751764	NC_006089.5	+	845665	866203	20539
novel_circ_001304	0	0.666667	0.001	35.6297	15.1208	0.800344	1	no	ncbi_101751764	NC_006089.5	+	845665	884854	39190
novel_circ_001305	0.333333	2.66667	13.4893	102.206	2.92159	0.122796	1	no	ncbi_101751764	NC_006089.5	+	854326	859526	5201
novel_circ_001306	0	1.66667	0.001	80.4325	16.2955	0.204273	1	no	ncbi_101751764	NC_006089.5	+	854326	865425	11100
novel_circ_001307	8	5.66667	404.594	199.194	-1.02231	0.231264	1	no	ncbi_101751764	NC_006089.5	+	881178	884854	3677
novel_circ_001308	2	6	80.9356	237.161	1.55102	0.178873	1	no	ncbi_101751764	NC_006089.5	+	952119	953443	1325
novel_circ_001309	0	0.666667	0.001	18.3538	14.1638	1	1	no	ncbi_101751764	NC_006089.5	-	960090	960964	875
novel_circ_001310	2.33333	0	94.4249	0.001	-16.5269	0.168202	1	no	ncbi_101751764	NC_006089.5	+	966130	970334	4205
novel_circ_001311	0.666667	0	32.4097	0.001	-14.9841	0.775815	1	no	ncbi_101751764	NC_006089.5	+	970826	972076	1251
novel_circ_001312	10.3333	21.6667	505.911	867.13	0.777365	0.0791503	1	no	ncbi_420383	NC_006089.5	+	1072544	1073848	329
novel_circ_001313	3	1.33333	138.324	51.103	-1.43658	0.2161	1	no	ncbi_420383	NC_006089.5	+	1073640	1077711	468
novel_circ_001314	0.333333	1.66667	13.4893	74.6714	2.46874	0.514208	1	no	ncbi_420383	NC_006089.5	+	1095368	1102316	389
novel_circ_001315	0	1	0.001	33.2881	15.0227	0.646525	1	no	ncbi_420386	NC_006089.5	+	1436470	1437705	1236
novel_circ_001316	0.666667	0	39.0961	0.001	-15.2547	0.684618	1	no	ncbi_395329	NC_006089.5	+	1883799	1888607	338
novel_circ_001317	0	1.33333	0.001	36.7077	15.1638	0.587001	1	no	ncbi_420388	NC_006089.5	+	2033066	2035576	881
novel_circ_001318	0.666667	0	32.4097	0.001	-14.9841	0.775824	1	no	ncbi_420395	NC_006089.5	-	2336497	2338825	531
novel_circ_001319	1.33333	1	62.1038	33.2881	-0.899673	0.771452	1	no	ncbi_420397	NC_006089.5	-	2426418	2428910	632
novel_circ_001320	2.66667	0.666667	136.953	24.1112	-2.5059	0.147323	1	no	ncbi_420397	NC_006089.5	-	2426418	2432990	724
novel_circ_001321	1.33333	3	62.1038	108.502	0.804973	0.497609	1	no	ncbi_420397	NC_006089.5	-	2426904	2432990	634
novel_circ_001322	0	0.666667	0.001	18.3538	14.1638	1	1	no	ncbi_420398	NC_006089.5	+	2450290	2450498	209
novel_circ_001323	0.666667	0	26.9785	0.001	-14.7195	0.731871	1	no	ncbi_420398	NC_006089.5	-	2450470	2450680	211
novel_circ_001324	0.666667	0	32.4097	0.001	-14.9841	0.775832	1	no	ncbi_420402	NC_006089.5	-	3897416	3897569	154
novel_circ_001325	11	14.6667	534.772	588.046	0.137005	0.844483	1	no	ncbi_420402	NC_006089.5	-	3915483	3916044	562
novel_circ_001326	1	0	58.6441	0.001	-15.8397	0.5076	1	no	ncbi_425984	NC_006089.5	+	3941767	3941899	133
novel_circ_001327	2.33333	2.33333	123.463	69.9958	-0.818743	0.710446	1	no	ncbi_425984	NC_006089.5	+	3942617	3943114	411
novel_circ_001328	0	0.666667	0.001	18.3538	14.1638	1	1	no	ncbi_425984	NC_006089.5	+	3942617	3955949	5687
novel_circ_001329	1.33333	1.66667	65.447	63.1604	-0.0513055	1	1	no	ncbi_420404	NC_006089.5	-	3978510	3979182	673
novel_circ_001330	1.66667	1.66667	84.995	68.9141	-0.30258	1	1	no	ncbi_420404	NC_006089.5	-	3992306	3994456	391
novel_circ_001331	1.66667	1.66667	84.995	68.9178	-0.302502	1	1	no	ncbi_420404	NC_006089.5	-	3992306	3998310	691
novel_circ_001332	0	2.66667	0.001	122.355	16.9007	0.0782693	1	no	ncbi_420404	NC_006089.5	-	4006158	4006314	157
novel_circ_001333	0.333333	3	16.2048	117.137	2.85369	0.158026	1	no	ncbi_420406	NC_006089.5	+	4058423	4066213	1122
novel_circ_001334	3	2.33333	159.216	104.547	-0.60683	0.633727	1	no	ncbi_420406	NC_006089.5	+	4058452	4066213	1093
novel_circ_001335	0.666667	0	26.9785	0.001	-14.7195	0.731916	1	no	ncbi_420406	NC_006089.5	+	4060005	4060230	226
novel_circ_001336	1.33333	0.333333	59.3882	14.9343	-1.99155	0.549361	1	no	ncbi_100858412	NC_006089.5	-	4077126	4077543	418
novel_circ_001337	0	0.666667	0.001	29.8686	14.8663	0.775367	1	no	ncbi_100858412	NC_006089.5	+	4077284	4077379	96
novel_circ_001338	2	0	103.915	0.001	-16.6651	0.102515	1	no	ncbi_395105	NC_006089.5	+	4287269	4342291	431
novel_circ_001339	0.666667	0	26.9785	0.001	-14.7195	0.73196	1	no	ncbi_408252	NC_006089.5	+	4584073	4598864	14792
novel_circ_001340	4.66667	4.33333	205.771	159.609	-0.366496	0.779598	1	no	ncbi_408252	NC_006089.5	+	4606720	4620583	290
novel_circ_001341	0	0.666667	0.001	29.8686	14.8663	0.775402	1	no	ncbi_420418	NC_006089.5	+	4788074	4788749	676
novel_circ_001342	0.666667	0	39.0961	0.001	-15.2547	0.684613	1	no	ncbi_420419	NC_006089.5	-	4827341	4837559	391
novel_circ_001343	13	8.66667	661.872	322.091	-1.03908	0.152692	1	no	ncbi_420427	NC_006089.5	-	5361327	5366043	611
novel_circ_001344	1	2	45.8989	78.091	0.766696	0.804766	1	no	ncbi_420432	NC_006089.5	-	6230506	6238334	645
novel_circ_001345	0	0.666667	0.001	29.8686	14.8663	0.775437	1	no	ncbi_420432	NC_006089.5	-	6235456	6238334	358
novel_circ_001346	1.66667	3.66667	70.1619	144.132	1.03863	0.397132	1	no	ncbi_420434	NC_006089.5	-	6356782	6356957	176
novel_circ_001347	0	1	0.001	44.8029	15.4513	0.636737	1	no	ncbi_420435	NC_006089.5	-	6400076	6426847	813
novel_circ_001348	1.33333	0.666667	59.3882	18.3538	-1.69409	0.53363	1	no	ncbi_420435	NC_006089.5	+	6460480	6475753	15274
novel_circ_001349	0	1.66667	0.001	74.6714	16.1883	0.332732	1	no	ncbi_420436	NC_006089.5	+	6593349	6601235	750
novel_circ_001350	0.333333	1.66667	19.548	74.6752	1.9336	0.357938	1	no	ncbi_420437	NC_006089.5	-	6622814	6625073	360
novel_circ_001351	0	0.666667	0.001	29.8686	14.8663	0.775471	1	no	ncbi_420437	NC_006089.5	-	6623650	6625481	378
novel_circ_001352	15	18.3333	735.917	717.776	-0.0360095	0.94308	1	no	ncbi_420437	NC_006089.5	-	6624905	6625480	312
novel_circ_001353	0.666667	0	39.0961	0.001	-15.2547	0.684609	1	no	ncbi_420437	NC_006089.5	-	6635099	6641173	2159
novel_circ_001354	9.66667	9	468.903	388.857	-0.27005	0.688204	1	no	ncbi_420437	NC_006089.5	-	6727735	6732899	454
novel_circ_001355	1.66667	2.33333	75.593	84.3911	0.158838	1	1	no	ncbi_420437	NC_006089.5	-	6727735	6760289	682
novel_circ_001356	0	0.666667	0.001	18.3538	14.1638	1	1	no	ncbi_420437	NC_006089.5	-	6746847	6760289	228
novel_circ_001357	1	0.666667	55.3009	32.7491	-0.755847	0.781901	1	no	ncbi_112531932	NC_006089.5	+	6820216	6823991	3776
novel_circ_001358	0	0.666667	0.001	18.3538	14.1638	1	1	no	ncbi_420439	NC_006089.5	+	6885028	6885184	157
novel_circ_001359	0	0.666667	0.001	35.6297	15.1208	0.800383	1	no	ncbi_420439	NC_006089.5	+	6903519	6903694	176
novel_circ_001360	0.666667	0	39.0961	0.001	-15.2547	0.684604	1	no	ncbi_420439	NC_006089.5	+	6903529	6903697	169
novel_circ_001361	1.66667	1.33333	84.995	62.6177	-0.440808	0.809714	1	no	ncbi_420444	NC_006089.5	+	8083821	8089960	566
novel_circ_001362	0.333333	0.666667	13.4893	18.3538	0.44427	1	1	no	ncbi_420444	NC_006089.5	+	8105801	8115790	1671
novel_circ_001363	1.33333	0.666667	64.8193	32.7491	-0.984968	0.811449	1	no	ncbi_420444	NC_006089.5	+	8129640	8131407	396
novel_circ_001364	0	1	0.001	44.8029	15.4513	0.636508	1	no	NA	NC_006089.5	+	8519188	8519713	526
novel_circ_001365	0	0.666667	0.001	18.3538	14.1638	1	1	no	NA	NC_006089.5	-	8519493	8519710	218
novel_circ_001366	0.666667	0	32.4097	0.001	-14.9841	0.775841	1	no	ncbi_373986	NC_006089.5	-	8520764	8530724	917
novel_circ_001367	4.66667	0.333333	220.604	17.8148	-3.63031	0.00241439	0.722402	yes	ncbi_420448	NC_006089.5	+	8746307	8747792	219
novel_circ_001368	5.66667	6.33333	300.768	260.733	-0.206075	0.828794	1	no	ncbi_420448	NC_006089.5	+	8746307	8750639	390
novel_circ_001369	1.33333	1.66667	62.7314	68.9178	0.135688	1	1	no	ncbi_420448	NC_006089.5	+	8746307	8760557	796
novel_circ_001370	1.66667	0.333333	72.8775	9.17692	-2.98939	0.39479	1	no	ncbi_420448	NC_006089.5	+	8758450	8760557	406
novel_circ_001371	0	0.666667	0.001	29.8686	14.8663	0.775506	1	no	ncbi_420451	NC_006089.5	-	9552135	9552298	164
novel_circ_001372	0	0.666667	0.001	29.8686	14.8663	0.775541	1	no	ncbi_420451	NC_006089.5	+	9552135	9552298	164
novel_circ_001373	0.666667	0	26.9785	0.001	-14.7195	0.732005	1	no	ncbi_420451	NC_006089.5	+	9572638	9590305	17668
novel_circ_001374	1.33333	1.66667	56.6726	51.642	-0.134108	1	1	no	ncbi_420451	NC_006089.5	-	9608990	9611508	2519
novel_circ_001375	0.666667	0	26.9785	0.001	-14.7195	0.73205	1	no	NA	NC_006089.5	+	9868000	9868398	399
novel_circ_001376	0	0.666667	0.001	29.8686	14.8663	0.775576	1	no	ncbi_420456	NC_006089.5	+	10251462	10254614	3153
novel_circ_001377	1.33333	0	59.3882	0.001	-15.8579	0.300354	1	no	ncbi_420460	NC_006089.5	+	10480683	10488298	710
novel_circ_001378	3	0.666667	138.952	29.8686	-2.21789	0.136909	1	no	ncbi_420460	NC_006089.5	+	10484460	10488298	502
novel_circ_001379	1	0	52.5854	0.001	-15.6824	0.478666	1	no	ncbi_428411	NC_006089.5	+	11440181	11467822	1759
novel_circ_001380	0	0.666667	0.001	29.8686	14.8663	0.77561	1	no	ncbi_428412	NC_006089.5	+	12877761	12878181	421
novel_circ_001381	1	1	49.2421	33.2881	-0.564886	1	1	no	ncbi_428412	NC_006089.5	-	12885221	12906363	645
novel_circ_001382	0.333333	1	19.548	47.6834	1.28646	0.758337	1	no	ncbi_428412	NC_006089.5	-	12889299	12906363	482
novel_circ_001383	1.66667	1.33333	85.6227	36.7077	-1.22191	0.679982	1	no	ncbi_428412	NC_006089.5	-	12898952	12906363	315
novel_circ_001384	1	1.33333	40.4678	48.2224	0.252929	1	1	no	ncbi_428412	NC_006089.5	-	12902092	12902460	369
novel_circ_001385	0.666667	0	32.4097	0.001	-14.9841	0.775849	1	no	ncbi_428412	NC_006089.5	-	12917327	12923515	119
novel_circ_001386	0	0.666667	0.001	29.8686	14.8663	0.775645	1	no	ncbi_378903	NC_006089.5	-	13016478	13024043	581
novel_circ_001387	2	2.66667	99.112	73.4154	-0.432977	0.866062	1	no	ncbi_420467	NC_006089.5	+	13057826	13071091	443
novel_circ_001388	1	1	48.6145	50.564	0.056723	1	1	no	ncbi_420467	NC_006089.5	+	13057826	13074092	526
novel_circ_001389	0.666667	0	26.9785	0.001	-14.7195	0.732095	1	no	ncbi_420468	NC_006089.5	+	13434450	13481224	3481
novel_circ_001390	4.33333	1.33333	248.066	48.2224	-2.36295	0.129345	1	no	ncbi_420468	NC_006089.5	+	13462643	13481224	786
novel_circ_001391	0	0.666667	0.001	29.8686	14.8663	0.77568	1	no	ncbi_374058	NC_006089.5	-	14098183	14099189	1007
novel_circ_001392	2.33333	1.66667	99.856	80.4325	-0.31207	0.840612	1	no	ncbi_420471	NC_006089.5	+	14161267	14168339	1591
novel_circ_001393	0	1	0.001	27.5308	14.7488	0.760336	1	no	ncbi_420471	NC_006089.5	-	14161427	14162570	1144
novel_circ_001394	0	1	0.001	44.8066	15.4514	0.515417	1	no	ncbi_420473	NC_006089.5	-	14277622	14278376	755
novel_circ_001395	0.666667	1	32.4097	44.8066	0.467287	1	1	no	ncbi_420473	NC_006089.5	+	14277622	14278376	755
novel_circ_001396	11.6667	11.3333	571.153	470.36	-0.280112	0.75952	1	no	ncbi_420473	NC_006089.5	+	14277625	14278379	755
novel_circ_001397	0	0.666667	0.001	35.6297	15.1208	0.800422	1	no	ncbi_396029	NC_006089.5	+	14395442	14395623	182
novel_circ_001398	0	1.66667	0.001	74.6714	16.1883	0.332491	1	no	ncbi_396029	NC_006089.5	-	14401583	14408870	629
novel_circ_001399	0	1.66667	0.001	45.8846	15.4857	0.54108	1	no	ncbi_396029	NC_006089.5	-	14404507	14408870	426
novel_circ_001400	0.666667	0	26.9785	0.001	-14.7195	0.732139	1	no	ncbi_396029	NC_006089.5	-	14452381	14454069	1689
novel_circ_001401	0	2.66667	0.001	73.4154	16.1638	0.26767	1	no	ncbi_420479	NC_006089.5	-	15020357	15031384	11028
novel_circ_001402	0.666667	0	39.0961	0.001	-15.2547	0.684599	1	no	ncbi_428414	NC_006089.5	-	15338563	15338715	153
novel_circ_001403	4.33333	5.66667	191.654	190.556	-0.00829108	1	1	no	ncbi_428414	NC_006089.5	-	15351201	15358993	637
novel_circ_001404	18	20.6667	895.133	764.746	-0.227122	0.683146	1	no	ncbi_428414	NC_006089.5	-	15355723	15358993	518
novel_circ_001405	1	2.33333	45.8989	84.3911	0.87863	0.587707	1	no	ncbi_428414	NC_006089.5	-	15355723	15371776	1163
novel_circ_001406	0	1.33333	0.001	36.7077	15.1638	0.586986	1	no	ncbi_428414	NC_006089.5	-	15356890	15358993	369
novel_circ_001407	0	0.666667	0.001	18.3538	14.1638	1	1	no	ncbi_428414	NC_006089.5	-	15365420	15371776	3686
novel_circ_001408	0.666667	0	39.0961	0.001	-15.2547	0.684594	1	no	ncbi_428414	NC_006089.5	-	15367418	15371776	1688
novel_circ_001409	17	20.6667	787.186	761.869	-0.0471619	0.956623	1	no	ncbi_428414	NC_006089.5	-	15368461	15371776	645
novel_circ_001410	7	1.66667	327.979	66.0373	-2.31225	0.0113356	1	yes	ncbi_428417	NC_006089.5	+	15869456	15917787	46498
novel_circ_001411	0	0.666667	0.001	18.3538	14.1638	1	1	no	ncbi_428418	NC_006089.5	-	15924418	15924938	521
novel_circ_001412	0	0.666667	0.001	18.3538	14.1638	1	1	no	ncbi_428418	NC_006089.5	-	15924995	15925243	249
novel_circ_001413	0.666667	0	26.9785	0.001	-14.7195	0.732184	1	no	ncbi_420489	NC_006089.5	+	16034155	16034320	166
novel_circ_001414	0	0.666667	0.001	35.6297	15.1208	0.800461	1	no	ncbi_420489	NC_006089.5	+	16063861	16064037	177
novel_circ_001415	0.666667	0	32.4097	0.001	-14.9841	0.775857	1	no	ncbi_420489	NC_006089.5	-	16083768	16086496	2729
novel_circ_001416	0.333333	3	13.4893	131.539	3.28561	0.0843514	1	no	ncbi_420499	NC_006089.5	+	16754955	16760520	2651
novel_circ_001417	0	0.666667	0.001	18.3538	14.1638	1	1	no	ncbi_420500	NC_006089.5	+	16882399	16895231	227
novel_circ_001418	2.33333	0	118.66	0.001	-16.8565	0.0647418	1	no	ncbi_420500	NC_006089.5	+	16904060	16906007	1948
novel_circ_001419	1.33333	2.33333	60.0159	87.2716	0.540169	0.802161	1	no	ncbi_420501	NC_006089.5	-	16961547	16975238	495
novel_circ_001420	1.33333	0	68.7902	0.001	-16.0699	0.16598	1	no	ncbi_420501	NC_006089.5	-	17105361	17105644	284
novel_circ_001421	0	0.666667	0.001	29.8686	14.8663	0.775715	1	no	ncbi_420501	NC_006089.5	-	17183265	17186678	3414
novel_circ_001422	0	1	0.001	27.5308	14.7488	0.760211	1	no	ncbi_420504	NC_006089.5	-	17643480	17643644	165
novel_circ_001423	0	1	0.001	27.5308	14.7488	0.760101	1	no	ncbi_420504	NC_006089.5	+	17643480	17643644	165
novel_circ_001424	0	0.666667	0.001	35.6297	15.1208	0.8005	1	no	ncbi_420504	NC_006089.5	-	17644388	17644606	219
novel_circ_001425	1	0	52.5854	0.001	-15.6824	0.478545	1	no	ncbi_420508	NC_006089.5	+	17884756	17902289	287
novel_circ_001426	0	0.666667	0.001	29.8686	14.8663	0.775749	1	no	ncbi_420509	NC_006089.5	-	17954979	17985248	1098
novel_circ_001427	3	0.333333	141.04	9.17692	-3.94195	0.0459564	1	yes	ncbi_420509	NC_006089.5	-	17975752	17978160	823
novel_circ_001428	4	3.33333	172.733	132.071	-0.387236	0.8047	1	no	ncbi_420509	NC_006089.5	-	17975752	17985248	919
novel_circ_001429	1	0	43.1834	0.001	-15.3982	0.463265	1	no	ncbi_420509	NC_006089.5	-	17994846	18004463	404
novel_circ_001430	0.333333	1.66667	13.4893	54.5225	2.01504	0.552934	1	no	ncbi_420524	NC_006089.5	+	20000187	20038455	734
novel_circ_001431	0.666667	1.33333	35.7529	48.2224	0.431645	1	1	no	ncbi_420524	NC_006089.5	+	20023676	20025730	317
novel_circ_001432	0.666667	0	39.0961	0.001	-15.2547	0.684589	1	no	ncbi_420524	NC_006089.5	+	20081496	20081693	198
novel_circ_001433	0	0.666667	0.001	35.6297	15.1208	0.800539	1	no	ncbi_420524	NC_006089.5	+	20081496	20085371	3876
novel_circ_001434	1	1.33333	55.3009	45.3456	-0.286341	1	1	no	ncbi_420528	NC_006089.5	+	20541149	20556058	684
novel_circ_001435	1	0.333333	55.3009	17.8148	-1.63422	0.598043	1	no	ncbi_420528	NC_006089.5	+	20541149	20570010	801
novel_circ_001436	0	0.666667	0.001	35.6297	15.1208	0.800578	1	no	ncbi_420529	NC_006089.5	-	20610728	20613983	3256
novel_circ_001437	0.666667	0	39.0961	0.001	-15.2547	0.684584	1	no	ncbi_420529	NC_006089.5	+	20612787	20616426	3640
novel_circ_001438	0.666667	0.666667	39.0961	18.3538	-1.09094	0.824886	1	no	ncbi_771872	NC_006089.5	-	21735533	21735743	211
novel_circ_001439	0.666667	0	26.9785	0.001	-14.7195	0.732228	1	no	ncbi_420546	NC_006089.5	+	21840174	21842148	1975
novel_circ_001440	0.666667	0	39.0961	0.001	-15.2547	0.684579	1	no	ncbi_420546	NC_006089.5	+	21841261	21842148	888
novel_circ_001441	0	0.666667	0.001	18.3538	14.1638	1	1	no	ncbi_420546	NC_006089.5	+	21864904	21876741	341
novel_circ_001442	1	0	58.6441	0.001	-15.8397	0.507627	1	no	ncbi_420546	NC_006089.5	+	21943837	21964119	245
novel_circ_001443	0.666667	0	39.0961	0.001	-15.2547	0.684574	1	no	ncbi_420546	NC_006089.5	+	21962510	21964119	1610
novel_circ_001444	8.33333	8.66667	414.113	368.154	-0.169716	0.855371	1	no	ncbi_420546	NC_006089.5	+	22030746	22035195	287
novel_circ_001445	0	0.666667	0.001	18.3538	14.1638	1	1	no	NA	NC_006089.5	-	22138253	22138672	420
novel_circ_001446	1	1	58.6441	36.1687	-0.697246	0.813654	1	no	ncbi_420550	NC_006089.5	+	22559374	22572560	570
novel_circ_001447	0.666667	0	32.4097	0.001	-14.9841	0.775866	1	no	ncbi_420550	NC_006089.5	+	22578442	22599540	1131
novel_circ_001448	4	0.666667	190.91	26.9918	-2.8223	0.0198605	1	yes	ncbi_420553	NC_006089.5	-	22634352	22637572	2308
novel_circ_001449	0	1.33333	0.001	36.7077	15.1638	0.586865	1	no	ncbi_420558	NC_006089.5	-	22716627	22719556	509
novel_circ_001450	0	1	0.001	53.4445	15.7058	0.535655	1	no	ncbi_420559	NC_006089.5	+	22911435	22914166	2732
novel_circ_001451	0	0.666667	0.001	29.8686	14.8663	0.775784	1	no	ncbi_420559	NC_006089.5	+	22912415	22913450	1036
novel_circ_001452	0	0.666667	0.001	35.6297	15.1208	0.800617	1	no	ncbi_420559	NC_006089.5	-	22912608	22914970	2363
novel_circ_001453	0	0.666667	0.001	35.6297	15.1208	0.800656	1	no	ncbi_420559	NC_006089.5	+	22913773	22914038	266
novel_circ_001454	0.666667	0	39.0961	0.001	-15.2547	0.68457	1	no	ncbi_420560	NC_006089.5	+	22977541	22984532	560
novel_circ_001455	1	1.66667	46.5266	68.9178	0.566821	0.776732	1	no	ncbi_428427	NC_006089.5	-	24189736	24200342	313
novel_circ_001456	0	0.666667	0.001	18.3538	14.1638	1	1	no	ncbi_420572	NC_006089.5	+	24494531	24501435	6905
novel_circ_001457	0	1	0.001	27.5308	14.7488	0.759991	1	no	ncbi_420575	NC_006089.5	+	24696253	24698764	326
novel_circ_001458	0.666667	0	26.9785	0.001	-14.7195	0.732273	1	no	ncbi_420580	NC_006089.5	+	24860945	24917773	31472
novel_circ_001459	4.66667	5.33333	223.319	224.561	0.007997	1	1	no	ncbi_420580	NC_006089.5	+	24908440	24917773	239
novel_circ_001460	10	8	502.451	315.252	-0.672478	0.297711	1	no	ncbi_420580	NC_006089.5	+	24908440	24923596	356
novel_circ_001461	8.33333	19	416.828	805.225	0.949939	0.104329	1	no	ncbi_420580	NC_006089.5	+	24908440	24927050	509
novel_circ_001462	4	2	190.91	66.5763	-1.51981	0.160282	1	no	ncbi_420580	NC_006089.5	+	24908440	24933764	720
novel_circ_001463	0.333333	0.666667	13.4893	29.8686	1.14682	1	1	no	ncbi_420580	NC_006089.5	+	24917687	24927050	357
novel_circ_001464	0	0.666667	0.001	29.8686	14.8663	0.775819	1	no	ncbi_420580	NC_006089.5	-	24942436	24943219	784
novel_circ_001465	2.66667	1.66667	119.404	66.0373	-0.8545	0.468484	1	no	ncbi_420580	NC_006089.5	+	24942504	24943127	624
novel_circ_001466	1	0.666667	58.6441	32.7491	-0.840531	0.819883	1	no	ncbi_420583	NC_006089.5	+	26048145	26053413	795
novel_circ_001467	0.666667	0	26.9785	0.001	-14.7195	0.732317	1	no	ncbi_420583	NC_006089.5	+	26048636	26048794	159
novel_circ_001468	1	1	45.8989	53.4445	0.219581	1	1	no	ncbi_420583	NC_006089.5	+	26061071	26086201	1436
novel_circ_001469	0	6.66667	0.001	287.186	18.1316	0.000115476	0.112704	yes	ncbi_420583	NC_006089.5	+	26061071	26099772	1609
novel_circ_001470	1	0.666667	52.5854	32.7491	-0.683205	1	1	no	ncbi_420583	NC_006089.5	+	26067393	26086201	1276
novel_circ_001471	0.666667	0.333333	39.0961	17.8148	-1.13395	0.839244	1	no	ncbi_420583	NC_006089.5	+	26086033	26099772	342
novel_circ_001472	0	0.666667	0.001	29.8686	14.8663	0.775853	1	no	ncbi_420586	NC_006089.5	+	26585443	26585753	311
novel_circ_001473	0	1	0.001	44.8029	15.4513	0.63628	1	no	ncbi_420586	NC_006089.5	-	26587858	26588272	415
novel_circ_001474	0	0.666667	0.001	18.3538	14.1638	1	1	no	ncbi_420588	NC_006089.5	+	26775809	26780833	873
novel_circ_001475	0	0.666667	0.001	18.3538	14.1638	1	1	no	ncbi_420589	NC_006089.5	-	26801272	26801593	322
novel_circ_001476	0.666667	0	39.0961	0.001	-15.2547	0.684565	1	no	ncbi_420591	NC_006089.5	-	28329436	28382292	862
novel_circ_001477	0.666667	0	39.0961	0.001	-15.2547	0.68456	1	no	ncbi_420597	NC_006089.5	-	28589662	28590577	916
novel_circ_001478	0	0.666667	0.001	29.8686	14.8663	0.775888	1	no	ncbi_373907	NC_006089.5	+	28792193	28798520	327
novel_circ_001479	2	0	80.9356	0.001	-16.3045	0.232569	1	no	ncbi_373907	NC_006089.5	+	28806629	28807436	808
novel_circ_001480	0	1	0.001	27.5308	14.7488	0.759881	1	no	ncbi_420598	NC_006089.5	+	28962756	28963061	306
novel_circ_001481	0	1.33333	0.001	71.2593	16.1208	0.397269	1	no	ncbi_420598	NC_006089.5	+	28964598	28964837	240
novel_circ_001482	2.66667	2	113.345	75.2142	-0.591648	0.676471	1	no	ncbi_420598	NC_006089.5	-	28999862	29002350	315
novel_circ_001483	1.66667	4.33333	84.995	148.091	0.801029	0.426758	1	no	ncbi_420599	NC_006089.5	+	29303588	29309231	642
novel_circ_001484	0.666667	0	26.9785	0.001	-14.7195	0.732362	1	no	ncbi_420599	NC_006089.5	+	29309295	29311841	2547
novel_circ_001485	1	0.333333	58.6441	14.9343	-1.97336	0.68493	1	no	ncbi_420599	NC_006089.5	+	29381526	29464149	1072
novel_circ_001486	5	3.66667	240.152	123.976	-0.953891	0.263083	1	no	ncbi_395470	NC_006089.5	+	29994750	30005388	833
novel_circ_001487	0.666667	0	32.4097	0.001	-14.9841	0.775874	1	no	ncbi_420607	NC_006089.5	+	30410398	30412321	1924
novel_circ_001488	0.666667	0	39.0961	0.001	-15.2547	0.684555	1	no	ncbi_420608	NC_006089.5	-	30562313	30567150	894
novel_circ_001489	0	0.666667	0.001	29.8686	14.8663	0.775923	1	no	ncbi_100857462	NC_006089.5	-	30670413	30670566	154
novel_circ_001490	0.333333	1.33333	13.4893	42.4651	1.65446	0.74236	1	no	ncbi_100857462	NC_006089.5	-	30742908	30746698	449
novel_circ_001491	0	0.666667	0.001	18.3538	14.1638	1	1	no	ncbi_420611	NC_006089.5	-	30896987	30904815	1385
novel_circ_001492	1.66667	2.66667	75.593	128.12	0.761167	0.694249	1	no	ncbi_420611	NC_006089.5	-	30904706	30916331	1020
novel_circ_001493	1.66667	0.666667	79.5639	26.9918	-1.5596	0.587532	1	no	ncbi_420611	NC_006089.5	-	30909916	30916331	362
novel_circ_001494	0	0.666667	0.001	35.6297	15.1208	0.800695	1	no	ncbi_420611	NC_006089.5	-	30913741	30916331	182
novel_circ_001495	2.33333	2.33333	97.1404	101.667	0.0657063	1	1	no	ncbi_420617	NC_006089.5	-	31181570	31189065	811
novel_circ_001496	0	0.666667	0.001	29.8686	14.8663	0.775957	1	no	ncbi_420618	NC_006089.5	-	31281665	31282886	304
novel_circ_001497	0	1.66667	0.001	66.0373	16.011	0.212894	1	no	ncbi_420618	NC_006089.5	-	31290467	31295760	495
novel_circ_001498	5.66667	2.66667	276.532	105.086	-1.39587	0.0985984	1	no	ncbi_420618	NC_006089.5	-	31290467	31296350	807
novel_circ_001499	0	0.666667	0.001	18.3538	14.1638	1	1	no	ncbi_420618	NC_006089.5	-	31290467	31297604	2061
novel_circ_001500	0.666667	0	32.4097	0.001	-14.9841	0.775883	1	no	ncbi_420618	NC_006089.5	-	31290467	31298398	2855
novel_circ_001501	0.666667	0	32.4097	0.001	-14.9841	0.775891	1	no	ncbi_420619	NC_006089.5	-	31320178	31321495	1318
novel_circ_001502	0.666667	0	26.9785	0.001	-14.7195	0.732406	1	no	ncbi_420619	NC_006089.5	-	31321663	31321913	251
novel_circ_001503	0.666667	0	32.4097	0.001	-14.9841	0.775899	1	no	ncbi_428432	NC_006089.5	-	31671709	31681073	1068
novel_circ_001504	0.666667	0	32.4097	0.001	-14.9841	0.775908	1	no	ncbi_428432	NC_006089.5	-	31675859	31685423	4933
novel_circ_001505	1.33333	0.333333	59.3882	14.9343	-1.99155	0.549471	1	no	ncbi_420627	NC_006089.5	-	32183587	32184887	1301
novel_circ_001506	1.33333	0.333333	66.0746	17.8148	-1.89102	0.551865	1	no	ncbi_420627	NC_006089.5	-	32183587	32190751	2351
novel_circ_001507	1.33333	0	64.8193	0.001	-15.9841	0.439017	1	no	ncbi_420627	NC_006089.5	-	32185040	32185944	206
novel_circ_001508	0.666667	0	39.0961	0.001	-15.2547	0.68455	1	no	ncbi_420627	NC_006089.5	-	32186182	32190751	844
novel_circ_001509	1	1	40.4678	27.5308	-0.55573	1	1	no	ncbi_420627	NC_006089.5	+	32187980	32188139	160
novel_circ_001510	4.33333	2.33333	238.036	84.3911	-1.49602	0.236825	1	no	ncbi_395355	NC_006089.5	+	32200277	32202438	309
novel_circ_001511	0	1	0.001	39.0455	15.2529	0.496248	1	no	ncbi_420628	NC_006089.5	+	32229927	32240509	343
novel_circ_001512	0.666667	0	39.0961	0.001	-15.2547	0.684545	1	no	ncbi_420629	NC_006089.5	-	32426289	32480068	558
novel_circ_001513	2.66667	3.66667	122.12	135.494	0.149935	1	1	no	ncbi_420632	NC_006089.5	-	32903661	32912113	393
novel_circ_001514	0.333333	1.66667	16.2048	80.4363	2.31142	0.460032	1	no	ncbi_395490	NC_006089.5	+	32949588	32952531	450
novel_circ_001515	1	1	58.6441	27.5308	-1.09094	0.8449	1	no	ncbi_428435	NC_006089.5	+	33267867	33280455	288
novel_circ_001516	0.666667	0	26.9785	0.001	-14.7195	0.732451	1	no	ncbi_420636	NC_006089.5	-	33913913	33914158	246
novel_circ_001517	0	0.666667	0.001	29.8686	14.8663	0.775992	1	no	ncbi_776178	NC_006089.5	-	33940613	33945385	4773
novel_circ_001518	0	0.666667	0.001	18.3538	14.1638	1	1	no	ncbi_420637	NC_006089.5	-	33942037	33942745	709
novel_circ_001519	0.666667	0	39.0961	0.001	-15.2547	0.68454	1	no	NA	NC_006089.5	-	34028342	34028630	289
novel_circ_001520	0	1	0.001	44.8029	15.4513	0.636052	1	no	NA	NC_006089.5	+	34315816	34316687	872
novel_circ_001521	2	1	98.4843	33.2881	-1.56489	0.254245	1	no	ncbi_395109	NC_006089.5	-	34337725	34404562	1190
novel_circ_001522	1	0.333333	40.4678	14.9343	-1.43815	0.809906	1	no	ncbi_395109	NC_006089.5	-	34346614	34404562	1074
novel_circ_001523	1	1	43.1834	44.8029	0.0531153	1	1	no	ncbi_395109	NC_006089.5	-	34350173	34350590	418
novel_circ_001524	0.666667	1	33.0373	39.0455	0.24106	1	1	no	ncbi_395109	NC_006089.5	-	34363922	34376744	296
novel_circ_001525	6.33333	7.33333	294.942	322.812	0.130264	0.93057	1	no	ncbi_395109	NC_006089.5	-	34363922	34404562	452
novel_circ_001526	0.666667	0	26.9785	0.001	-14.7195	0.732495	1	no	ncbi_395109	NC_006089.5	-	34374740	34374905	166
novel_circ_001527	1.33333	6	62.7314	231.404	1.88315	0.030488	1	yes	ncbi_395109	NC_006089.5	-	34376558	34404562	343
novel_circ_001528	1	4	55.3009	133.156	1.26774	0.399654	1	no	ncbi_395109	NC_006089.5	-	34404407	34404562	156
novel_circ_001529	0	2	0.001	89.6057	16.4513	0.239058	1	no	ncbi_420645	NC_006089.5	+	34551069	34553776	2708
novel_circ_001530	1.66667	0.333333	81.0241	14.9343	-2.43972	0.505304	1	no	ncbi_420645	NC_006089.5	+	34551069	34554300	3232
novel_circ_001531	0	0.666667	0.001	18.3538	14.1638	1	1	no	ncbi_420646	NC_006089.5	+	34649299	34650724	1426
novel_circ_001532	1.33333	1	53.9571	44.8029	-0.268221	1	1	no	ncbi_420646	NC_006089.5	-	34764595	34778893	486
novel_circ_001533	1.33333	0	53.9571	0.001	-15.7195	0.441735	1	no	ncbi_420646	NC_006089.5	-	34897170	34898784	1615
novel_circ_001534	4.66667	4	221.232	170.585	-0.375069	0.637806	1	no	ncbi_420647	NC_006089.5	-	35213792	35219842	789
novel_circ_001535	0.666667	0	39.0961	0.001	-15.2547	0.684535	1	no	ncbi_428441	NC_006089.5	-	35830440	35832731	2292
novel_circ_001536	0	0.666667	0.001	35.6297	15.1208	0.800734	1	no	NA	NC_006089.5	-	36664124	36666537	2414
novel_circ_001537	1	0	51.9577	0.001	-15.6651	0.473295	1	no	ncbi_776043	NC_006089.5	+	36973440	36989820	281
novel_circ_001538	2	0	107.259	0.001	-16.7107	0.0991799	1	no	ncbi_396266	NC_006089.5	+	37592829	37593328	500
novel_circ_001539	1	0	40.4678	0.001	-15.3045	0.605828	1	no	ncbi_396266	NC_006089.5	+	37708399	37712852	4454
novel_circ_001540	0	0.666667	0.001	29.8686	14.8663	0.776027	1	no	ncbi_395966	NC_006089.5	+	37797325	37798697	1373
novel_circ_001541	0.666667	0.666667	39.0961	29.8686	-0.388396	1	1	no	ncbi_420658	NC_006089.5	-	38405875	38419301	1144
novel_circ_001542	3.66667	4	183.479	164.82	-0.154727	1	1	no	ncbi_420658	NC_006089.5	-	38419113	38434805	712
novel_circ_001543	0.666667	0.333333	32.4097	14.9343	-1.1178	1	1	no	ncbi_420658	NC_006089.5	-	38422479	38434805	362
novel_circ_001544	1	0.333333	55.3009	14.9343	-1.88868	0.595023	1	no	ncbi_420659	NC_006089.5	+	38736500	38750311	13812
novel_circ_001545	0.333333	0.666667	13.4893	29.8686	1.14682	1	1	no	ncbi_420661	NC_006089.5	+	38948962	38955580	6619
novel_circ_001546	0.666667	0	26.9785	0.001	-14.7195	0.732539	1	no	ncbi_420661	NC_006089.5	+	39204595	39294613	321
novel_circ_001547	0.333333	3.33333	19.548	126.317	2.69195	0.0495045	1	yes	ncbi_396399	NC_006089.5	-	39774513	39778115	3603
novel_circ_001548	0.333333	1	16.2048	47.6834	1.55706	0.757199	1	no	ncbi_396399	NC_006089.5	+	39774818	39778427	2093
novel_circ_001549	9.66667	13	435.061	553.684	0.347847	0.704693	1	no	ncbi_396399	NC_006089.5	+	39775437	39779156	1973
novel_circ_001550	3	6.33333	135.609	254.972	0.910888	0.271203	1	no	ncbi_396399	NC_006089.5	+	39778579	39780542	342
novel_circ_001551	1.66667	1.33333	87.7106	36.7077	-1.25667	0.676305	1	no	ncbi_396399	NC_006089.5	+	39792260	39797460	942
novel_circ_001552	0	0.666667	0.001	29.8686	14.8663	0.776061	1	no	ncbi_396399	NC_006089.5	-	39792384	39792649	266
novel_circ_001553	0.666667	0	26.9785	0.001	-14.7195	0.732583	1	no	ncbi_396399	NC_006089.5	+	39811547	39811794	248
novel_circ_001554	1.66667	2.66667	84.995	107.96	0.345041	1	1	no	NA	NC_006089.5	-	40053390	40057114	3725
novel_circ_001555	0.333333	1.66667	16.2048	57.3993	1.82461	0.531964	1	no	NA	NC_006089.5	-	40053390	40060088	6699
novel_circ_001556	0	1.33333	0.001	71.2593	16.1208	0.397319	1	no	NA	NC_006089.5	-	40074596	40074844	249
novel_circ_001557	0	1	0.001	27.5308	14.7488	0.759772	1	no	ncbi_428444	NC_006089.5	+	40098333	40100521	397
novel_circ_001558	0	0.666667	0.001	29.8686	14.8663	0.776096	1	no	ncbi_428444	NC_006089.5	-	40100323	40102237	1915
novel_circ_001559	4	6.66667	199.684	269.91	0.434759	0.560462	1	no	ncbi_428444	NC_006089.5	+	40118501	40120360	572
novel_circ_001560	0	0.666667	0.001	29.8686	14.8663	0.77613	1	no	ncbi_428444	NC_006089.5	+	40118501	40125334	1073
novel_circ_001561	0	0.666667	0.001	35.6297	15.1208	0.800773	1	no	ncbi_428444	NC_006089.5	+	40118533	40119572	250
novel_circ_001562	0	0.666667	0.001	18.3538	14.1638	1	1	no	ncbi_428444	NC_006089.5	+	40118641	40125334	933
novel_circ_001563	0	0.666667	0.001	29.8686	14.8663	0.776165	1	no	ncbi_428444	NC_006089.5	+	40122703	40125334	501
novel_circ_001564	0.666667	0	26.9785	0.001	-14.7195	0.732628	1	no	ncbi_428444	NC_006089.5	+	40125157	40127576	900
novel_circ_001565	0	0.666667	0.001	29.8686	14.8663	0.7762	1	no	ncbi_428444	NC_006089.5	-	40127547	40127831	285
novel_circ_001566	0	0.666667	0.001	29.8686	14.8663	0.776234	1	no	ncbi_428444	NC_006089.5	-	40127880	40128860	981
novel_circ_001567	0	0.666667	0.001	29.8686	14.8663	0.776269	1	no	ncbi_428444	NC_006089.5	-	40127914	40128278	365
novel_circ_001568	0	0.666667	0.001	29.8686	14.8663	0.776303	1	no	ncbi_428444	NC_006089.5	-	40128368	40128588	221
novel_circ_001569	0.333333	1.66667	16.2048	54.5225	1.75043	0.552398	1	no	ncbi_420663	NC_006089.5	-	40146111	40153007	631
novel_circ_001570	1.33333	1.66667	62.7314	57.3993	-0.128154	1	1	no	ncbi_420663	NC_006089.5	-	40170178	40205833	808
novel_circ_001571	2	3	107.886	125.774	0.221327	1	1	no	ncbi_420663	NC_006089.5	-	40179095	40205833	653
novel_circ_001572	3.66667	8	196.852	355.565	0.852999	0.385082	1	no	ncbi_420663	NC_006089.5	-	40194954	40205833	442
novel_circ_001573	0.666667	0	32.4097	0.001	-14.9841	0.775916	1	no	ncbi_420663	NC_006089.5	-	40194954	40208799	3408
novel_circ_001574	0	0.666667	0.001	35.6297	15.1208	0.800812	1	no	ncbi_420667	NC_006089.5	+	40384483	40384691	209
novel_circ_001575	0	0.666667	0.001	18.3538	14.1638	1	1	no	ncbi_420668	NC_006089.5	-	40409867	40412108	348
novel_circ_001576	0.666667	0	26.9785	0.001	-14.7195	0.732672	1	no	ncbi_420669	NC_006089.5	+	40452804	40454098	268
novel_circ_001577	2.33333	0.666667	105.915	18.3538	-2.52875	0.138481	1	no	ncbi_420675	NC_006089.5	-	40969580	40987688	1283
novel_circ_001578	27	14	1276.06	563.928	-1.17811	0.0274221	1	yes	ncbi_420675	NC_006089.5	-	40985888	40987688	793
novel_circ_001579	0	0.666667	0.001	18.3538	14.1638	1	1	no	ncbi_420678	NC_006089.5	+	41212705	41212982	278
novel_circ_001580	0.666667	0	32.4097	0.001	-14.9841	0.775924	1	no	ncbi_420678	NC_006089.5	-	41213343	41235847	1305
novel_circ_001581	1	0.666667	58.6441	26.9918	-1.11947	0.826661	1	no	ncbi_420678	NC_006089.5	-	41213737	41235847	911
novel_circ_001582	4	2.66667	184.223	107.963	-0.770915	0.369629	1	no	ncbi_420678	NC_006089.5	-	41235752	41257917	22166
novel_circ_001583	1.33333	1.33333	62.1038	53.9798	-0.202261	1	1	no	ncbi_420678	NC_006089.5	-	41245414	41257917	12504
novel_circ_001584	1.66667	1.66667	78.9362	45.8846	-0.782678	0.79506	1	no	ncbi_420678	NC_006089.5	-	41255342	41257917	2576
novel_circ_001585	0.666667	0.666667	26.9785	32.7491	0.279644	1	1	no	ncbi_428449	NC_006089.5	-	41551315	41551525	211
novel_circ_001586	0	1.33333	0.001	36.7077	15.1638	0.586745	1	no	ncbi_428450	NC_006089.5	-	41665371	41666518	1148
novel_circ_001587	1	0	43.1834	0.001	-15.3982	0.463343	1	no	ncbi_420686	NC_006089.5	-	41835787	41838424	265
novel_circ_001588	1.33333	1.66667	72.1334	45.8846	-0.652657	0.833872	1	no	ncbi_420694	NC_006089.5	-	42603191	42605067	678
novel_circ_001589	5.66667	4	255.641	141.79	-0.850357	0.33431	1	no	ncbi_420698	NC_006089.5	+	42742750	42744369	325
novel_circ_001590	6.33333	1.66667	307.892	57.3993	-2.42332	0.149934	1	no	ncbi_420698	NC_006089.5	+	42742750	42745038	994
novel_circ_001591	0.333333	1	16.2048	39.0455	1.26873	0.767209	1	no	ncbi_420698	NC_006089.5	+	42742750	42745092	1048
novel_circ_001592	1	0	40.4678	0.001	-15.3045	0.605716	1	no	ncbi_420698	NC_006089.5	+	42742750	42748972	643
novel_circ_001593	1.33333	0	53.9571	0.001	-15.7195	0.44163	1	no	ncbi_420700	NC_006089.5	+	42773141	42773366	226
novel_circ_001594	0	1.33333	0.001	71.2593	16.1208	0.39723	1	no	ncbi_420703	NC_006089.5	+	43014725	43016700	558
novel_circ_001595	1.33333	1	56.6726	33.2881	-0.767644	0.767254	1	no	ncbi_420705	NC_006089.5	+	43080817	43083839	455
novel_circ_001596	5.33333	7.66667	264.503	294.564	0.155295	0.909307	1	no	ncbi_420705	NC_006089.5	+	43080817	43093203	765
novel_circ_001597	0	0.666667	0.001	29.8686	14.8663	0.776338	1	no	ncbi_420705	NC_006089.5	+	43083715	43093203	435
novel_circ_001598	0	0.666667	0.001	29.8686	14.8663	0.776372	1	no	ncbi_420708	NC_006089.5	-	43155487	43157294	614
novel_circ_001599	1	1	49.2421	50.564	0.0382156	1	1	no	ncbi_420708	NC_006089.5	-	43156878	43157196	319
novel_circ_001600	1.33333	1.33333	53.9571	36.7077	-0.55573	1	1	no	ncbi_420714	NC_006089.5	+	43688247	43688539	293
novel_circ_001601	0	0.666667	0.001	35.6297	15.1208	0.800851	1	no	ncbi_420714	NC_006089.5	+	43753516	43754078	563
novel_circ_001602	0	1.66667	0.001	45.8846	15.4857	0.540939	1	no	ncbi_395181	NC_006089.5	+	44295294	44298981	3688
novel_circ_001603	0	0.666667	0.001	18.3538	14.1638	1	1	no	ncbi_395181	NC_006089.5	+	44295320	44297471	2152
novel_circ_001604	1	4.33333	43.1834	162.49	1.9118	0.174954	1	no	ncbi_395181	NC_006089.5	+	44296231	44297394	1164
novel_circ_001605	1.66667	2.33333	72.8775	98.7827	0.438785	0.859081	1	no	ncbi_395181	NC_006089.5	-	44296233	44297394	280
novel_circ_001606	0.666667	1.66667	26.9785	63.1567	1.22712	0.791018	1	no	ncbi_395181	NC_006089.5	+	44296234	44297391	1158
novel_circ_001607	0.666667	0	32.4097	0.001	-14.9841	0.775933	1	no	ncbi_395181	NC_006089.5	+	44296234	44297394	1161
novel_circ_001608	0	0.666667	0.001	18.3538	14.1638	1	1	no	ncbi_395181	NC_006089.5	+	44296240	44297394	1155
novel_circ_001609	0	0.666667	0.001	18.3538	14.1638	1	1	no	ncbi_395181	NC_006089.5	-	44296266	44297344	197
novel_circ_001610	0	1.33333	0.001	36.7077	15.1638	0.586624	1	no	ncbi_428458	NC_006089.5	-	44573960	44591456	1268
novel_circ_001611	1	4	58.6441	182.096	1.63464	0.267488	1	no	ncbi_428458	NC_006089.5	-	44582162	44591456	814
novel_circ_001612	18.6667	28.3333	909.366	1137.04	0.322345	0.430111	1	no	ncbi_428458	NC_006089.5	-	44582827	44591456	706
novel_circ_001613	1.66667	0	81.0241	0.001	-16.3061	0.310611	1	no	ncbi_420724	NC_006089.5	-	44616901	44620114	647
novel_circ_001614	2.33333	1.33333	109.258	62.6214	-0.803011	0.653756	1	no	ncbi_420724	NC_006089.5	-	44703762	44726576	2418
novel_circ_001615	6	6	310.286	277.474	-0.161248	0.855657	1	no	ncbi_420724	NC_006089.5	-	44703762	44729969	2522
novel_circ_001616	1	1	43.1834	41.926	-0.0426291	1	1	no	ncbi_420724	NC_006089.5	-	44703762	44740830	2601
novel_circ_001617	0.666667	1	29.6941	27.5308	-0.109131	1	1	no	ncbi_420724	NC_006089.5	-	44719620	44726576	337
novel_circ_001618	2	2.66667	89.0823	107.963	0.27733	1	1	no	ncbi_420724	NC_006089.5	-	44719620	44729969	441
novel_circ_001619	1	1.33333	40.4678	53.9798	0.415645	1	1	no	ncbi_420724	NC_006089.5	-	44724800	44729969	370
novel_circ_001620	6.33333	3	302.883	102.745	-1.5597	0.0515004	1	no	ncbi_428459	NC_006089.5	+	45391067	45402986	974
novel_circ_001621	1.33333	0.666667	62.1038	18.3538	-1.7586	0.554252	1	no	ncbi_420735	NC_006089.5	-	46236455	46311485	75031
novel_circ_001622	1.33333	0.666667	59.3882	18.3538	-1.69409	0.533543	1	no	ncbi_420735	NC_006089.5	+	46334048	46334197	150
novel_circ_001623	1.66667	0.666667	78.9362	18.3538	-2.10461	0.315741	1	no	ncbi_420735	NC_006089.5	+	46394013	46401368	537
novel_circ_001624	1	0	48.6145	0.001	-15.5691	0.60705	1	no	ncbi_420735	NC_006089.5	+	46455369	46470074	14706
novel_circ_001625	1.66667	0	84.995	0.001	-16.3751	0.0909446	1	no	ncbi_420735	NC_006089.5	+	46529126	46536727	7602
novel_circ_001626	0.666667	0	32.4097	0.001	-14.9841	0.775941	1	no	ncbi_420735	NC_006089.5	+	46573245	46576332	3088
novel_circ_001627	1.33333	0	68.1625	0.001	-16.0567	0.254478	1	no	ncbi_420742	NC_006089.5	+	46961507	46967023	350
novel_circ_001628	0.666667	3.33333	39.0961	106.164	1.4412	0.404533	1	no	ncbi_420742	NC_006089.5	+	46964737	46973339	984
novel_circ_001629	0.333333	1.66667	13.4893	63.1604	2.22721	0.534884	1	no	ncbi_420742	NC_006089.5	+	46972833	46973356	253
novel_circ_001630	1.33333	0	78.1922	0.001	-16.2547	0.371585	1	no	ncbi_420744	NC_006089.5	-	47573401	47575959	257
novel_circ_001631	0.666667	0	32.4097	0.001	-14.9841	0.77595	1	no	ncbi_420745	NC_006089.5	-	47660926	47715683	53691
novel_circ_001632	1.33333	0.666667	66.0746	24.1112	-1.45439	0.773953	1	no	ncbi_420745	NC_006089.5	-	47783664	47860389	1282
novel_circ_001633	1.66667	0	87.7106	0.001	-16.4205	0.151075	1	no	ncbi_420745	NC_006089.5	-	47820433	47821005	573
novel_circ_001634	1.33333	1.66667	68.7902	80.4363	0.225643	1	1	no	ncbi_420745	NC_006089.5	-	47820433	47841946	13272
novel_circ_001635	1.33333	1.33333	64.8193	62.6214	-0.0497676	1	1	no	ncbi_420745	NC_006089.5	-	47820433	47860389	13808
novel_circ_001636	10	9	486.363	334.152	-0.541527	0.406426	1	no	ncbi_420745	NC_006089.5	-	47833142	47841946	563
novel_circ_001637	2	2	99.112	69.4568	-0.512943	0.828234	1	no	ncbi_420745	NC_006089.5	-	47833142	47860304	1014
novel_circ_001638	0.666667	0.333333	26.9785	9.17692	-1.55573	1	1	no	ncbi_420745	NC_006089.5	-	47833142	47860306	1016
novel_circ_001639	7.33333	12	360.272	459.927	0.352317	0.543984	1	no	ncbi_420745	NC_006089.5	-	47833142	47860389	1099
novel_circ_001640	0.666667	3.33333	26.9785	152.231	2.49638	0.11985	1	no	ncbi_420745	NC_006089.5	-	47839695	47860389	773
novel_circ_001641	1	0.333333	40.4678	9.17692	-2.14069	0.808595	1	no	ncbi_420745	NC_006089.5	-	47849337	47860389	521
novel_circ_001642	0	1.33333	0.001	59.7372	15.8663	0.455328	1	no	ncbi_420745	NC_006089.5	-	47849337	47884516	1095
novel_circ_001643	3.66667	2	184.735	86.7289	-1.09087	0.441586	1	no	ncbi_420745	NC_006089.5	-	47876353	47884516	574
novel_circ_001644	0.666667	0	39.0961	0.001	-15.2547	0.684531	1	no	ncbi_420745	NC_006089.5	-	47909067	47910887	1821
novel_circ_001645	0	0.666667	0.001	29.8686	14.8663	0.776407	1	no	ncbi_420750	NC_006089.5	-	48018327	48022439	496
novel_circ_001646	1.33333	0	53.9571	0.001	-15.7195	0.441531	1	no	ncbi_420750	NC_006089.5	-	48022289	48023473	391
novel_circ_001647	1	0.666667	45.8989	18.3538	-1.32238	0.744418	1	no	ncbi_420750	NC_006089.5	-	48022325	48023473	355
novel_circ_001648	0	1	0.001	27.5308	14.7488	0.759662	1	no	ncbi_420757	NC_006089.5	+	48647142	48649996	2855
novel_circ_001649	0	0.666667	0.001	18.3538	14.1638	1	1	no	ncbi_420757	NC_006089.5	-	48764712	48783588	18877
novel_circ_001650	0.666667	0	26.9785	0.001	-14.7195	0.732716	1	no	ncbi_420757	NC_006089.5	-	48818271	48860906	3488
novel_circ_001651	5.33333	6.33333	246.955	229.062	-0.108508	1	1	no	ncbi_420757	NC_006089.5	-	48854328	48860958	359
novel_circ_001652	0.666667	1	32.4097	44.8029	0.467167	1	1	no	ncbi_420759	NC_006089.5	+	48965452	48965779	328
novel_circ_001653	0.333333	0.666667	16.2048	18.3538	0.179658	1	1	no	ncbi_420759	NC_006089.5	+	48991359	48993350	216
novel_circ_001654	0	1	0.001	44.8066	15.4514	0.515302	1	no	ncbi_420765	NC_006089.5	+	49858202	49863142	537
novel_circ_001655	8.33333	11	384.652	441.041	0.197361	0.837559	1	no	ncbi_420766	NC_006089.5	+	49898536	49899141	606
novel_circ_001656	9	5.66667	412.258	213.585	-0.948736	0.170033	1	no	ncbi_420766	NC_006089.5	+	49898536	49910669	914
novel_circ_001657	57.3333	50.3333	2707.89	1909.69	-0.50383	0.103096	1	no	ncbi_420766	NC_006089.5	+	49898536	49915026	1085
novel_circ_001658	0	1	0.001	44.8029	15.4513	0.635825	1	no	ncbi_420766	NC_006089.5	+	49898536	49916653	2712
novel_circ_001659	1.33333	2.66667	59.3882	110.84	0.900232	0.647951	1	no	ncbi_420766	NC_006089.5	+	49898536	49930533	1332
novel_circ_001660	6.66667	3	321.804	125.774	-1.35534	0.0727904	1	no	ncbi_420766	NC_006089.5	+	49910047	49915026	482
novel_circ_001661	1	2	52.5854	66.5763	0.340347	0.797803	1	no	ncbi_420766	NC_006089.5	+	49910050	49915026	479
novel_circ_001662	4.33333	5.66667	200.428	207.828	0.0523024	1	1	no	ncbi_420766	NC_006089.5	+	49935940	49939645	455
novel_circ_001663	3	1.33333	166.53	53.9835	-1.6252	0.308543	1	no	ncbi_420769	NC_006089.5	-	50736749	50739868	475
novel_circ_001664	0	0.666667	0.001	18.3538	14.1638	1	1	no	ncbi_420771	NC_006089.5	+	51141934	51142293	360
novel_circ_001665	0	1	0.001	27.5308	14.7488	0.759552	1	no	ncbi_420771	NC_006089.5	-	51141934	51142293	360
novel_circ_001666	0	1.33333	0.001	36.7077	15.1638	0.58647	1	no	ncbi_776358	NC_006089.5	+	51736760	51737011	252
novel_circ_001667	0	1.33333	0.001	36.7077	15.1638	0.586282	1	no	ncbi_776358	NC_006089.5	-	51736760	51737011	252
novel_circ_001668	1	0.333333	52.5854	9.17692	-2.51858	0.757008	1	no	ncbi_420779	NC_006089.5	-	51754279	51764550	863
novel_circ_001669	0	0.666667	0.001	18.3538	14.1638	1	1	no	ncbi_420780	NC_006089.5	-	52859365	52859639	275
novel_circ_001670	1	1.66667	48.6145	57.3993	0.239648	1	1	no	ncbi_420780	NC_006089.5	-	52926378	52927665	1288
novel_circ_001671	0.333333	0.666667	13.4893	18.3538	0.44427	1	1	no	ncbi_420780	NC_006089.5	+	52978271	52978890	620
novel_circ_001672	16.6667	15	828.431	640.394	-0.371421	0.575667	1	no	ncbi_420784	NC_006089.5	-	54304645	54312996	899
novel_circ_001673	0.666667	0	39.0961	0.001	-15.2547	0.684526	1	no	ncbi_420784	NC_006089.5	-	54305302	54312996	735
novel_circ_001674	0	1	0.001	33.2881	15.0227	0.64649	1	no	ncbi_420784	NC_006089.5	-	54305975	54312996	632
novel_circ_001675	2.33333	2.33333	102.572	78.6337	-0.383411	0.823815	1	no	ncbi_420784	NC_006089.5	-	54308043	54312996	491
novel_circ_001676	0.666667	0	39.0961	0.001	-15.2547	0.684521	1	no	ncbi_420785	NC_006089.5	+	54400385	54400552	168
novel_circ_001677	0	0.666667	0.001	18.3538	14.1638	1	1	no	ncbi_420785	NC_006089.5	+	54400394	54400610	217
novel_circ_001678	0.666667	0	26.9785	0.001	-14.7195	0.73276	1	no	ncbi_420790	NC_006089.5	-	54938652	54943953	347
novel_circ_001679	88.6667	97.6667	4106.45	3941.18	-0.0592619	0.893705	1	no	ncbi_420792	NC_006089.5	-	55117245	55118504	1260
novel_circ_001680	1	0.666667	43.1834	35.6297	-0.277397	1	1	no	ncbi_420792	NC_006089.5	-	55132038	55145117	1331
novel_circ_001681	0.666667	0.333333	32.4097	17.8148	-0.863345	1	1	no	ncbi_420795	NC_006089.5	-	55322308	55325662	397
novel_circ_001682	0	0.666667	0.001	18.3538	14.1638	1	1	no	ncbi_420796	NC_006089.5	+	55379626	55383165	1206
novel_circ_001683	1.66667	3	78.3086	137.297	0.810053	0.570601	1	no	ncbi_420796	NC_006089.5	+	55413267	55415172	166
novel_circ_001684	6	10.3333	294.198	434.198	0.561569	0.452076	1	no	ncbi_420797	NC_006089.5	+	55513139	55513587	302
novel_circ_001685	1	0	48.6145	0.001	-15.5691	0.606884	1	no	NA	NC_006089.5	+	55535731	55536070	340
novel_circ_001686	1.33333	0	65.447	0.001	-15.998	0.232486	1	no	ncbi_374094	NC_006089.5	+	55941449	55942514	495
novel_circ_001687	0.666667	0.333333	39.0961	14.9343	-1.3884	0.834776	1	no	ncbi_374094	NC_006089.5	+	55962612	55963470	256
novel_circ_001688	1.33333	0	53.9571	0.001	-15.7195	0.441367	1	no	ncbi_420804	NC_006089.5	+	56008766	56009607	842
novel_circ_001689	5	5.33333	210.486	187.136	-0.169635	1	1	no	ncbi_420805	NC_006089.5	-	56055257	56055510	254
novel_circ_001690	1.33333	0.333333	66.0746	9.17692	-2.84801	0.55409	1	no	ncbi_428474	NC_006089.5	+	56220841	56227702	188
novel_circ_001691	0	1.66667	0.001	63.1567	15.9466	0.293152	1	no	ncbi_420813	NC_006089.5	-	56411017	56446005	727
novel_circ_001692	1.33333	0	78.1922	0.001	-16.2547	0.371252	1	no	ncbi_420813	NC_006089.5	-	56411017	56470579	2977
novel_circ_001693	8.66667	7.66667	440.347	260.012	-0.760062	0.380994	1	no	ncbi_420813	NC_006089.5	-	56435192	56446005	536
novel_circ_001694	5.66667	4.66667	261.699	180.297	-0.537536	0.490263	1	no	ncbi_420813	NC_006089.5	-	56435192	56470128	2335
novel_circ_001695	4.66667	2.33333	253.613	81.5143	-1.63751	0.223442	1	no	ncbi_420813	NC_006089.5	-	56453716	56470128	1799
novel_circ_001696	0.333333	1.66667	13.4893	68.9141	2.35299	0.453609	1	no	NA	NC_006089.5	-	58603875	58604682	808
novel_circ_001697	0	0.666667	0.001	29.8686	14.8663	0.776441	1	no	NA	NC_006089.5	-	58603875	58606437	2563
novel_circ_001698	0.666667	1	35.7529	33.2881	-0.103051	1	1	no	NA	NC_006089.5	-	58603875	58611081	7207
novel_circ_001699	1.66667	0.333333	70.1619	14.9343	-2.23206	0.421708	1	no	NA	NC_006089.5	-	58603875	58618890	15016
novel_circ_001700	0	0.666667	0.001	35.6297	15.1208	0.80089	1	no	NA	NC_006089.5	-	58608638	58609007	370
novel_circ_001701	0	0.666667	0.001	35.6297	15.1208	0.800929	1	no	NA	NC_006089.5	-	58669265	58676317	7053
novel_circ_001702	0.666667	2	39.0961	78.091	0.998132	0.827661	1	no	NA	NC_006089.5	-	58709271	58737175	27905
novel_circ_001703	0.666667	0.666667	26.9785	18.3538	-0.55573	1	1	no	NA	NC_006089.5	-	58737065	58754018	16954
novel_circ_001704	0.333333	1.66667	13.4893	51.642	1.93673	0.555	1	no	NA	NC_006089.5	-	58737065	58790962	53898
novel_circ_001705	0.333333	1.66667	13.4893	51.642	1.93673	0.554916	1	no	ncbi_420823	NC_006089.5	-	59166607	59183592	313
novel_circ_001706	0.666667	0	39.0961	0.001	-15.2547	0.684516	1	no	ncbi_420823	NC_006089.5	-	59249178	59297228	371
novel_circ_001707	1	2.33333	40.4678	93.029	1.20091	0.60948	1	no	ncbi_420823	NC_006089.5	-	59408332	59411198	282
novel_circ_001708	1.33333	0.666667	66.0746	24.1112	-1.45439	0.773915	1	no	ncbi_420824	NC_006089.5	-	59420897	59431292	1025
novel_circ_001709	0.666667	0.333333	32.4097	14.9343	-1.1178	1	1	no	ncbi_420824	NC_006089.5	-	59421903	59431292	745
novel_circ_001710	6.66667	6.33333	310.314	243.45	-0.350103	0.713491	1	no	ncbi_420826	NC_006089.5	+	59588855	59589601	224
novel_circ_001711	6.33333	8	290.766	315.248	0.116631	1	1	no	ncbi_420826	NC_006089.5	+	59588855	59593245	320
novel_circ_001712	1	1	45.8989	27.5308	-0.737416	1	1	no	ncbi_420826	NC_006089.5	+	59588855	59610592	820
novel_circ_001713	0.666667	1	39.0961	36.1687	-0.112284	1	1	no	ncbi_420827	NC_006089.5	-	60259972	60273426	294
novel_circ_001714	0.333333	1	19.548	44.8066	1.19669	0.774645	1	no	ncbi_420828	NC_006089.5	+	60327571	60333392	611
novel_circ_001715	1.33333	2.33333	72.1334	98.7864	0.453644	0.830945	1	no	ncbi_420829	NC_006089.5	-	60366321	60370217	430
novel_circ_001716	18	15.3333	945.486	591.997	-0.675465	0.313804	1	no	ncbi_420832	NC_006089.5	+	60506448	60507540	1093
novel_circ_001717	0	0.666667	0.001	29.8686	14.8663	0.776476	1	no	ncbi_420838	NC_006089.5	-	60704468	60704920	453
novel_circ_001718	0	0.666667	0.001	18.3538	14.1638	1	1	no	ncbi_420838	NC_006089.5	+	60704850	60705140	291
novel_circ_001719	0.666667	0	26.9785	0.001	-14.7195	0.732804	1	no	ncbi_420839	NC_006089.5	-	61109388	61111407	2020
novel_circ_001720	5.33333	3.33333	263.043	137.836	-0.932351	0.263167	1	no	ncbi_420842	NC_006089.5	+	61531157	61533681	378
novel_circ_001721	2	0	94.5134	0.001	-16.5282	0.157049	1	no	ncbi_420843	NC_006089.5	-	61572314	61580941	2274
novel_circ_001722	1.66667	1	73.5051	50.564	-0.539736	0.806758	1	no	ncbi_420843	NC_006089.5	-	61578916	61580941	2026
novel_circ_001723	3	1	129.55	27.5308	-2.23439	0.210265	1	no	ncbi_420843	NC_006089.5	-	61626788	61627164	377
novel_circ_001724	0	0.666667	0.001	18.3538	14.1638	1	1	no	ncbi_420843	NC_006089.5	-	61663473	61663643	171
novel_circ_001725	1	1.33333	55.3009	36.7077	-0.591221	1	1	no	NA	NC_006089.5	-	61851476	61853922	2447
novel_circ_001726	0	0.666667	0.001	29.8686	14.8663	0.77651	1	no	ncbi_420847	NC_006089.5	-	62036652	62036879	228
novel_circ_001727	1.66667	0	70.1619	0.001	-16.0984	0.21823	1	no	ncbi_420848	NC_006089.5	-	62054704	62068093	1272
novel_circ_001728	0	0.666667	0.001	35.6297	15.1208	0.800968	1	no	ncbi_420848	NC_006089.5	-	62063939	62068093	732
novel_circ_001729	4.33333	2	190.194	69.4568	-1.45328	0.226702	1	no	ncbi_420850	NC_006089.5	+	62102554	62104481	359
novel_circ_001730	2	0.333333	86.9944	17.8148	-2.28784	0.314139	1	no	ncbi_770283	NC_006089.5	+	62159262	62166054	4781
novel_circ_001731	2.66667	1.33333	134.865	36.7077	-1.87736	0.294292	1	no	ncbi_770283	NC_006089.5	+	62159262	62167910	5151
novel_circ_001732	2.66667	0.333333	124.835	9.17692	-3.76587	0.0912917	1	no	ncbi_770283	NC_006089.5	+	62160775	62166054	3268
novel_circ_001733	2.66667	3.33333	128.178	97.5266	-0.394286	0.854104	1	no	ncbi_770283	NC_006089.5	+	62160775	62167910	3638
novel_circ_001734	0.666667	0	32.4097	0.001	-14.9841	0.775958	1	no	ncbi_770283	NC_006089.5	-	62202179	62202923	745
novel_circ_001735	0.666667	0	39.0961	0.001	-15.2547	0.684511	1	no	ncbi_770283	NC_006089.5	+	62202688	62206044	3357
novel_circ_001736	0	1.66667	0.001	51.642	15.6563	0.311151	1	no	ncbi_420856	NC_006089.5	-	62734391	62740326	5936
novel_circ_001737	0.666667	0	32.4097	0.001	-14.9841	0.775966	1	no	ncbi_770433	NC_006089.5	-	63035016	63035290	275
novel_circ_001738	0.666667	0	26.9785	0.001	-14.7195	0.732848	1	no	ncbi_770433	NC_006089.5	-	63093055	63093251	197
novel_circ_001739	0.333333	2	13.4893	106.889	2.98623	0.339795	1	no	ncbi_770433	NC_006089.5	-	63102744	63125515	22772
novel_circ_001740	1	2.66667	45.8989	128.12	1.48096	0.38466	1	no	ncbi_770433	NC_006089.5	-	63121551	63125515	3965
novel_circ_001741	50.6667	35	2407.18	1343.59	-0.84125	0.0552979	1	no	ncbi_770433	NC_006089.5	-	63121790	63125515	3726
novel_circ_001742	0	0.666667	0.001	35.6297	15.1208	0.801007	1	no	ncbi_770433	NC_006089.5	+	63123271	63123517	247
novel_circ_001743	0.666667	1.66667	39.0961	74.6714	0.933532	0.863987	1	no	ncbi_420863	NC_006089.5	+	64134732	64142855	483
novel_circ_001744	0	0.666667	0.001	29.8686	14.8663	0.776545	1	no	ncbi_420871	NC_006089.5	-	64625045	64627247	2203
novel_circ_001745	0	1.66667	0.001	74.6714	16.1883	0.33225	1	no	ncbi_420871	NC_006089.5	-	64627095	64629785	2691
novel_circ_001746	0	0.666667	0.001	18.3538	14.1638	1	1	no	ncbi_420871	NC_006089.5	+	64632537	64633003	467
novel_circ_001747	0	0.666667	0.001	35.6297	15.1208	0.801046	1	no	ncbi_420871	NC_006089.5	-	64632886	64634072	1187
novel_circ_001748	0	1	0.001	44.8029	15.4513	0.635678	1	no	ncbi_420871	NC_006089.5	+	64633891	64634918	1028
novel_circ_001749	0	0.666667	0.001	18.3538	14.1638	1	1	no	ncbi_395920	NC_006089.5	+	64682731	64682982	252
novel_circ_001750	2.33333	1.66667	117.405	83.3131	-0.494875	0.676974	1	no	ncbi_395920	NC_006089.5	-	64703916	64711715	577
novel_circ_001751	1.66667	0	94.397	0.001	-16.5265	0.173502	1	no	ncbi_395920	NC_006089.5	-	64710008	64711715	323
novel_circ_001752	0.666667	0	32.4097	0.001	-14.9841	0.775975	1	no	ncbi_428482	NC_006089.5	-	65280049	65376266	605
novel_circ_001753	1.66667	0.333333	91.6815	9.17692	-3.32055	0.347009	1	no	ncbi_428482	NC_006089.5	-	65368775	65385433	916
novel_circ_001754	6	1	299.424	41.926	-2.83627	0.0059506	1	yes	ncbi_420877	NC_006089.5	-	65637693	65638359	667
novel_circ_001755	0	0.666667	0.001	29.8686	14.8663	0.776579	1	no	NA	NC_006089.5	+	65970770	65980551	9782
novel_circ_001756	6	2	274.561	80.9753	-1.76157	0.0367744	1	yes	ncbi_420881	NC_006089.5	+	66178056	66183658	259
novel_circ_001757	0	0.666667	0.001	35.6297	15.1208	0.801085	1	no	ncbi_420887	NC_006089.5	-	66438424	66438758	335
novel_circ_001758	0.666667	0	39.0961	0.001	-15.2547	0.684506	1	no	ncbi_420887	NC_006089.5	-	66438501	66438705	205
novel_circ_001759	1	0	48.6145	0.001	-15.5691	0.606719	1	no	ncbi_374179	NC_006089.5	+	66460587	66464082	604
novel_circ_001760	0.666667	0.666667	33.0373	29.8686	-0.145468	1	1	no	ncbi_374179	NC_006089.5	-	66465116	66465417	302
novel_circ_001761	0.666667	0	32.4097	0.001	-14.9841	0.775983	1	no	ncbi_420889	NC_006089.5	-	66533634	66545688	591
novel_circ_001762	0.666667	0	26.9785	0.001	-14.7195	0.732892	1	no	ncbi_420889	NC_006089.5	-	66574147	66578922	412
novel_circ_001763	10.3333	7.33333	556.264	296.902	-0.905784	0.288442	1	no	ncbi_420889	NC_006089.5	-	66604896	66612554	460
novel_circ_001764	1.33333	0.666667	60.0159	35.6297	-0.752265	0.802759	1	no	ncbi_420889	NC_006089.5	-	66731135	66732924	421
novel_circ_001765	1.33333	0	53.9571	0.001	-15.7195	0.441292	1	no	ncbi_420890	NC_006089.5	-	67356100	67357584	1485
novel_circ_001766	0.666667	0	26.9785	0.001	-14.7195	0.732936	1	no	ncbi_420890	NC_006089.5	-	67372470	67374106	1637
novel_circ_001767	5.66667	4.33333	257.728	165.366	-0.640186	0.393271	1	no	ncbi_395089	NC_006089.5	+	67597995	67599204	437
novel_circ_001768	1	5.66667	55.3009	256.775	2.21513	0.0496116	1	yes	ncbi_395089	NC_006089.5	+	67597995	67608410	667
novel_circ_001769	0.666667	0.666667	26.9785	18.3538	-0.55573	1	1	no	ncbi_395089	NC_006089.5	-	67605548	67618053	12506
novel_circ_001770	0	1.33333	0.001	36.7077	15.1638	0.586094	1	no	ncbi_420894	NC_006089.5	-	67626073	67627254	256
novel_circ_001771	0	0.666667	0.001	35.6297	15.1208	0.801123	1	no	ncbi_420897	NC_006089.5	+	67700618	67700961	344
novel_circ_001772	2	3.66667	95.7687	129.733	0.437919	0.848453	1	no	ncbi_420902	NC_006089.5	+	67815983	67827787	1241
novel_circ_001773	0.666667	0.333333	26.9785	17.8148	-0.598733	1	1	no	ncbi_420904	NC_006089.5	-	67990063	67991384	364
novel_circ_001774	0	0.666667	0.001	35.6297	15.1208	0.801162	1	no	ncbi_420904	NC_006089.5	-	67991184	68035491	1585
novel_circ_001775	1	4.33333	43.1834	168.243	1.962	0.0695652	1	no	ncbi_420904	NC_006089.5	-	67999663	68009274	894
novel_circ_001776	0	2.33333	0.001	72.8764	16.1532	0.202549	1	no	ncbi_420904	NC_006089.5	-	67999663	68035491	1384
novel_circ_001777	0	0.666667	0.001	18.3538	14.1638	1	1	no	ncbi_420904	NC_006089.5	-	68019092	68035486	490
novel_circ_001778	4.66667	10	217.261	338.642	0.640336	0.40037	1	no	ncbi_420904	NC_006089.5	-	68019097	68035491	490
novel_circ_001779	10	13	475.705	461.54	-0.0436126	1	1	no	ncbi_420904	NC_006089.5	-	68032841	68035491	323
novel_circ_001780	0	0.666667	0.001	18.3538	14.1638	1	1	no	ncbi_420905	NC_006089.5	+	68134388	68135021	634
novel_circ_001781	0.666667	2.66667	26.9785	96.4486	1.83795	0.296861	1	no	ncbi_420905	NC_006089.5	-	68137389	68137552	164
novel_circ_001782	0.666667	0	32.4097	0.001	-14.9841	0.775991	1	no	ncbi_420905	NC_006089.5	-	68147420	68155321	350
novel_circ_001783	0	0.666667	0.001	18.3538	14.1638	1	1	no	ncbi_420905	NC_006089.5	-	68155209	68158414	185
novel_circ_001784	2.33333	0.333333	106.542	9.17692	-3.53727	0.202856	1	no	ncbi_420905	NC_006089.5	-	68155209	68164069	374
novel_circ_001785	0	0.666667	0.001	18.3538	14.1638	1	1	no	ncbi_420905	NC_006089.5	-	68158343	68164069	261
novel_circ_001786	2.66667	3.33333	140.924	140.712	-0.0021637	1	1	no	ncbi_420907	NC_006089.5	-	68249932	68252786	340
novel_circ_001787	15.3333	13.6667	694.249	546.113	-0.346255	0.58657	1	no	ncbi_420907	NC_006089.5	-	68283766	68298253	1109
novel_circ_001788	2.66667	2	125.463	95.3705	-0.395644	0.68546	1	no	ncbi_420907	NC_006089.5	-	68288255	68298253	937
novel_circ_001789	0	0.666667	0.001	18.3538	14.1638	1	1	no	ncbi_420911	NC_006089.5	+	69195343	69196743	1401
novel_circ_001790	0	0.666667	0.001	18.3538	14.1638	1	1	no	ncbi_414842	NC_006089.5	+	69241422	69271359	29938
novel_circ_001791	0.666667	0	32.4097	0.001	-14.9841	0.775961	1	no	ncbi_373905	NC_006089.5	-	75373661	75375240	1580
novel_circ_001792	2	0.333333	104.543	14.9343	-2.8074	0.160548	1	no	ncbi_428492	NC_006089.5	-	75960008	75960527	520
novel_circ_001793	0	1.33333	0.001	36.7077	15.1638	0.585907	1	no	ncbi_769855	NC_006089.5	+	76282395	76283638	1244
novel_circ_001794	0.666667	0	26.9785	0.001	-14.7195	0.732979	1	no	ncbi_769855	NC_006089.5	-	76287917	76292195	563
novel_circ_001795	1.33333	0	60.0159	0.001	-15.8731	0.322271	1	no	NA	NC_006089.5	+	78223705	78225814	2110
novel_circ_001796	3.66667	4	167.391	153.309	-0.12678	1	1	no	ncbi_420926	NC_006089.5	-	78268664	78269978	444
novel_circ_001797	0	0.666667	0.001	18.3538	14.1638	1	1	no	ncbi_420927	NC_006089.5	-	78275701	78275871	171
novel_circ_001798	1.66667	1.66667	72.8775	68.9141	-0.0806741	1	1	no	ncbi_420927	NC_006089.5	-	78281653	78287287	828
novel_circ_001799	0.666667	2	33.0373	72.3336	1.13057	0.57459	1	no	ncbi_420927	NC_006089.5	-	78290460	78297453	359
novel_circ_001800	1.66667	1.33333	79.5639	56.8603	-0.484692	1	1	no	ncbi_420930	NC_006089.5	-	78405616	78407107	496
novel_circ_001801	0.666667	0	32.4097	0.001	-14.9841	0.77593	1	no	ncbi_420931	NC_006089.5	+	78602831	78608621	5791
novel_circ_001802	1.33333	3.66667	59.3882	109.584	0.88379	0.566081	1	no	ncbi_420931	NC_006089.5	+	78602831	78691606	718
novel_circ_001803	4.66667	7.66667	226.035	297.437	0.396039	0.60365	1	no	ncbi_420931	NC_006089.5	+	78671647	78691606	290
novel_circ_001804	1	1.66667	40.4678	80.4325	0.991004	0.821812	1	no	ncbi_420935	NC_006089.5	-	79309160	79311847	389
novel_circ_001805	0.666667	3	26.9785	108.502	2.00784	0.203996	1	no	ncbi_770425	NC_006089.5	-	79716374	79724991	433
novel_circ_001806	0.666667	0.666667	26.9785	29.8686	0.146816	1	1	no	ncbi_770425	NC_006089.5	-	79716374	79743071	1303
novel_circ_001807	1	0	43.1834	0.001	-15.3982	0.463421	1	no	ncbi_770425	NC_006089.5	-	79724446	79724991	274
novel_circ_001808	1.66667	1.66667	75.593	60.2799	-0.326576	1	1	no	ncbi_770425	NC_006089.5	-	79724446	79730144	401
novel_circ_001809	1.66667	0.666667	78.9362	18.3538	-2.10461	0.31566	1	no	ncbi_770425	NC_006089.5	-	79724446	79743071	1144
novel_circ_001810	1.66667	0.333333	76.2207	17.8148	-2.0971	0.336651	1	no	ncbi_770425	NC_006089.5	-	79730018	79743071	870
novel_circ_001811	3.66667	6	171.989	222.769	0.373231	0.784622	1	no	ncbi_770425	NC_006089.5	-	79736871	79743071	743
novel_circ_001812	1	0.333333	48.6145	17.8148	-1.44831	0.810978	1	no	ncbi_395974	NC_006089.5	+	80707377	80710338	944
novel_circ_001813	0	1	0.001	27.5308	14.7488	0.759559	1	no	ncbi_395974	NC_006089.5	-	80728488	80731012	2525
novel_circ_001814	0	0.666667	0.001	29.8686	14.8663	0.776614	1	no	ncbi_420946	NC_006089.5	+	80750190	80750472	283
novel_circ_001815	0	2	0.001	89.6057	16.4513	0.238973	1	no	ncbi_420949	NC_006089.5	-	81072134	81116324	3108
novel_circ_001816	0.666667	0.666667	26.9785	35.6297	0.401267	1	1	no	ncbi_420949	NC_006089.5	-	81116186	81138600	337
novel_circ_001817	0	0.666667	0.001	29.8686	14.8663	0.776648	1	no	ncbi_420949	NC_006089.5	-	81138403	81174808	1474
novel_circ_001818	0.666667	0.333333	39.0961	17.8148	-1.13395	0.839196	1	no	ncbi_420952	NC_006089.5	+	83326421	83340441	590
novel_circ_001819	0	0.666667	0.001	35.6297	15.1208	0.801201	1	no	ncbi_420953	NC_006089.5	-	83559028	83559446	419
novel_circ_001820	0.666667	0.333333	32.4097	14.9343	-1.1178	1	1	no	NA	NC_006089.5	-	83676769	83706768	30000
novel_circ_001821	1	2.66667	40.4678	116.601	1.52674	0.370625	1	no	NA	NC_006089.5	-	83746629	83755863	9235
novel_circ_001822	0	0.666667	0.001	18.3538	14.1638	1	1	no	NA	NC_006089.5	-	83751994	83758768	6775
novel_circ_001823	0.666667	0.333333	39.0961	17.8148	-1.13395	0.839148	1	no	NA	NC_006089.5	-	83751994	83762404	10411
novel_circ_001824	0	0.666667	0.001	18.3538	14.1638	1	1	no	NA	NC_006089.5	+	83755375	83756818	1444
novel_circ_001825	1.33333	0.333333	74.849	9.17692	-3.0279	0.447969	1	no	ncbi_420955	NC_006089.5	-	83812212	83853684	1423
novel_circ_001826	1.33333	0	53.9571	0.001	-15.7195	0.441217	1	no	ncbi_420955	NC_006089.5	-	83812302	83813414	189
novel_circ_001827	0.666667	0	39.0961	0.001	-15.2547	0.684501	1	no	ncbi_420955	NC_006089.5	-	83835520	83853679	573
novel_circ_001828	2	1.66667	95.1411	60.2799	-0.658392	0.788161	1	no	ncbi_420955	NC_006089.5	-	83835520	83853684	578
novel_circ_001829	0	0.666667	0.001	29.8686	14.8663	0.776683	1	no	ncbi_420955	NC_006089.5	-	83835520	83859969	1781
novel_circ_001830	1	0	40.4678	0.001	-15.3045	0.605605	1	no	ncbi_420955	NC_006089.5	+	83835576	83838926	3351
novel_circ_001831	0	0.666667	0.001	35.6297	15.1208	0.80124	1	no	ncbi_420956	NC_006089.5	+	83929021	83929215	195
novel_circ_001832	0.333333	0.666667	16.2048	35.6297	1.13666	1	1	no	ncbi_420957	NC_006089.5	+	84200370	84281685	81316
novel_circ_001833	0.666667	0.333333	32.4097	9.17692	-1.82034	1	1	no	ncbi_420957	NC_006089.5	-	84237380	84245226	510
novel_circ_001834	1	1	40.4678	33.2881	-0.281767	1	1	no	ncbi_420957	NC_006089.5	-	84237380	84267085	1245
novel_circ_001835	3	0.333333	126.835	14.9343	-3.08625	0.115046	1	no	ncbi_420957	NC_006089.5	-	84255486	84267085	711
novel_circ_001836	0.666667	0	26.9785	0.001	-14.7195	0.733023	1	no	ncbi_420963	NC_006089.5	-	84667071	84696269	937
novel_circ_001837	0.666667	0.333333	32.4097	9.17692	-1.82034	1	1	no	ncbi_420963	NC_006089.5	-	84675705	84696269	760
novel_circ_001838	1.66667	1.66667	81.6518	71.7946	-0.185609	1	1	no	ncbi_420963	NC_006089.5	-	84683455	84696269	639
novel_circ_001839	0.666667	3.33333	29.6941	109.041	1.87663	0.234893	1	no	ncbi_420969	NC_006089.5	-	85652846	85655131	526
novel_circ_001840	1.66667	2	79.5639	83.8521	0.0757326	1	1	no	ncbi_395758	NC_006089.5	-	85673462	85673900	309
novel_circ_001841	0	0.666667	0.001	35.6297	15.1208	0.801279	1	no	ncbi_420974	NC_006089.5	+	85825492	85826051	560
novel_circ_001842	1.66667	0.333333	76.2207	14.9343	-2.35155	0.334634	1	no	ncbi_420974	NC_006089.5	-	85860667	85872548	588
novel_circ_001843	0.666667	0.333333	39.0961	14.9343	-1.3884	0.834706	1	no	ncbi_420978	NC_006089.5	+	87871901	87878710	664
novel_circ_001844	0.666667	0	32.4097	0.001	-14.9841	0.775899	1	no	ncbi_420978	NC_006089.5	+	87871901	87893085	1087
novel_circ_001845	0	0.666667	0.001	29.8686	14.8663	0.776717	1	no	ncbi_420993	NC_006089.5	+	89122187	89154900	2205
novel_circ_001846	0	0.666667	0.001	29.8686	14.8663	0.776752	1	no	ncbi_420993	NC_006089.5	+	89132972	89141696	729
novel_circ_001847	2	4	95.1411	150.425	0.660901	0.728138	1	no	ncbi_395234	NC_006089.5	-	89172539	89177919	1119
novel_circ_001848	1.33333	1.33333	62.7314	53.9835	-0.216669	1	1	no	ncbi_395234	NC_006089.5	-	89173754	89177919	1038
novel_circ_001849	0	1	0.001	27.5308	14.7488	0.759567	1	no	ncbi_420994	NC_006089.5	+	89269572	89279410	5158
novel_circ_001850	0.666667	1	39.0961	41.926	0.100822	1	1	no	ncbi_420994	NC_006089.5	+	89274501	89279410	229
novel_circ_001851	0	1.66667	0.001	57.3993	15.8087	0.288928	1	no	ncbi_420994	NC_006089.5	+	89274501	89286245	530
novel_circ_001852	0.333333	1.33333	13.4893	42.4651	1.65446	0.742381	1	no	ncbi_420994	NC_006089.5	+	89274501	89291271	705
novel_circ_001853	1.66667	0	91.6815	0.001	-16.4843	0.176763	1	no	ncbi_420994	NC_006089.5	+	89285458	89291271	476
novel_circ_001854	1.66667	2	82.2795	83.8521	0.0273143	1	1	no	ncbi_420994	NC_006089.5	+	89285458	89295145	730
novel_circ_001855	1.33333	0	78.1922	0.001	-16.2547	0.371041	1	no	ncbi_420994	NC_006089.5	+	89289881	89291101	1221
novel_circ_001856	0	1	0.001	53.4445	15.7058	0.535457	1	no	ncbi_420995	NC_006089.5	-	89301160	89301363	204
novel_circ_001857	1.33333	0	56.6726	0.001	-15.7904	0.318204	1	no	ncbi_421002	NC_006089.5	-	89946413	89967841	1110
novel_circ_001858	0	0.666667	0.001	29.8686	14.8663	0.776786	1	no	NA	NC_006089.5	-	90311430	90311868	439
novel_circ_001859	0.666667	0.666667	32.4097	18.3538	-0.820342	1	1	no	ncbi_396217	NC_006089.5	+	90522456	90558229	522
novel_circ_001860	0	1	0.001	27.5308	14.7488	0.759574	1	no	ncbi_421008	NC_006089.5	-	90585884	90637743	5421
novel_circ_001861	3.33333	2.66667	166.647	73.4154	-1.18264	0.392519	1	no	ncbi_421009	NC_006089.5	+	90815988	90818006	2019
novel_circ_001862	0.333333	1.33333	16.2048	53.9835	1.73609	0.568221	1	no	ncbi_421009	NC_006089.5	+	90815988	90859426	3507
novel_circ_001863	9	7.33333	443.179	265.227	-0.740663	0.25103	1	no	ncbi_421009	NC_006089.5	+	90857939	90859426	1488
novel_circ_001864	1.33333	0	59.3882	0.001	-15.8579	0.30047	1	no	ncbi_421009	NC_006089.5	+	90857939	90865969	1661
novel_circ_001865	0	2	0.001	104.008	16.6663	0.128577	1	no	ncbi_421011	NC_006089.5	-	91589134	91602489	372
novel_circ_001866	0.666667	0	32.4097	0.001	-14.9841	0.775868	1	no	ncbi_421011	NC_006089.5	-	91713054	91713357	304
novel_circ_001867	1	1.66667	43.1834	68.9178	0.674401	0.777635	1	no	ncbi_421011	NC_006089.5	-	91767304	91778044	4942
novel_circ_001868	0.333333	0.666667	13.4893	18.3538	0.44427	1	1	no	ncbi_421011	NC_006089.5	-	91777649	91777972	324
novel_circ_001869	0	0.666667	0.001	35.6297	15.1208	0.801318	1	no	ncbi_421020	NC_006089.5	-	93530524	93530731	208
novel_circ_001870	1.33333	1	59.3882	41.926	-0.50233	1	1	no	ncbi_421023	NC_006089.5	+	93615036	93625282	1086
novel_circ_001871	0	1	0.001	27.5308	14.7488	0.759582	1	no	ncbi_421044	NC_006089.5	+	96626463	96626866	404
novel_circ_001872	1	1.66667	43.1834	74.6714	0.790081	0.834784	1	no	ncbi_421044	NC_006089.5	-	96767724	96803469	601
novel_circ_001873	2	0.666667	91.7979	18.3538	-2.32238	0.281024	1	no	ncbi_421044	NC_006089.5	-	96767724	96858880	685
novel_circ_001874	0.666667	0.333333	32.4097	9.17692	-1.82034	1	1	no	ncbi_421044	NC_006089.5	-	96803010	96858880	544
novel_circ_001875	1.66667	0	70.1619	0.001	-16.0984	0.218228	1	no	ncbi_421044	NC_006089.5	-	96858797	96915925	15191
novel_circ_001876	0.666667	0	26.9785	0.001	-14.7195	0.733067	1	no	NA	NC_006089.5	-	96903480	96915925	12446
novel_circ_001877	1.66667	0	82.2795	0.001	-16.3282	0.13102	1	no	ncbi_421043	NC_006089.5	-	96934152	96948331	2352
novel_circ_001878	0.666667	0	26.9785	0.001	-14.7195	0.733111	1	no	ncbi_396409	NC_006089.5	+	97032238	97041107	560
novel_circ_001879	8	7	420.055	307.878	-0.448222	0.660785	1	no	ncbi_421039	NC_006089.5	+	97058458	97059151	307
novel_circ_001880	1	0	58.6441	0.001	-15.8397	0.507653	1	no	ncbi_107052690	NC_006089.5	+	97316206	97323026	795
novel_circ_001881	0	1.33333	0.001	36.7077	15.1638	0.585771	1	no	ncbi_474379	NC_006089.5	+	97443321	97443783	463
novel_circ_001882	1.66667	0.666667	78.9362	29.8686	-1.40206	0.560599	1	no	ncbi_421052	NC_006089.5	+	97969217	97970669	341
novel_circ_001883	2.66667	1.66667	113.345	60.2799	-0.910976	0.520015	1	no	ncbi_421052	NC_006089.5	+	97990607	97994493	343
novel_circ_001884	0	0.666667	0.001	35.6297	15.1208	0.801357	1	no	ncbi_768928	NC_006089.5	-	98348186	98359677	2140
novel_circ_001885	0	1.66667	0.001	80.4363	16.2956	0.263734	1	no	ncbi_768928	NC_006089.5	-	98350729	98359675	338
novel_circ_001886	0.666667	0	26.9785	0.001	-14.7195	0.733154	1	no	ncbi_768928	NC_006089.5	-	98350731	98352566	185
novel_circ_001887	1	0.666667	55.3009	29.8686	-0.888675	0.812086	1	no	ncbi_768928	NC_006089.5	-	98350731	98359677	338
novel_circ_001888	0.666667	1	39.0961	27.5308	-0.50598	1	1	no	ncbi_430750	NC_006089.5	-	98405552	98411205	289
novel_circ_001889	56	52.3333	2779.28	2042.48	-0.444392	0.269016	1	no	ncbi_425903	NC_006089.5	+	98481277	98489748	286
novel_circ_001890	23.3333	15.6667	1141.88	627.077	-0.8647	0.142584	1	no	ncbi_425903	NC_006089.5	+	98481277	98508521	1561
novel_circ_001891	29.6667	36.3333	1434.53	1469.58	0.0348192	0.974008	1	no	ncbi_425903	NC_006089.5	+	98481328	98489748	235
novel_circ_001892	4	4.66667	197.596	177.42	-0.155386	1	1	no	ncbi_425903	NC_006089.5	+	98481328	98508521	1510
novel_circ_001893	0.666667	0.666667	32.4097	18.3538	-0.820342	1	1	no	ncbi_425903	NC_006089.5	+	98489642	98508521	1382
novel_circ_001894	1.33333	0.333333	62.7314	9.17692	-2.77311	0.483549	1	no	ncbi_425903	NC_006089.5	+	98500316	98508521	1275
novel_circ_001895	0	0.666667	0.001	29.8686	14.8663	0.77682	1	no	ncbi_425903	NC_006089.5	+	98505222	98517005	1083
novel_circ_001896	0.333333	1	13.4893	27.5308	1.02923	1	1	no	ncbi_425903	NC_006089.5	+	98520295	98522316	519
novel_circ_001897	1	0	58.6441	0.001	-15.8397	0.50768	1	no	ncbi_429466	NC_006089.5	-	98529972	98530350	175
novel_circ_001898	0	0.666667	0.001	35.6297	15.1208	0.801396	1	no	ncbi_374024	NC_006089.5	+	98562965	98563854	890
novel_circ_001899	1.66667	2	81.0241	60.8189	-0.413832	1	1	no	ncbi_374024	NC_006089.5	-	98571391	98574380	367
novel_circ_001900	0	1	0.001	27.5308	14.7488	0.75959	1	no	ncbi_425900	NC_006089.5	-	98582386	98587108	2090
novel_circ_001901	1	0.333333	58.6441	17.8148	-1.71891	0.688631	1	no	ncbi_425900	NC_006089.5	-	98584652	98587108	240
novel_circ_001902	0.666667	2.33333	33.0373	90.1522	1.44827	0.432933	1	no	ncbi_425900	NC_006089.5	-	98594198	98625200	5564
novel_circ_001903	0.666667	0	32.4097	0.001	-14.9841	0.775837	1	no	ncbi_425900	NC_006089.5	-	98607772	98609081	345
novel_circ_001904	1	0.333333	48.6145	9.17692	-2.4053	0.810685	1	no	ncbi_425900	NC_006089.5	-	98617110	98625203	279
novel_circ_001905	0	4	0.001	173.465	17.4043	0.00766708	1	yes	ncbi_421055	NC_006089.5	+	100148458	100154462	410
novel_circ_001906	10.3333	11.6667	468.098	519.857	0.151304	0.906546	1	no	ncbi_770011	NC_006089.5	-	100871163	100883210	11316
novel_circ_001907	0	1.33333	0.001	59.7372	15.8663	0.455098	1	no	ncbi_421059	NC_006089.5	+	101006727	101011407	596
novel_circ_001908	0	2	0.001	83.8484	16.3555	0.185171	1	no	ncbi_421057	NC_006089.5	-	101101171	101104604	397
novel_circ_001909	0.666667	0	26.9785	0.001	-14.7195	0.733198	1	no	ncbi_421057	NC_006089.5	-	101111117	101112114	998
novel_circ_001910	0.666667	1	26.9785	44.8066	0.731899	1	1	no	ncbi_421057	NC_006089.5	-	101148088	101159757	11198
novel_circ_001911	0	0.666667	0.001	29.8686	14.8663	0.776855	1	no	ncbi_421057	NC_006089.5	-	101149360	101150069	238
novel_circ_001912	1	1.66667	49.2421	51.642	0.0686505	1	1	no	ncbi_421062	NC_006089.5	+	102137248	102142992	459
novel_circ_001913	2.33333	0	97.1404	0.001	-16.5678	0.105357	1	no	ncbi_421067	NC_006089.5	-	102429789	102436061	1975
novel_circ_001914	32.3333	32	1645.45	1163.13	-0.500467	0.396748	1	no	ncbi_421069	NC_006089.5	+	102486533	102491350	407
novel_circ_001915	3	1.33333	152.53	53.9835	-1.4985	0.381764	1	no	ncbi_421069	NC_006089.5	+	102486533	102498322	474
novel_circ_001916	19.3333	18	928.826	699.961	-0.408134	0.323329	1	no	ncbi_421069	NC_006089.5	+	102486533	102511558	1600
novel_circ_001917	0	2	0.001	72.3374	16.1425	0.192454	1	no	ncbi_421069	NC_006089.5	+	102486533	102528103	1820
novel_circ_001918	0.666667	0	39.0961	0.001	-15.2547	0.684497	1	no	ncbi_421069	NC_006089.5	-	102503745	102505386	1642
novel_circ_001919	0.666667	1	32.4097	27.5308	-0.235379	1	1	no	ncbi_768914	NC_006089.5	+	102916334	102919025	165
novel_circ_001920	1	0.666667	51.9577	26.9918	-0.944819	1	1	no	ncbi_421077	NC_006089.5	+	103259808	103267073	768
novel_circ_001921	2	1	83.6512	39.0455	-1.09923	0.658088	1	no	ncbi_421077	NC_006089.5	+	103265266	103267073	524
novel_circ_001922	0.333333	4.33333	16.2048	142.333	3.13478	0.0521612	1	no	ncbi_421077	NC_006089.5	+	103265266	103271560	618
novel_circ_001923	1	3	45.8989	137.297	1.58076	0.27233	1	no	ncbi_421080	NC_006089.5	+	103373449	103382439	661
novel_circ_001924	0	0.666667	0.001	18.3538	14.1638	1	1	no	ncbi_421083	NC_006089.5	+	103703109	103705026	1918
novel_circ_001925	0	0.666667	0.001	29.8686	14.8663	0.776889	1	no	ncbi_421087	NC_006089.5	+	104341697	104343869	2173
novel_circ_001926	0	0.666667	0.001	29.8686	14.8663	0.776924	1	no	ncbi_414745	NC_006089.5	-	104805053	104808853	751
novel_circ_001927	0	0.666667	0.001	18.3538	14.1638	1	1	no	ncbi_421092	NC_006089.5	-	106149202	106149854	653
novel_circ_001928	0.666667	0	32.4097	0.001	-14.9841	0.775807	1	no	ncbi_421092	NC_006089.5	-	106156419	106159245	356
novel_circ_001929	2	2.33333	101.2	90.1522	-0.166773	1	1	no	ncbi_421095	NC_006089.5	-	106285823	106318326	3762
novel_circ_001930	0	1	0.001	27.5308	14.7488	0.759597	1	no	ncbi_421095	NC_006089.5	-	106307278	106318326	1053
novel_circ_001931	1.33333	1.33333	68.7902	42.4651	-0.695927	0.783421	1	no	ncbi_421095	NC_006089.5	-	106309833	106311691	419
novel_circ_001932	0.666667	2	32.4097	80.9715	1.32099	0.563897	1	no	ncbi_421095	NC_006089.5	-	106309833	106312209	502
novel_circ_001933	0.666667	0.333333	26.9785	17.8148	-0.598733	1	1	no	ncbi_421096	NC_006089.5	+	106335042	106339484	1292
novel_circ_001934	0.666667	0	32.4097	0.001	-14.9841	0.775776	1	no	NA	NC_006089.5	-	106699745	106702503	2759
novel_circ_001935	0	0.666667	0.001	29.8686	14.8663	0.776958	1	no	ncbi_112531844	NC_006089.5	-	106699745	106702915	3171
novel_circ_001936	2.33333	1	117.405	50.564	-1.21531	0.352522	1	no	ncbi_112531844	NC_006089.5	-	106699745	106703470	3726
novel_circ_001937	0	0.666667	0.001	35.6297	15.1208	0.801435	1	no	ncbi_112531844	NC_006089.5	+	106702812	106703429	618
novel_circ_001938	1.33333	0	59.3882	0.001	-15.8579	0.300584	1	no	ncbi_421102	NC_006089.5	+	106971545	107000383	605
novel_circ_001939	1	0	58.6441	0.001	-15.8397	0.507707	1	no	ncbi_421102	NC_006089.5	+	106999698	107000383	203
novel_circ_001940	13	12.6667	639.315	478.288	-0.418648	0.573827	1	no	ncbi_421106	NC_006089.5	+	107716037	107720826	567
novel_circ_001941	0	0.666667	0.001	35.6297	15.1208	0.801474	1	no	ncbi_421106	NC_006089.5	+	107716037	107761216	950
novel_circ_001942	1.66667	1.33333	91.0538	36.7077	-1.31064	0.678755	1	no	ncbi_421106	NC_006089.5	+	107760972	107774382	346
novel_circ_001943	2.66667	1.66667	140.296	45.8846	-1.61239	0.305429	1	no	ncbi_421106	NC_006089.5	+	107787455	107787674	220
novel_circ_001944	1.33333	0	78.1922	0.001	-16.2547	0.370949	1	no	ncbi_421106	NC_006089.5	+	107787455	107807584	20130
novel_circ_001945	2	1	97.8566	47.6834	-1.03718	0.476567	1	no	ncbi_421106	NC_006089.5	+	107840491	107842818	459
novel_circ_001946	0.666667	0.333333	39.0961	14.9343	-1.3884	0.834641	1	no	ncbi_395376	NC_006089.5	-	107992061	107999226	954
novel_circ_001947	3.66667	3.66667	165.303	175.803	0.0888476	1	1	no	ncbi_426764	NC_006089.5	+	108010007	108012822	788
novel_circ_001948	0	1	0.001	27.5308	14.7488	0.759605	1	no	ncbi_421114	NC_006089.5	-	109467057	109468547	1491
novel_circ_001949	0	0.666667	0.001	18.3538	14.1638	1	1	no	ncbi_421114	NC_006089.5	-	109468467	109491380	1164
novel_circ_001950	2	0	117.288	0.001	-16.8397	0.163691	1	no	ncbi_421114	NC_006089.5	-	109486668	109491380	533
novel_circ_001951	0.666667	0	26.9785	0.001	-14.7195	0.733242	1	no	ncbi_421116	NC_006089.5	-	109990499	109993673	426
novel_circ_001952	1	0.666667	40.4678	29.8686	-0.438146	1	1	no	ncbi_421116	NC_006089.5	-	109990499	109995656	539
novel_circ_001953	2	4	95.1411	141.794	0.575658	0.695052	1	no	ncbi_395646	NC_006089.5	+	110325805	110329963	236
novel_circ_001954	37	30	1863.54	1154.14	-0.691225	0.155724	1	no	ncbi_421127	NC_006089.5	+	111153683	111158839	735
novel_circ_001955	4.66667	7	234.809	290.605	0.307572	0.814063	1	no	ncbi_421127	NC_006089.5	+	111153683	111166225	995
novel_circ_001956	0.666667	0.333333	26.9785	14.9343	-0.853184	1	1	no	ncbi_421127	NC_006089.5	+	111153683	111173791	1149
novel_circ_001957	0.333333	0.666667	19.548	29.8686	0.611604	1	1	no	ncbi_421127	NC_006089.5	-	111157641	111158686	1046
novel_circ_001958	0	0.666667	0.001	18.3538	14.1638	1	1	no	ncbi_421127	NC_006089.5	+	111176949	111177196	248
novel_circ_001959	0	0.666667	0.001	18.3538	14.1638	1	1	no	ncbi_421130	NC_006089.5	+	111307477	111307822	346
novel_circ_001960	0	0.666667	0.001	29.8686	14.8663	0.776992	1	no	ncbi_421132	NC_006089.5	+	111580535	111583869	3335
novel_circ_001961	0.666667	0	32.4097	0.001	-14.9841	0.775745	1	no	ncbi_421132	NC_006089.5	+	111583375	111583926	552
novel_circ_001962	0	3.33333	0.001	91.7692	16.4857	0.143847	1	no	ncbi_421132	NC_006089.5	-	111594706	111599477	4772
novel_circ_001963	0.666667	0.666667	26.9785	18.3538	-0.55573	1	1	no	ncbi_421132	NC_006089.5	-	111598607	111599477	871
novel_circ_001964	0	0.666667	0.001	18.3538	14.1638	1	1	no	ncbi_421132	NC_006089.5	+	111598610	111599480	871
novel_circ_001965	1	0	45.8989	0.001	-15.4862	0.474231	1	no	ncbi_421137	NC_006089.5	+	112067488	112067901	414
novel_circ_001966	0.333333	1.33333	13.4893	53.9835	2.00071	0.567357	1	no	ncbi_421137	NC_006089.5	-	112067902	112081603	1578
novel_circ_001967	0	1	0.001	44.8029	15.4513	0.635532	1	no	ncbi_421137	NC_006089.5	-	112078814	112081603	464
novel_circ_001968	0	1.33333	0.001	59.7372	15.8663	0.455049	1	no	ncbi_421137	NC_006089.5	-	112084461	112087700	484
novel_circ_001969	1.33333	0	78.1922	0.001	-16.2547	0.370908	1	no	ncbi_421138	NC_006089.5	-	112243540	112243782	243
novel_circ_001970	1.33333	1.66667	72.1334	74.6714	0.0498889	1	1	no	ncbi_396153	NC_006089.5	+	112828617	112847428	428
novel_circ_001971	1.33333	1.66667	64.8193	77.5557	0.258809	1	1	no	ncbi_421140	NC_006089.5	+	112915168	112917022	1855
novel_circ_001972	2	2.66667	107.886	96.4486	-0.16168	1	1	no	ncbi_421142	NC_006089.5	-	113302318	113346130	30011
novel_circ_001973	0	0.666667	0.001	29.8686	14.8663	0.777027	1	no	ncbi_421144	NC_006089.5	-	113789644	113797199	2633
novel_circ_001974	0	1	0.001	27.5308	14.7488	0.759442	1	no	ncbi_421144	NC_006089.5	+	113790589	113791091	503
novel_circ_001975	1.66667	1.33333	76.2207	36.7077	-1.0541	0.797411	1	no	ncbi_421145	NC_006089.5	+	113849883	113852786	1679
novel_circ_001976	3.33333	5	154.529	200.992	0.37926	0.868737	1	no	ncbi_395222	NC_006089.5	+	114812076	114820592	460
novel_circ_001977	0	0.666667	0.001	29.8686	14.8663	0.777061	1	no	ncbi_425199	NC_006089.5	-	114826714	114827476	763
novel_circ_001978	0	0.666667	0.001	18.3538	14.1638	1	1	no	ncbi_425199	NC_006089.5	-	114831049	114834175	547
novel_circ_001979	0	0.666667	0.001	18.3538	14.1638	1	1	no	ncbi_425199	NC_006089.5	-	114832940	114834175	369
novel_circ_001980	1	0.333333	58.6441	9.17692	-2.6759	0.690133	1	no	ncbi_396158	NC_006089.5	-	115145368	115158848	1945
novel_circ_001981	0.666667	0.666667	32.4097	18.3538	-0.820342	1	1	no	ncbi_396158	NC_006089.5	-	115145368	115160155	3252
novel_circ_001982	0	0.666667	0.001	29.8686	14.8663	0.777095	1	no	ncbi_396158	NC_006089.5	-	115149133	115158848	1096
novel_circ_001983	1	0	58.6441	0.001	-15.8397	0.507553	1	no	ncbi_396158	NC_006089.5	-	115152486	115158845	679
novel_circ_001984	0.666667	0.666667	39.0961	29.8686	-0.388396	1	1	no	ncbi_396158	NC_006089.5	-	115154323	115158845	489
novel_circ_001985	0.666667	0	39.0961	0.001	-15.2547	0.684492	1	no	ncbi_396158	NC_006089.5	-	115158548	115158848	178
novel_circ_001986	0.666667	0.666667	26.9785	29.8686	0.146816	1	1	no	ncbi_420167	NC_006089.5	+	115242005	115258817	1050
novel_circ_001987	0.666667	0	32.4097	0.001	-14.9841	0.775714	1	no	ncbi_420169	NC_006089.5	+	115348033	115349523	319
novel_circ_001988	2	3	86.9944	114.263	0.393369	0.843009	1	no	ncbi_420170	NC_006089.5	-	115410492	115413579	605
novel_circ_001989	1	4.33333	51.9577	182.638	1.81358	0.139685	1	no	ncbi_420170	NC_006089.5	-	115432029	115436969	335
novel_circ_001990	0	1	0.001	27.5308	14.7488	0.759309	1	no	ncbi_420171	NC_006089.5	-	115489757	115510764	727
novel_circ_001991	2	1.66667	95.1411	45.8846	-1.05206	0.624235	1	no	ncbi_420171	NC_006089.5	-	115495057	115510764	524
novel_circ_001992	0.333333	2	13.4893	78.091	2.53334	0.404049	1	no	ncbi_420174	NC_006089.5	-	116395437	116400201	360
novel_circ_001993	1	0	48.6145	0.001	-15.5691	0.606553	1	no	ncbi_420176	NC_006089.5	-	116534029	116534217	189
novel_circ_001994	6.33333	5.33333	333.177	215.923	-0.625774	0.471199	1	no	ncbi_420176	NC_006089.5	-	116579800	116581010	275
novel_circ_001995	7.33333	15.3333	358.184	511.387	0.513713	0.390921	1	no	ncbi_420176	NC_006089.5	-	116624281	116683524	276
novel_circ_001996	0	0.666667	0.001	18.3538	14.1638	1	1	no	ncbi_395718	NC_006089.5	-	116959495	116977709	587
novel_circ_001997	0.666667	1.66667	26.9785	54.5225	1.01504	0.79628	1	no	ncbi_395718	NC_006089.5	-	116959495	116991027	1028
novel_circ_001998	0	0.666667	0.001	29.8686	14.8663	0.77713	1	no	ncbi_431181	NC_006089.5	-	117464703	117471149	6447
novel_circ_001999	0	1.33333	0.001	59.7372	15.8663	0.454855	1	no	ncbi_420184	NC_006089.5	-	117853182	117856855	3674
[truncated: 5,809 more rows]
