# Supplementary material for: Genome-wide analysis of differentially expressed mRNAs, lncRNAs, and circRNAs in chicken bursae of Fabricius during infection with very virulent infectious bursal disease virus
Source: BMC Genomics. 2020 Oct 19;21:724. doi: 10.1186/s12864-020-07129-1 (PMC7574500; doi:10.1186/s12864-020-07129-1)
Supplement: Supplementary file 7 — Additional file 7. All the differentially expressed lncRNAs in this study. [file 12864_2020_7129_MOESM7_ESM.xlsx]

## Sheet: Sheet1
id	CK_count	LJ_count	CK_fpkm	LJ_fpkm	log2(FC)	Pvalue	FDR	significant	Symbol	Description	KEGG_A_class	KEGG_B_class	Pathway	K_ID	GO Component	GO Function
TCONS_00000787	7	0.666667	0.27	0.0233333	-3.5325	0.048016	0.98809	yes	-	-	-	-	-	-	-	-
TCONS_00001748	0	18.81	0.001	0.266667	8.05889	0.0029886	0.257907	yes	-	-	-	-	-	-	-	-
TCONS_00004664	31.3333	113	0.303333	0.93	1.61633	0.0119085	0.539104	yes	-	-	-	-	-	-	-	-
TCONS_00006045	3.33333	150.333	0.0433333	1.78667	5.36565	1.37e-10	3.79e-07	yes	-	KFU98841.1 U5 small nuclear ribonucleoprotein 200 kDa helicase, partial [Tauraco erythrolophus]	-	-	-	-	-	-
TCONS_00006160	50.4467	5.57333	0.88	0.0566667	-3.95693	0.000333315	0.0733126	yes	-	-	-	-	-	-	-	-
TCONS_00006161	237.887	26.82	2.92667	0.24	-3.60815	4.47e-08	4.11e-05	yes	-	-	-	-	-	-	-	-
TCONS_00006847	0	14.95	0.001	0.0666667	6.05889	0.0407454	0.926895	yes	-	-	-	-	-	-	-	-
TCONS_00007389	0	22.3333	0.001	0.126667	6.98489	0.0215417	0.732458	yes	-	-	-	-	-	-	-	-
TCONS_00008579	78.0833	37.51	0.596667	0.23	-1.37529	0.0363246	0.903599	yes	-	XP_010572009.1 PREDICTED: ubiquitin carboxyl-terminal hydrolase 4 [Haliaeetus leucocephalus]	-	-	-	-	-	-
TCONS_00010512	31.13	2.16667	0.3	0.0133333	-4.49185	0.0105191	0.502392	yes	-	-	-	-	-	-	-	-
TCONS_00011615	4.33333	57.6667	0.0433333	0.476667	3.45943	4.72e-05	0.0153289	yes	-	-	-	-	-	-	-	-
TCONS_00011971	5.54667	0	0.0433333	0.001	-5.43741	0.0393381	0.912875	yes	-	-	-	-	-	-	-	-
TCONS_00012157	14.6667	61.6667	0.19	0.636667	1.74454	0.00823277	0.44578	yes	-	-	-	-	-	-	-	-
TCONS_00012604	12.73	59.6433	0.11	0.526667	2.25939	0.0298221	0.840345	yes	-	EOA97032.1 hypothetical protein Anapl_17450, partial [Anas platyrhynchos]	-	-	-	-	-	-
TCONS_00013622	0	18.4767	0.001	0.0266667	4.73697	0.00382427	0.287847	yes	-	-	-	-	-	-	-	-
TCONS_00014502	0	10.1267	0.001	0.03	4.90689	0.0174011	0.653784	yes	-	EOA96042.1 hypothetical protein Anapl_03897 [Anas platyrhynchos]	-	-	-	-	-	-
TCONS_00016025	0	6.66667	0.001	0.04	5.32193	0.0251536	0.793848	yes	-	-	-	-	-	-	-	-
TCONS_00016039	20.6667	83.3333	0.15	0.516667	1.78427	0.0134028	0.560251	yes	-	-	-	-	-	-	-	-
TCONS_00019615	0	32.6733	0.001	0.06	5.90689	1.97e-06	0.000905367	yes	-	-	Cellular Processes	Cell motility	ko04810//Regulation of actin cytoskeleton	K05746	-	-
TCONS_00020849	4.25	41.7667	0.0233333	0.23	3.30117	0.0111166	0.518776	yes	-	-	-	-	-	-	-	-
TCONS_00021154	0	44.0533	0.001	0.466667	8.86625	9.23e-08	7.28e-05	yes	-	XP_019473487.1 PREDICTED: uncharacterized protein LOC109368925 [Meleagris gallopavo]	-	-	-	-	-	-
TCONS_00022300	0.333333	6.18667	0.00333333	0.0966667	4.85798	0.0377931	0.903599	yes	-	-	-	-	-	-	-	-
TCONS_00023996	4.66667	0	0.03	0.001	-4.90689	0.0469385	0.983191	yes	-	-	-	-	-	-	-	-
TCONS_00026877	10.3333	1.66667	0.36	0.0366667	-3.29546	0.0328513	0.870177	yes	-	-	-	-	-	-	-	-
TCONS_00027571	0	10	0.001	0.246667	7.94642	0.00236726	0.22542	yes	-	-	-	-	-	-	-	-
TCONS_00030474	0	6.88333	0.001	0.0533333	5.73697	0.0355496	0.900645	yes	-	EOB04283.1 hypothetical protein Anapl_04706 [Anas platyrhynchos]	-	-	-	-	-	-
TCONS_00030690	166.333	35.6667	1.16667	0.206667	-2.49701	0.00485552	0.325207	yes	-	-	-	-	-	-	-	-
TCONS_00030695	3	19.8867	0.0533333	0.293333	2.45943	0.0170267	0.648542	yes	-	-	-	-	-	-	-	-
TCONS_00031517	0	8.44667	0.001	0.0233333	4.54432	0.0444558	0.961757	yes	-	KGL87871.1 hypothetical protein N301_04819, partial [Charadrius vociferus]	-	-	-	-	-	-
TCONS_00032487	5.39	37.02	0.06	0.39	2.70044	0.0494584	1	yes	-	-	-	-	-	-	-	-
TCONS_00032939	14	49	0.14	0.403333	1.52655	0.0275014	0.821029	yes	-	-	-	-	-	-	-	-
TCONS_00032949	2.66667	23	0.0566667	0.503333	3.15094	0.00933186	0.472843	yes	-	-	-	-	-	-	-	-
TCONS_00035488	0	10.3033	0.001	0.196667	7.61961	0.00327808	0.27613	yes	-	-	-	-	-	-	-	-
TCONS_00035489	4.28	31.9367	0.09	0.546667	2.60266	0.0160716	0.632123	yes	-	-	-	-	-	-	-	-
TCONS_00037218	9.02333	0.63	0.0466667	0.00333333	-3.80735	0.00757764	0.422741	yes	-	-	-	-	-	-	-	-
TCONS_00039317	145.333	442.333	1.24667	3.02	1.27647	0.0133477	0.560251	yes	-	-	-	-	-	-	-	-
TCONS_00040994	0.666667	9.33333	0.0166667	0.246667	3.88753	0.0207789	0.730969	yes	-	-	-	-	-	-	-	-
TCONS_00041346	5.66667	0	0.04	0.001	-5.32193	0.0370891	0.903599	yes	-	-	-	-	-	-	-	-
TCONS_00042028	31.67	9	0.143333	0.03	-2.25634	0.0247669	0.790681	yes	-	-	-	-	-	-	-	-
TCONS_00042053	5.54667	0.0466667	0.0266667	0.001	-4.73697	0.0463971	0.978058	yes	-	EOB06946.1 hypothetical protein Anapl_08133 [Anas platyrhynchos]	-	-	-	-	-	-
TCONS_00043567	9.08	0	0.06	0.001	-5.90689	0.0164964	0.632708	yes	-	-	-	-	-	-	-	-
TCONS_00044863	0	8	0.001	0.04	5.32193	0.0287023	0.822152	yes	-	-	-	-	-	-	-	-
TCONS_00046178	0	13.07	0.001	0.0466667	5.54432	0.0086073	0.457097	yes	-	XP_017660902.1 PREDICTED: uncharacterized protein LOC108492763 [Lepidothrix coronata]	-	-	-	-	-	-
TCONS_00047217	26.4767	4.76667	0.546667	0.0666667	-3.03562	0.00649687	0.390024	yes	-	-	-	-	-	-	-	-
TCONS_00047467	0	9.24	0.001	0.0166667	4.05889	0.0198335	0.706714	yes	-	-	-	-	-	-	-	-
TCONS_00048545	15.83	77.0833	0.113333	0.47	2.05209	0.0326533	0.870177	yes	-	-	-	-	-	-	-	-
TCONS_00048546	79.0633	214.863	0.283333	0.613333	1.11417	0.0341599	0.884504	yes	-	-	-	-	-	-	-	-
TCONS_00048548	10.06	50.3833	0.126667	0.553333	2.12711	0.0122695	0.542133	yes	-	-	-	-	-	-	-	-
TCONS_00051306	38.6667	10.3333	0.95	0.19	-2.32193	0.0127337	0.542133	yes	-	-	-	-	-	-	-	-
TCONS_00051390	0	6.83	0.001	0.0933333	6.54432	0.0232337	0.75929	yes	-	-	-	-	-	-	-	-
TCONS_00051404	2.66667	16.6667	0.1	0.576667	2.52774	0.0215518	0.732458	yes	-	EOB07476.1 hypothetical protein Anapl_02013 [Anas platyrhynchos]	-	-	-	-	-	-
TCONS_00055458	15.2067	0	0.0466667	0.001	-5.54432	0.0156421	0.630593	yes	-	-	-	-	-	-	-	-
TCONS_00056479	1.39667	22.32	0.0133333	0.146667	3.45943	0.0161052	0.632123	yes	-	XP_019475831.1 PREDICTED: uncharacterized protein LOC104913231 [Meleagris gallopavo]	-	-	-	-	-	-
TCONS_00056532	6.66667	0.666667	1.31667	0.0666667	-4.30378	0.0317197	0.868849	yes	-	-	-	-	-	-	-	-
TCONS_00056574	4.61	0	0.0633333	0.001	-5.98489	0.0173235	0.653784	yes	-	XP_015731840.1 PREDICTED: putative uncharacterized protein C5orf58 homolog isoform X1 [Coturnix japonica]	-	-	-	-	-	-
TCONS_00067191	18.6667	73	0.293333	0.966667	1.72048	0.00923023	0.472698	yes	-	XP_012961208.1 PREDICTED: transmembrane protein 189 isoform X1 [Anas platyrhynchos]	-	-	-	-	-	-
TCONS_00067193	64.6667	240.333	0.323333	1.03	1.67155	0.00466978	0.31841	yes	-	-	-	-	-	-	-	-
TCONS_00067711	77.31	298.237	0.203333	0.633333	1.63912	0.00168227	0.180364	yes	-	-	-	-	-	-	-	-
TCONS_00071133	0	9.05333	0.001	0.0466667	5.54432	0.039622	0.915616	yes	-	XP_019478566.1 PREDICTED: uncharacterized protein LOC109371009 isoform X1 [Meleagris gallopavo]	-	-	-	-	-	-
TCONS_00073245	0	8.36667	0.001	0.0666667	6.05889	0.0217604	0.73282	yes	-	-	-	-	-	-	-	-
TCONS_00074309	0	8.32667	0.001	0.106667	6.73697	0.0273434	0.820747	yes	-	-	-	-	-	-	-	-
TCONS_00074315	13.7033	0	0.146667	0.001	-7.1964	0.0258141	0.800963	yes	-	-	-	-	-	-	-	-
TCONS_00074317	10.2	0	0.176667	0.001	-7.46489	0.0116501	0.536198	yes	-	-	-	-	-	-	-	-
TCONS_00078238	0	18	0.001	0.413333	8.69116	0.000107084	0.0295713	yes	-	-	-	-	-	-	-	-
TCONS_00078784	15.8233	0	0.06	0.001	-5.90689	0.00412544	0.295559	yes	-	-	-	-	-	-	-	-
TCONS_00080107	12.4633	0.0666667	0.116667	0.001	-6.86625	0.000811116	0.114867	yes	-	-	-	-	-	-	-	-
TCONS_00080872	0	35.29	0.001	0.433333	8.75933	0.000376596	0.0733126	yes	-	-	-	-	-	-	-	-
XR_001463290.2	64.99	13.1967	0.29	0.0366667	-2.98351	0.0304998	0.855079	yes	-	-	-	-	-	-	-	-
XR_001463470.2	19.91	0	0.07	0.001	-6.12928	0.0118825	0.539104	yes	-	-	-	-	-	-	-	-
XR_001463533.1	12	47	0.2	0.673333	1.75132	0.0188452	0.689286	yes	-	-	-	-	-	-	-	-
XR_001463620.2	0	7.10667	0.001	0.09	6.49185	0.0349814	0.894455	yes	-	-	-	-	-	-	-	-
XR_001463662.2	9.62333	50.2333	0.266667	1.35667	2.34696	0.0238744	0.771101	yes	-	-	-	-	-	-	-	-
XR_001463887.2	24.4433	0	0.323333	0.001	-8.33688	0.00843902	0.452512	yes	-	-	-	-	-	-	-	-
XR_001463974.2	50	297.667	0.306667	1.52333	2.31249	7.08e-05	0.0217304	yes	-	-	-	-	-	-	-	-
XR_001464033.2	0	4.81333	0.001	0.0433333	5.43741	0.0282624	0.822152	yes	-	-	-	-	-	-	-	-
XR_001464034.2	0	6.52	0.001	0.0533333	5.73697	0.0110298	0.518776	yes	-	-	-	-	-	-	-	-
XR_001464039.2	0.0433333	3.85	0.00333333	0.126667	5.24793	0.0426822	0.946722	yes	-	-	-	-	-	-	-	-
XR_001464042.2	7.73	60.2167	0.0933333	0.613333	2.71621	0.0407814	0.926895	yes	-	-	-	-	-	-	-	-
XR_001464112.1	0	19.2667	0.001	0.166667	7.38082	0.00992366	0.48503	yes	-	-	-	-	-	-	-	-
XR_001464267.1	8.05667	0	0.0866667	0.001	-6.43741	0.0452878	0.969474	yes	-	-	-	-	-	-	-	-
XR_001464818.2	3.33333	0	0.176667	0.001	-7.46489	0.0376965	0.903599	yes	-	-	-	-	-	-	-	-
XR_001465046.2	10.6667	53.6667	0.193333	0.82	2.08453	0.00356976	0.281654	yes	-	-	-	-	-	-	-	-
XR_001465048.2	0	5.66667	0.001	0.283333	8.14636	0.0297153	0.840345	yes	-	-	-	-	-	-	-	-
XR_001465108.2	0	34.4367	0.001	0.366667	8.51833	2.55e-06	0.00108329	yes	-	-	-	-	-	-	-	-
XR_001465111.2	0	15.0933	0.001	0.176667	7.46489	0.000411496	0.0733126	yes	-	-	-	-	-	-	-	-
XR_001465188.1	7.85	44.57	0.06	0.246667	2.03953	0.0418054	0.931942	yes	-	-	-	-	-	-	-	-
XR_001465194.2	22.3333	79.3333	0.09	0.266667	1.56704	0.0210345	0.732458	yes	-	-	-	-	-	-	-	-
XR_001465258.1	0.656667	16.9	0.00666667	0.1	3.90689	0.0317776	0.868849	yes	-	-	-	-	-	-	-	-
XR_001465723.2	11.7133	0.293333	0.03	0.001	-4.90689	0.00572855	0.359531	yes	-	-	-	-	-	-	-	-
XR_001465729.2	0.333333	14.6667	0.0166667	0.473333	4.82782	0.00233964	0.22542	yes	-	-	-	-	-	-	-	-
XR_001465870.2	0	8.66667	0.001	0.04	5.32193	0.0235717	0.765802	yes	-	-	-	-	-	-	-	-
XR_001465929.2	150.467	472.08	0.433333	1.19333	1.46145	0.00784366	0.428916	yes	-	-	-	-	-	-	-	-
XR_001466071.2	0.666667	12.3333	0.00666667	0.143333	4.42626	0.0105518	0.502392	yes	-	-	-	-	-	-	-	-
XR_001466217.2	1.29333	68.7467	0.01	0.326667	5.02975	0.00356512	0.281654	yes	-	-	-	-	-	-	-	-
XR_001466242.2	0	4.20667	0.001	0.0533333	5.73697	0.0352247	0.896526	yes	-	-	-	-	-	-	-	-
XR_001466256.2	5.33333	0	0.0133333	0.001	-3.73697	0.0418471	0.931942	yes	-	-	-	-	-	-	-	-
XR_001466324.2	0	4	0.001	0.11	6.78136	0.0471961	0.983191	yes	-	-	-	-	-	-	-	-
XR_001466356.2	14.8633	229.063	0.573333	8.82	3.94333	1.15e-05	0.0042478	yes	-	-	-	-	-	-	-	-
XR_001466361.2	24.4167	143.877	1.17	5.78667	2.30622	0.00674012	0.400276	yes	-	-	-	-	-	-	-	-
XR_001466362.2	0	61.5933	0.001	1.00667	9.97537	2.41e-08	3.32e-05	yes	-	-	-	-	-	-	-	-
XR_001466364.2	10.5533	113.353	0.293333	2.96333	3.33661	0.000176046	0.0441956	yes	-	-	-	-	-	-	-	-
XR_001466365.2	4.5	74.4433	0.103333	1.70333	4.04298	0.000620546	0.0953665	yes	-	-	-	-	-	-	-	-
XR_001466507.2	9.85	0	0.0166667	0.001	-4.05889	0.016383	0.632708	yes	-	-	-	-	-	-	-	-
XR_001466515.2	8.06333	565.043	0.0233333	1.49667	6.00322	5.99e-11	3.31e-07	yes	-	-	-	-	-	-	-	-
XR_001466516.2	5.80333	0.16	0.07	0.001	-6.12928	0.0331675	0.870177	yes	-	-	-	-	-	-	-	-
XR_001466572.2	8.37333	34.7933	0.0833333	0.3	1.848	0.0334017	0.870177	yes	-	-	-	-	-	-	-	-
XR_001466682.2	6.23	0	0.306667	0.001	-8.26053	0.0314864	0.868849	yes	-	-	-	-	-	-	-	-
XR_001466689.2	7.2	0	0.0433333	0.001	-5.43741	0.021617	0.732458	yes	-	-	-	-	-	-	-	-
XR_001466768.2	0.48	20.6667	0.00333333	0.133333	5.32193	0.0158144	0.632123	yes	-	-	-	-	-	-	-	-
XR_001466838.2	42.61	0.273333	0.126667	0.001	-6.98489	1.19e-06	0.000598276	yes	-	-	-	-	-	-	-	-
XR_001466920.2	42.3333	207.667	0.26	1.11	2.09398	0.000390821	0.0733126	yes	-	-	-	-	-	-	-	-
XR_001467180.2	0	4	0.001	0.03	4.90689	0.0370091	0.903599	yes	-	-	-	-	-	-	-	-
XR_001467243.2	5.99667	0	0.123333	0.001	-6.94642	0.0314476	0.868849	yes	-	-	-	-	-	-	-	-
XR_001467381.2	13.34	0	0.04	0.001	-5.32193	0.00745213	0.422741	yes	-	-	-	-	-	-	-	-
XR_001467532.1	1.33333	12.3333	0.01	0.06	2.58496	0.0267866	0.812871	yes	-	-	-	-	-	-	-	-
XR_001467622.2	0	11.82	0.001	0.09	6.49185	0.00169816	0.180364	yes	-	-	-	-	-	-	-	-
XR_001467739.2	22	282.333	0.323333	3.30667	3.35428	1.16e-08	2.14e-05	yes	-	-	-	-	-	-	-	-
XR_001467871.2	3.08333	31.4133	0.0666667	0.556667	3.06178	0.00195818	0.196637	yes	-	-	-	-	-	-	-	-
XR_001468102.2	0	7.32333	0.001	0.0533333	5.73697	0.0331892	0.870177	yes	-	-	-	-	-	-	-	-
XR_001468172.2	10.2967	0	0.0466667	0.001	-5.54432	0.0405486	0.926895	yes	-	-	-	-	-	-	-	-
XR_001468378.2	15.64	93.3967	0.09	0.436667	2.27854	0.00232403	0.22542	yes	-	-	-	-	-	-	-	-
XR_001468471.2	8.61667	0	0.143333	0.001	-7.16323	0.0155098	0.629858	yes	-	-	-	-	-	-	-	-
XR_001468579.2	5.70333	0	0.0466667	0.001	-5.54432	0.0311105	0.867794	yes	-	-	-	-	-	-	-	-
XR_001468684.2	0.223333	12.2733	0.001	0.0333333	5.05889	0.00457779	0.31841	yes	-	-	-	-	-	-	-	-
XR_001468689.1	0	10	0.001	0.376667	8.55714	0.0388622	0.909865	yes	-	-	-	-	-	-	-	-
XR_001468798.2	0	4.91333	0.001	0.0233333	4.54432	0.047097	0.983191	yes	-	-	-	-	-	-	-	-
XR_001468968.2	39.3333	145	0.236667	0.73	1.62504	0.00461742	0.31841	yes	-	-	-	-	-	-	-	-
XR_001469003.2	16	55.3333	0.493333	1.43333	1.53874	0.0263221	0.807651	yes	-	-	-	-	-	-	-	-
XR_001469275.2	0	17.9767	0.001	0.0933333	6.54432	0.00390884	0.287847	yes	-	-	-	-	-	-	-	-
XR_001469307.2	14.9767	0	0.0866667	0.001	-6.43741	0.00261486	0.232933	yes	-	-	-	-	-	-	-	-
XR_001469346.2	0.333333	5.66667	0.01	0.113333	3.5025	0.0461429	0.976426	yes	-	-	-	-	-	-	-	-
XR_001469426.1	45.6233	0.37	0.246667	0.00333333	-6.20945	0.000297469	0.068455	yes	-	-	-	-	-	-	-	-
XR_001469428.1	10.05	0.0766667	0.07	0.001	-6.12928	0.00942947	0.473326	yes	-	-	-	-	-	-	-	-
XR_001469507.2	60.6667	213	1.35667	4.01333	1.56473	0.00631213	0.387354	yes	-	-	-	-	-	-	-	-
XR_001469641.2	9.30333	0	0.0266667	0.001	-4.73697	0.0111777	0.518776	yes	-	-	-	-	-	-	-	-
XR_001469643.2	0	36.3333	0.001	0.0766667	6.26053	1.1e-06	0.000598276	yes	-	-	-	-	-	-	-	-
XR_001469715.2	23.7433	70.87	0.26	0.653333	1.32931	0.036434	0.903599	yes	-	-	-	-	-	-	-	-
XR_001469719.2	19.5333	98.1333	0.646667	2.34333	1.85747	0.0481253	0.98809	yes	-	-	-	-	-	-	-	-
XR_001470009.2	0	19.4533	0.001	0.106667	6.73697	0.00976456	0.481515	yes	-	-	-	-	-	-	-	-
XR_001470013.2	0	22.2333	0.001	0.11	6.78136	0.00884658	0.46533	yes	-	-	-	-	-	-	-	-
XR_001470237.1	0	7.98333	0.001	0.0466667	5.54432	0.0286759	0.822152	yes	-	-	-	-	-	-	-	-
XR_001470238.2	10.3633	45.4033	0.08	0.356667	2.1565	0.0436795	0.953526	yes	-	-	-	-	-	-	-	-
XR_001470273.2	32.7167	0	0.463333	0.001	-8.85591	0.0003995	0.0733126	yes	-	-	-	-	-	-	-	-
XR_001470277.2	0.03	76.3867	0.001	2.35	11.1984	0.000807585	0.114867	yes	-	-	-	-	-	-	-	-
XR_001470337.2	0.333333	7.66667	0.00333333	0.0666667	4.32193	0.0270214	0.815516	yes	-	-	-	-	-	-	-	-
XR_001470361.2	27.6667	88.6667	0.0766667	0.203333	1.40718	0.0213362	0.732458	yes	-	-	-	-	-	-	-	-
XR_001470485.1	32.8167	101.5	1.02333	2.59	1.33968	0.0249851	0.793062	yes	-	-	-	-	-	-	-	-
XR_003070984.1	0	4.14667	0.001	0.06	5.90689	0.0376082	0.903599	yes	-	-	-	-	-	-	-	-
XR_003071150.1	0.666667	15.3233	0.0233333	0.416667	4.15843	0.00537461	0.341195	yes	-	-	-	-	-	-	-	-
XR_003071151.1	2.87667	23.6267	0.00666667	0.0633333	3.24793	0.0342719	0.884504	yes	-	-	-	-	-	-	-	-
XR_003071155.1	11.9367	585.957	0.0433333	1.57333	5.1822	4.4e-08	4.11e-05	yes	-	-	-	-	-	-	-	-
XR_003071294.1	0	5.94667	0.001	0.0466667	5.54432	0.0436122	0.953526	yes	-	-	-	-	-	-	-	-
XR_003071398.1	11.7567	0	0.02	0.001	-4.32193	0.0330025	0.870177	yes	-	-	-	-	-	-	-	-
XR_003071404.1	25.9167	0	0.0433333	0.001	-5.43741	0.000596212	0.0953665	yes	-	-	-	-	-	-	-	-
XR_003071460.1	5.91667	49.92	0.156667	1.16333	2.89249	0.007154	0.415911	yes	-	-	-	-	-	-	-	-
XR_003071611.1	0	14.5	0.001	0.36	8.49185	0.000621617	0.0953665	yes	-	-	-	-	-	-	-	-
XR_003071776.1	3.99333	0.00666667	0.293333	0.001	-8.1964	0.0246288	0.790681	yes	-	-	-	-	-	-	-	-
XR_003071879.1	1.63667	19.4667	0.0133333	0.14	3.39232	0.0145538	0.597614	yes	-	-	-	-	-	-	-	-
XR_003071907.1	0	8.03667	0.001	0.03	4.90689	0.0495008	1	yes	-	-	-	-	-	-	-	-
XR_003071917.1	0	9.98	0.001	0.0333333	5.05889	0.0388789	0.909865	yes	-	-	-	-	-	-	-	-
XR_003071927.1	0	22	0.001	0.0366667	5.1964	0.00190035	0.194364	yes	-	-	-	-	-	-	-	-
XR_003071963.1	0	23.6833	0.001	0.27	8.07682	2.04e-05	0.00704234	yes	-	-	-	-	-	-	-	-
XR_003071965.1	14.2467	0	0.266667	0.001	-8.05889	0.0182643	0.677006	yes	-	-	-	-	-	-	-	-
XR_003071967.1	0	5.82667	0.001	0.11	6.78136	0.0416101	0.931942	yes	-	-	-	-	-	-	-	-
XR_003071968.1	0	37.11	0.001	0.683333	9.41645	3.52e-07	0.000215981	yes	-	-	-	-	-	-	-	-
XR_003071975.1	12.1267	0	0.293333	0.001	-8.1964	0.00533184	0.341195	yes	-	-	-	-	-	-	-	-
XR_003071977.1	12.6533	0	0.186667	0.001	-7.54432	0.0230109	0.75929	yes	-	-	-	-	-	-	-	-
XR_003072010.1	11.7467	0	0.176667	0.001	-7.46489	0.0006448	0.0962495	yes	-	-	-	-	-	-	-	-
XR_003072294.1	48.0533	5.94333	0.316667	0.0266667	-3.56986	0.0388445	0.909865	yes	-	-	-	-	-	-	-	-
XR_003072338.1	107.24	35.1967	0.446667	0.0966667	-2.20811	0.0381929	0.909221	yes	-	-	-	-	-	-	-	-
XR_003072353.1	2.17333	43.3433	0.01	0.166667	4.05889	0.00119223	0.143145	yes	-	-	-	-	-	-	-	-
XR_003072387.1	9.69	0	0.12	0.001	-6.90689	0.0012798	0.15039	yes	-	-	-	-	-	-	-	-
XR_003072473.1	0	17.8167	0.001	0.0866667	6.43741	0.00705786	0.414687	yes	-	-	-	-	-	-	-	-
XR_003072612.1	153	419	6.36333	14.21	1.15905	0.0197793	0.706714	yes	-	-	-	-	-	-	-	-
XR_003072629.1	0	23.7467	0.001	0.163333	7.35168	0.0188245	0.689286	yes	-	-	-	-	-	-	-	-
XR_003072630.1	0	14.9	0.001	0.156667	7.29155	0.0195672	0.706338	yes	-	-	-	-	-	-	-	-
XR_003072778.1	0	7.46	0.001	0.01	3.32193	0.0211991	0.732458	yes	-	-	-	-	-	-	-	-
XR_003072807.1	180.667	67.3333	8.26	2.59333	-1.67133	0.00382567	0.287847	yes	-	-	-	-	-	-	-	-
XR_003072843.1	24.2933	1.8	0.403333	0.0166667	-4.59694	0.0127607	0.542133	yes	-	-	-	-	-	-	-	-
XR_003072862.1	14.2633	0	0.253333	0.001	-7.98489	0.00417411	0.295559	yes	-	-	-	-	-	-	-	-
XR_003072894.1	0	6.57	0.001	0.396667	8.63178	0.0124436	0.542133	yes	-	-	-	-	-	-	-	-
XR_003072899.1	24.2933	1.8	0.403333	0.0166667	-4.59694	0.0127417	0.542133	yes	-	-	-	-	-	-	-	-
XR_003072905.1	24.2933	1.8	0.403333	0.0166667	-4.59694	0.0127056	0.542133	yes	-	-	-	-	-	-	-	-
XR_003072907.1	12.5267	0	0.22	0.001	-7.78136	0.023115	0.75929	yes	-	-	-	-	-	-	-	-
XR_003072938.1	12.8233	0	0.193333	0.001	-7.59495	0.00642536	0.38997	yes	-	-	-	-	-	-	-	-
XR_003072939.1	13	0	0.186667	0.001	-7.54432	0.0278112	0.821398	yes	-	-	-	-	-	-	-	-
XR_003072945.1	5.14667	0	0.0766667	0.001	-6.26053	0.0476517	0.985695	yes	-	-	-	-	-	-	-	-
XR_003072973.1	5.74333	0	0.0833333	0.001	-6.38082	0.0375382	0.903599	yes	-	-	-	-	-	-	-	-
XR_003073051.1	1.15333	10.6233	0.0233333	0.226667	3.28011	0.0391975	0.912875	yes	-	-	-	-	-	-	-	-
XR_003073150.1	12.29	0	0.263333	0.001	-8.04075	0.000591314	0.0953665	yes	-	-	-	-	-	-	-	-
XR_003073200.1	3.33333	0	0.15	0.001	-7.22882	0.0414029	0.931942	yes	-	-	-	-	-	-	-	-
XR_003073212.1	22.2533	125.143	0.3	1.61667	2.42999	0.00154239	0.173849	yes	-	-	-	-	-	-	-	-
XR_003073474.1	15.6667	4.66667	0.286667	0.0666667	-2.10434	0.0428646	0.946964	yes	-	-	-	-	-	-	-	-
XR_003073652.1	8.36	89.2733	0.08	0.54	2.75489	0.00388532	0.287847	yes	-	-	-	-	-	-	-	-
XR_003073702.1	0	13.95	0.001	0.04	5.32193	0.0190129	0.690844	yes	-	-	-	-	-	-	-	-
XR_003073749.1	6.29333	0	0.0533333	0.001	-5.73697	0.0266441	0.812871	yes	-	-	-	-	-	-	-	-
XR_003073832.1	0	17.01	0.001	0.183333	7.51833	0.0122762	0.542133	yes	-	-	-	-	-	-	-	-
XR_003073888.1	71.6467	21.3233	0.15	0.0366667	-2.03242	0.044579	0.961757	yes	-	-	-	-	-	-	-	-
XR_003073999.1	9.03667	0	0.0633333	0.001	-5.98489	0.0029664	0.257907	yes	-	-	-	-	-	-	-	-
XR_003074175.1	0	14.2467	0.001	0.0633333	5.98489	0.000978682	0.125704	yes	-	-	-	-	-	-	-	-
XR_003074243.1	23.3867	0	0.0266667	0.001	-4.73697	0.00167179	0.180364	yes	-	-	-	-	-	-	-	-
XR_003074311.1	10.3567	0	0.0233333	0.001	-4.54432	0.0404515	0.926895	yes	-	-	-	-	-	-	-	-
XR_003074356.1	0	18.1933	0.001	0.1	6.64386	0.000403365	0.0733126	yes	-	-	-	-	-	-	-	-
XR_003074357.1	0	22.73	0.001	0.1	6.64386	0.0207067	0.730969	yes	-	-	-	-	-	-	-	-
XR_003074372.1	1.33333	21.3333	0.01	0.14	3.80735	0.00336307	0.27613	yes	-	-	-	-	-	-	-	-
XR_003074384.1	0.15	9.33333	0.001	0.0266667	4.73697	0.0285686	0.822152	yes	-	-	-	-	-	-	-	-
XR_003074390.1	0	19.5767	0.001	0.0333333	5.05889	0.0262655	0.807651	yes	-	-	-	-	-	-	-	-
XR_003074459.1	0	11.1	0.001	0.0533333	5.73697	0.0322866	0.870177	yes	-	-	-	-	-	-	-	-
XR_003074488.1	14.1733	0	0.0366667	0.001	-5.1964	0.00027743	0.0666194	yes	-	-	-	-	-	-	-	-
XR_003074651.1	9.10667	0	0.113333	0.001	-6.82443	0.0134915	0.560251	yes	-	-	-	-	-	-	-	-
XR_003074757.1	0	6.16667	0.001	0.02	4.32193	0.0414583	0.931942	yes	-	-	-	-	-	-	-	-
XR_003074795.1	0.0133333	20.5833	0.001	0.116667	6.86625	0.0018808	0.194364	yes	-	-	-	-	-	-	-	-
XR_003074912.1	0	8.33333	0.001	0.03	4.90689	0.00631108	0.387354	yes	-	-	-	-	-	-	-	-
XR_003074944.1	0	7.92667	0.001	0.04	5.32193	0.0256028	0.798895	yes	-	-	-	-	-	-	-	-
XR_003075026.1	0	16	0.001	0.18	7.49185	0.00488723	0.325207	yes	-	-	-	-	-	-	-	-
XR_003075168.1	0	5.91667	0.001	0.0566667	5.82443	0.0432324	0.951285	yes	-	-	-	-	-	-	-	-
XR_003075282.1	0	31.6033	0.001	0.313333	8.29155	0.00339975	0.27613	yes	-	-	-	-	-	-	-	-
XR_003075283.1	0	11.0567	0.001	0.103333	6.69116	0.0457488	0.971811	yes	-	-	-	-	-	-	-	-
XR_003075284.1	10.07	102.217	0.183333	1.45333	2.98682	0.000971516	0.125704	yes	-	-	-	-	-	-	-	-
XR_003075285.1	37.6733	180.137	0.79	3.33667	2.07848	0.000947795	0.125704	yes	-	-	-	-	-	-	-	-
XR_003075286.1	15.19	105.31	0.233333	1.44	2.6256	0.000370537	0.0733126	yes	-	-	-	-	-	-	-	-
XR_003075287.1	3.31667	78.6067	0.0333333	0.57	4.09592	0.00332942	0.27613	yes	-	-	-	-	-	-	-	-
XR_003075372.1	0	31.46	0.001	0.0566667	5.82443	0.0101641	0.492425	yes	-	-	-	-	-	-	-	-
XR_003075373.1	39.7833	0	0.12	0.001	-6.90689	0.00251524	0.230878	yes	-	-	-	-	-	-	-	-
XR_003075375.1	0	10.3733	0.001	0.0266667	4.73697	0.0161378	0.632123	yes	-	-	-	-	-	-	-	-
XR_003075387.1	0	9.91333	0.001	0.0466667	5.54432	0.0146076	0.597614	yes	-	-	-	-	-	-	-	-
XR_003075448.1	0	19.0233	0.001	0.03	4.90689	0.000171486	0.0441956	yes	-	-	-	-	-	-	-	-
XR_003075495.1	3.48333	0	0.393333	0.001	-8.61961	0.0451635	0.969474	yes	-	-	-	-	-	-	-	-
XR_003075505.1	11.0767	0	0.08	0.001	-6.32193	0.0361704	0.903599	yes	-	-	-	-	-	-	-	-
XR_003075518.1	46.6667	152.667	0.85	2.08	1.29105	0.0227065	0.75929	yes	-	-	-	-	-	-	-	-
XR_003075708.1	14.32	0	0.703333	0.001	-9.45806	0.00402112	0.292219	yes	-	-	-	-	-	-	-	-
XR_003075786.1	7.07	0	0.0233333	0.001	-4.54432	0.0076768	0.423989	yes	-	-	-	-	-	-	-	-
XR_003075803.1	13.3467	0	0.443333	0.001	-8.79225	0.00106723	0.133962	yes	-	-	-	-	-	-	-	-
XR_003076066.1	23.09	0	0.133333	0.001	-7.05889	0.00364114	0.283239	yes	-	-	-	-	-	-	-	-
XR_003076162.1	0	4.02333	0.001	0.0233333	4.54432	0.0376799	0.903599	yes	-	-	-	-	-	-	-	-
XR_003076180.1	6.34	0	0.0333333	0.001	-5.05889	0.0287299	0.822152	yes	-	-	-	-	-	-	-	-
XR_003076280.1	44.1633	0	0.163333	0.001	-7.35168	0.00114056	0.139985	yes	-	-	-	-	-	-	-	-
XR_003076295.1	11.8467	0	0.0433333	0.001	-5.43741	0.0328135	0.870177	yes	-	-	-	-	-	-	-	-
XR_003076299.1	0	14.13	0.001	0.0666667	6.05889	0.00253535	0.230878	yes	-	-	-	-	-	-	-	-
XR_003076319.1	26.7333	0	0.113333	0.001	-6.82443	0.00532339	0.341195	yes	-	-	-	-	-	-	-	-
XR_003076320.1	78.88	0.0166667	0.28	0.001	-8.12928	0.000907062	0.125243	yes	-	-	-	-	-	-	-	-
XR_003076364.1	6.33333	0	0.0333333	0.001	-5.05889	0.028926	0.823496	yes	-	-	-	-	-	-	-	-
XR_003076421.1	6.45	0	0.316667	0.001	-8.30682	0.00731724	0.42097	yes	-	-	-	-	-	-	-	-
XR_003076527.1	0.823333	57.3467	0.001	0.16	7.32193	1.2e-07	8.26e-05	yes	-	-	-	-	-	-	-	-
XR_003076529.1	0	9.73333	0.001	0.0366667	5.1964	0.0179237	0.66887	yes	-	-	-	-	-	-	-	-
XR_003076688.1	31.3333	98.3333	0.306667	0.753333	1.29662	0.0280774	0.822152	yes	-	-	-	-	-	-	-	-
XR_003076699.1	16.82	57.5267	0.213333	0.566667	1.40939	0.0383976	0.909865	yes	-	-	-	-	-	-	-	-
XR_003076700.1	0	6.50333	0.001	0.04	5.32193	0.0358437	0.903599	yes	-	-	-	-	-	-	-	-
XR_003076748.1	0	12.89	0.001	0.02	4.32193	0.00906677	0.472413	yes	-	-	-	-	-	-	-	-
XR_003076759.1	64.49	28.3	0.413333	0.15	-1.46234	0.0228233	0.75929	yes	-	-	-	-	-	-	-	-
XR_003076809.1	0	7.11667	0.001	0.02	4.32193	0.0346867	0.891046	yes	-	-	-	-	-	-	-	-
XR_003076939.1	3.30333	0.02	0.0466667	0.001	-5.54432	0.0486021	0.994183	yes	-	-	-	-	-	-	-	-
XR_003077001.1	8.16667	0	0.02	0.001	-4.32193	0.0473527	0.983191	yes	-	-	-	-	-	-	-	-
XR_003077018.1	25.6867	0	0.06	0.001	-5.90689	0.000606744	0.0953665	yes	-	-	-	-	-	-	-	-
XR_003077032.1	13	0	0.153333	0.001	-7.26053	0.0277973	0.821398	yes	-	-	-	-	-	-	-	-
XR_003077071.1	13.6667	49.3333	0.0866667	0.26	1.58496	0.033148	0.870177	yes	-	-	-	-	-	-	-	-
XR_003077098.1	17.3333	0	0.11	0.001	-6.78136	0.00254998	0.230878	yes	-	-	-	-	-	-	-	-
XR_003077122.1	169.85	81.3433	0.673333	0.256667	-1.39142	0.0370017	0.903599	yes	-	-	-	-	-	-	-	-
XR_003077141.1	19.7633	0.573333	0.07	0.00333333	-4.39232	0.0095128	0.473326	yes	-	-	-	-	-	-	-	-
XR_003077359.1	0	6.05667	0.001	0.0366667	5.1964	0.0456364	0.971811	yes	-	-	-	-	-	-	-	-
XR_003077362.1	71.4033	240.203	1.24	3.45667	1.47904	0.00924342	0.472698	yes	-	-	-	-	-	-	-	-
XR_003077378.1	0	38.3633	0.001	0.07	6.12928	0.00752017	0.422741	yes	-	-	-	-	-	-	-	-
XR_003077379.1	16.14	0	0.0533333	0.001	-5.73697	9.49e-05	0.0275987	yes	-	-	-	-	-	-	-	-
XR_003077591.1	26.2167	6.92	0.0833333	0.0133333	-2.64386	0.0254875	0.798895	yes	-	-	-	-	-	-	-	-
XR_003077602.1	0	10.3067	0.001	0.0266667	4.73697	0.0366637	0.903599	yes	-	-	-	-	-	-	-	-
XR_003077882.1	0.133333	25.97	0.001	0.166667	7.38082	9.66e-06	0.00380961	yes	-	-	-	-	-	-	-	-
XR_003077969.1	0.333333	6.88	0.00333333	0.0466667	3.80735	0.0332513	0.870177	yes	-	-	-	-	-	-	-	-
XR_003077979.1	0	29.1433	0.001	0.49	8.93664	0.00520036	0.341195	yes	-	-	-	-	-	-	-	-
XR_003078022.1	0	3.71	0.001	0.28	8.12928	0.0441796	0.960646	yes	-	-	-	-	-	-	-	-
XR_140261.4	132	396.667	4.22333	10.6533	1.33485	0.0162729	0.632708	yes	-	-	-	-	-	-	-	-
XR_211133.3	35.16	5.18667	0.343333	0.0466667	-2.87915	0.00137476	0.158184	yes	-	-	-	-	-	-	-	-
XR_212306.3	0.333333	9	0.00333333	0.126667	5.24793	0.0120624	0.541629	yes	-	-	-	-	-	-	-	-
XR_003074895.1	Intergenic LncRNAs
XR_001465961.2	Intergenic LncRNAs
XR_001463848.2	Sense LncRNAs
XR_001469181.2	Intergenic LncRNAs
XR_003074822.1	Sense LncRNAs
XR_003072011.1	Intergenic LncRNAs
XR_003072920.1	Other
XR_003073597.1	Intergenic LncRNAs
XR_003076677.1	Bidirectional LncRNAs
XR_001464907.2	Intergenic LncRNAs
XR_003071471.1	Sense LncRNAs
XR_003075006.1	Intergenic LncRNAs
XR_001464164.2	Intergenic LncRNAs
XR_001465957.2	Sense LncRNAs
XR_001465292.2	Sense LncRNAs
XR_001467378.2	Sense LncRNAs
XR_003076175.1	Intergenic LncRNAs
XR_001463662.2	Intergenic LncRNAs
XR_003076451.1	Sense LncRNAs
XR_001469344.2	Sense LncRNAs
XR_001462408.2	Intergenic LncRNAs
XR_001469639.2	Intergenic LncRNAs
XR_001468576.2	Intergenic LncRNAs
XR_001466464.2	Intergenic LncRNAs
XR_001467048.2	Bidirectional LncRNAs
XR_003075127.1	Sense LncRNAs
XR_001469429.2	Bidirectional LncRNAs
XR_003075316.1	Sense LncRNAs
XR_003071670.1	Bidirectional LncRNAs
XR_003077790.1	Other
XR_001465466.2	Sense LncRNAs
XR_001466717.2	Sense LncRNAs
XR_003077432.1	Sense LncRNAs
XR_003074594.1	Intergenic LncRNAs
XR_003076252.1	Bidirectional LncRNAs
XR_001470086.2	Sense LncRNAs
XR_003077703.1	Sense LncRNAs
XR_003074520.1	Sense LncRNAs
XR_001468387.1	Other
XR_001467923.2	Sense LncRNAs
XR_001464757.2	Bidirectional LncRNAs
XR_001465256.2	Bidirectional LncRNAs
XR_001464357.2	Intergenic LncRNAs
XR_213356.3	Intergenic LncRNAs
XR_003073025.1	Intergenic LncRNAs
XR_003074848.1	Sense LncRNAs
XR_003074844.1	Sense LncRNAs
XR_001464111.1	Intergenic LncRNAs
XR_001466858.2	Intergenic LncRNAs
XR_003073283.1	Intergenic LncRNAs
XR_003077715.1	Sense LncRNAs
XR_003072656.1	Bidirectional LncRNAs
XR_001470456.2	Intergenic LncRNAs
XR_001468777.1	Intergenic LncRNAs
XR_003077282.1	Intergenic LncRNAs
XR_003075114.1	Bidirectional LncRNAs
XR_001466903.2	Other
XR_001466273.2	Sense LncRNAs
XR_003075457.1	Intergenic LncRNAs
XR_003072441.1	Intergenic LncRNAs
XR_001464228.2	Bidirectional LncRNAs
XR_003072281.1	Bidirectional LncRNAs
XR_003077673.1	Sense LncRNAs
XR_003072166.1	Intergenic LncRNAs
XR_003072996.1	Sense LncRNAs
XR_211068.3	Intergenic LncRNAs
XR_003074852.1	Sense LncRNAs
XR_003075346.1	Bidirectional LncRNAs
XR_003072446.1	Intergenic LncRNAs
XR_001463546.2	Intergenic LncRNAs
XR_001467889.2	Intergenic LncRNAs
XR_003076290.1	Other
XR_003077712.1	Sense LncRNAs
XR_001466757.2	Bidirectional LncRNAs
XR_211577.3	Intergenic LncRNAs
XR_003076185.1	Intergenic LncRNAs
XR_003075782.1	Intergenic LncRNAs
XR_003074392.1	Intergenic LncRNAs
XR_001469659.2	Sense LncRNAs
XR_001467291.2	Intergenic LncRNAs
XR_003074839.1	Intergenic LncRNAs
XR_003075434.1	Intergenic LncRNAs
XR_003073232.1	Intergenic LncRNAs
XR_001470013.2	Intergenic LncRNAs
XR_001467878.2	Bidirectional LncRNAs
XR_003073457.1	Intergenic LncRNAs
XR_001469137.2	Sense LncRNAs
XR_001470621.2	Intergenic LncRNAs
XR_003076663.1	Intergenic LncRNAs
XR_001469204.1	Intergenic LncRNAs
XR_003075918.1	Sense LncRNAs
XR_003071928.1	Intergenic LncRNAs
XR_001467157.2	Sense LncRNAs
XR_001467284.2	Intergenic LncRNAs
XR_003075288.1	Sense LncRNAs
XR_003072465.1	Intergenic LncRNAs
XR_001466335.2	Intergenic LncRNAs
XR_003077434.1	Sense LncRNAs
XR_001468740.2	Sense LncRNAs
XR_003076180.1	Intergenic LncRNAs
XR_001465976.2	Other
XR_001464270.2	Sense LncRNAs
XR_003072730.1	Intergenic LncRNAs
XR_003078017.1	Sense LncRNAs
XR_001468646.2	Other
XR_211991.2	Intergenic LncRNAs
XR_003074625.1	Intergenic LncRNAs
XR_001464180.2	Sense LncRNAs
XR_213754.2	Intergenic LncRNAs
XR_003074914.1	Sense LncRNAs
XR_001464914.2	Intergenic LncRNAs
XR_001470567.2	Bidirectional LncRNAs
XR_003076306.1	Other
XR_003077760.1	Bidirectional LncRNAs
XR_001468609.2	Intergenic LncRNAs
XR_001468757.2	Sense LncRNAs
XR_001466203.2	Sense LncRNAs
XR_003075142.1	Sense LncRNAs
XR_003077362.1	Bidirectional LncRNAs
XR_003072628.1	Sense LncRNAs
XR_001470585.2	Intergenic LncRNAs
XR_001465249.2	Sense LncRNAs
XR_001468867.2	Sense LncRNAs
XR_003075939.1	Sense LncRNAs
XR_003075906.1	Sense LncRNAs
XR_003076350.1	Sense LncRNAs
XR_003075921.1	Intergenic LncRNAs
XR_003077725.1	Intergenic LncRNAs
XR_003071320.1	Sense LncRNAs
XR_213890.3	Bidirectional LncRNAs
XR_001461873.2	Intergenic LncRNAs
XR_001464181.2	Sense LncRNAs
XR_001466539.2	Intergenic LncRNAs
XR_210491.3	Intergenic LncRNAs
XR_001463291.2	Sense LncRNAs
XR_001462671.2	Intergenic LncRNAs
XR_003073297.1	Bidirectional LncRNAs
XR_001463519.2	Intergenic LncRNAs
XR_003075671.1	Bidirectional LncRNAs
XR_001467259.2	Intergenic LncRNAs
XR_001469847.2	Bidirectional LncRNAs
XR_003076132.1	Sense LncRNAs
XR_001464972.2	Sense LncRNAs
XR_003077107.1	Intergenic LncRNAs
XR_001464009.2	Other
XR_003075247.1	Sense LncRNAs
XR_003075253.1	Sense LncRNAs
XR_001465112.2	Sense LncRNAs
XR_003072744.1	Intergenic LncRNAs
XR_001464839.2	Sense LncRNAs
XR_001467647.2	Intergenic LncRNAs
XR_001464828.1	Intergenic LncRNAs
XR_003075148.1	Bidirectional LncRNAs
XR_003073739.1	Intergenic LncRNAs
XR_001465093.2	Sense LncRNAs
XR_003075169.1	Sense LncRNAs
XR_003071688.1	Other
XR_001466434.2	Bidirectional LncRNAs
XR_003075873.1	Intergenic LncRNAs
XR_001465800.1	Intergenic LncRNAs
XR_003075728.1	Sense LncRNAs
XR_001463273.2	Sense LncRNAs
XR_001465151.2	Sense LncRNAs
XR_001470183.2	Intergenic LncRNAs
XR_003072276.1	Intergenic LncRNAs
XR_001463312.2	Intergenic LncRNAs
XR_001468624.2	Sense LncRNAs
XR_003076637.1	Bidirectional LncRNAs
XR_001461720.2	Bidirectional LncRNAs
XR_003074823.1	Sense LncRNAs
XR_001463299.2	Intergenic LncRNAs
XR_001470589.2	Intergenic LncRNAs
XR_003077291.1	Intergenic LncRNAs
XR_001466667.2	Intergenic LncRNAs
XR_003074937.1	Sense LncRNAs
XR_001468445.2	Bidirectional LncRNAs
XR_003075115.1	Other
XR_001469952.2	Bidirectional LncRNAs
XR_001470036.1	Intergenic LncRNAs
XR_003073277.1	Intergenic LncRNAs
XR_003074504.1	Intergenic LncRNAs
XR_001468299.2	Intergenic LncRNAs
XR_001469834.2	Sense LncRNAs
XR_001464512.2	Bidirectional LncRNAs
XR_001463929.1	Intergenic LncRNAs
XR_001463209.1	Intergenic LncRNAs
XR_003074882.1	Intergenic LncRNAs
XR_003077837.1	Intergenic LncRNAs
XR_003075063.1	Sense LncRNAs
XR_001467275.2	Intergenic LncRNAs
XR_001468856.2	Intergenic LncRNAs
XR_003071314.1	Sense LncRNAs
XR_001464526.2	Intergenic LncRNAs
XR_001469169.2	Sense LncRNAs
XR_003075735.1	Intergenic LncRNAs
XR_210531.3	Bidirectional LncRNAs
XR_003075453.1	Intergenic LncRNAs
XR_003076983.1	Bidirectional LncRNAs
XR_003073044.1	Intergenic LncRNAs
XR_001468885.2	Intergenic LncRNAs
XR_003071674.1	Intergenic LncRNAs
XR_001465851.2	Sense LncRNAs
XR_001465688.2	Intergenic LncRNAs
XR_003075804.1	Bidirectional LncRNAs
XR_001464653.2	Bidirectional LncRNAs
XR_003072070.1	Other
XR_003075850.1	Intergenic LncRNAs
XR_003071270.1	Intergenic LncRNAs
XR_003075963.1	Intergenic LncRNAs
XR_001465787.2	Sense LncRNAs
XR_001465071.2	Intergenic LncRNAs
XR_003077455.1	Sense LncRNAs
XR_001463401.2	Sense LncRNAs
XR_003072370.1	Intergenic LncRNAs
XR_001465217.2	Intergenic LncRNAs
XR_001467846.2	Intergenic LncRNAs
XR_003072938.1	Other
XR_003071993.1	Intergenic LncRNAs
XR_003072788.1	Intergenic LncRNAs
XR_001469319.2	Bidirectional LncRNAs
XR_003072344.1	Bidirectional LncRNAs
XR_001469736.2	Sense LncRNAs
XR_001467735.2	Sense LncRNAs
XR_001464667.2	Bidirectional LncRNAs
XR_001468139.2	Bidirectional LncRNAs
XR_001462296.2	Intergenic LncRNAs
XR_003076750.1	Intergenic LncRNAs
XR_001464072.2	Intergenic LncRNAs
XR_001471472.2	Bidirectional LncRNAs
XR_003072640.1	Intergenic LncRNAs
XR_001466385.1	Intergenic LncRNAs
XR_003072630.1	Sense LncRNAs
XR_001468431.2	Sense LncRNAs
XR_003076809.1	Bidirectional LncRNAs
XR_001465811.2	Sense LncRNAs
XR_001470885.2	Intergenic LncRNAs
XR_001468585.2	Intergenic LncRNAs
XR_003074383.1	Intergenic LncRNAs
XR_003072159.1	Intergenic LncRNAs
XR_003071756.1	Sense LncRNAs
XR_001466418.2	Intergenic LncRNAs
XR_003074165.1	Intergenic LncRNAs
XR_003074860.1	Sense LncRNAs
XR_003074314.1	Intergenic LncRNAs
XR_003073727.1	Intergenic LncRNAs
XR_003076393.1	Sense LncRNAs
XR_001463230.2	Intergenic LncRNAs
XR_211245.3	Intergenic LncRNAs
XR_003074374.1	Sense LncRNAs
XR_001465183.2	Other
XR_003074781.1	Sense LncRNAs
XR_003076745.1	Intergenic LncRNAs
XR_003071571.1	Sense LncRNAs
XR_003074507.1	Intergenic LncRNAs
XR_001467212.2	Sense LncRNAs
XR_001466487.2	Sense LncRNAs
XR_001465950.1	Other
XR_003074774.1	Intergenic LncRNAs
XR_001469722.2	Sense LncRNAs
XR_003077030.1	Sense LncRNAs
XR_003076402.1	Sense LncRNAs
XR_003071156.1	Sense LncRNAs
XR_001466371.2	Sense LncRNAs
XR_001465345.2	Sense LncRNAs
XR_001466477.2	Intergenic LncRNAs
XR_003075652.1	Bidirectional LncRNAs
XR_003074333.1	Bidirectional LncRNAs
XR_001464284.1	Sense LncRNAs
XR_003076980.1	Intergenic LncRNAs
XR_210214.3	Intergenic LncRNAs
XR_003074652.1	Sense LncRNAs
XR_003073429.1	Sense LncRNAs
XR_003075329.1	Bidirectional LncRNAs
XR_001470370.2	Sense LncRNAs
XR_001470258.2	Sense LncRNAs
XR_001468065.2	Bidirectional LncRNAs
XR_003076422.1	Other
XR_003077361.1	Intergenic LncRNAs
XR_003072067.1	Intergenic LncRNAs
XR_003077414.1	Intergenic LncRNAs
XR_003073374.1	Intergenic LncRNAs
XR_003076377.1	Sense LncRNAs
XR_003076245.1	Sense LncRNAs
XR_003071922.1	Intergenic LncRNAs
XR_003074906.1	Intergenic LncRNAs
XR_001463939.2	Sense LncRNAs
XR_003076120.1	Intergenic LncRNAs
XR_003072966.1	Sense LncRNAs
XR_212663.3	Intergenic LncRNAs
XR_003073121.1	Intergenic LncRNAs
XR_001467175.2	Sense LncRNAs
XR_003074466.1	Sense LncRNAs
XR_003074915.1	Sense LncRNAs
XR_003072300.1	Other
XR_001467263.1	Bidirectional LncRNAs
XR_003074778.1	Sense LncRNAs
XR_003072002.1	Intergenic LncRNAs
XR_003074869.1	Sense LncRNAs
XR_003075384.1	Sense LncRNAs
XR_003075119.1	Sense LncRNAs
XR_003077689.1	Sense LncRNAs
XR_003075118.1	Other
XR_001468566.2	Sense LncRNAs
XR_001466165.1	Intergenic LncRNAs
XR_003075707.1	Intergenic LncRNAs
XR_003074335.1	Bidirectional LncRNAs
XR_001466242.2	Intergenic LncRNAs
XR_001465762.1	Bidirectional LncRNAs
XR_001471119.2	Intergenic LncRNAs
XR_001467913.2	Bidirectional LncRNAs
XR_003071836.1	Sense LncRNAs
XR_003072871.1	Other
XR_003072161.1	Sense LncRNAs
XR_211033.3	Bidirectional LncRNAs
XR_001464967.2	Intergenic LncRNAs
XR_001468706.2	Intergenic LncRNAs
XR_003076775.1	Intergenic LncRNAs
XR_003077222.1	Intergenic LncRNAs
XR_001465948.2	Intergenic LncRNAs
XR_001470072.2	Sense LncRNAs
XR_001467941.2	Intergenic LncRNAs
XR_001468170.2	Intergenic LncRNAs
XR_001465364.2	Bidirectional LncRNAs
XR_003072428.1	Intergenic LncRNAs
XR_003071470.1	Sense LncRNAs
XR_003077981.1	Bidirectional LncRNAs
XR_211104.3	Sense LncRNAs
XR_001467318.2	Intergenic LncRNAs
XR_001466312.2	Sense LncRNAs
XR_001468512.2	Sense LncRNAs
XR_001463595.2	Intergenic LncRNAs
XR_003076487.1	Bidirectional LncRNAs
XR_001467759.2	Intergenic LncRNAs
XR_003076118.1	Bidirectional LncRNAs
XR_003073804.1	Sense LncRNAs
XR_001470180.2	Bidirectional LncRNAs
XR_001470485.1	Intergenic LncRNAs
XR_001470443.2	Intergenic LncRNAs
XR_003074067.1	Intergenic LncRNAs
XR_003074295.1	Intergenic LncRNAs
XR_001469641.2	Intergenic LncRNAs
XR_003077730.1	Sense LncRNAs
XR_001463413.2	Bidirectional LncRNAs
XR_001468708.1	Bidirectional LncRNAs
XR_003077172.1	Bidirectional LncRNAs
XR_001468667.2	Sense LncRNAs
XR_211053.3	Bidirectional LncRNAs
XR_003075491.1	Intergenic LncRNAs
XR_003073245.1	Intergenic LncRNAs
XR_001466972.2	Intergenic LncRNAs
XR_003075501.1	Intergenic LncRNAs
XR_003077691.1	Sense LncRNAs
XR_001463274.2	Sense LncRNAs
XR_001470610.2	Bidirectional LncRNAs
XR_001464288.2	Sense LncRNAs
XR_003076296.1	Other
XR_003071528.1	Sense LncRNAs
XR_003075261.1	Intergenic LncRNAs
XR_003071526.1	Bidirectional LncRNAs
XR_003074147.1	Intergenic LncRNAs
XR_001467150.2	Sense LncRNAs
XR_001465047.2	Intergenic LncRNAs
XR_001467858.2	Sense LncRNAs
XR_001466715.2	Intergenic LncRNAs
XR_001470455.2	Bidirectional LncRNAs
XR_003075502.1	Sense LncRNAs
XR_001467700.2	Intergenic LncRNAs
XR_003071747.1	Sense LncRNAs
XR_003076085.1	Sense LncRNAs
XR_003075767.1	Intergenic LncRNAs
XR_001468020.2	Intergenic LncRNAs
XR_001463424.1	Other
XR_001468970.1	Sense LncRNAs
XR_003071058.1	Sense LncRNAs
XR_001466528.2	Sense LncRNAs
XR_003072340.1	Intergenic LncRNAs
XR_003076953.1	Sense LncRNAs
XR_003074353.1	Bidirectional LncRNAs
XR_001465652.2	Intergenic LncRNAs
XR_211038.3	Bidirectional LncRNAs
XR_003076938.1	Intergenic LncRNAs
XR_001463394.2	Intergenic LncRNAs
XR_001463951.2	Bidirectional LncRNAs
XR_001463905.2	Sense LncRNAs
XR_001470223.2	Intergenic LncRNAs
XR_003077475.1	Sense LncRNAs
XR_003074934.1	Sense LncRNAs
XR_001464129.2	Sense LncRNAs
XR_001463957.2	Sense LncRNAs
XR_001462445.2	Other
XR_003077119.1	Sense LncRNAs
XR_001470205.2	Intergenic LncRNAs
XR_003074563.1	Intergenic LncRNAs
XR_003072252.1	Sense LncRNAs
XR_003073278.1	Other
XR_001467801.2	Sense LncRNAs
XR_003073765.1	Intergenic LncRNAs
XR_003077515.1	Intergenic LncRNAs
XR_003072407.1	Intergenic LncRNAs
XR_003076760.1	Intergenic LncRNAs
XR_001465273.2	Sense LncRNAs
XR_003077706.1	Intergenic LncRNAs
XR_001469409.2	Intergenic LncRNAs
XR_003071425.1	Intergenic LncRNAs
XR_001463567.2	Sense LncRNAs
XR_003073299.1	Sense LncRNAs
XR_003073079.1	Sense LncRNAs
XR_001464695.2	Intergenic LncRNAs
XR_003076383.1	Intergenic LncRNAs
XR_001467701.2	Intergenic LncRNAs
XR_003075692.1	Intergenic LncRNAs
XR_001465451.1	Intergenic LncRNAs
XR_001467739.2	Intergenic LncRNAs
XR_003074394.1	Intergenic LncRNAs
XR_001464773.2	Bidirectional LncRNAs
XR_001469187.2	Other
XR_001466545.2	Sense LncRNAs
XR_001470133.2	Sense LncRNAs
XR_003075037.1	Sense LncRNAs
XR_003077498.1	Intergenic LncRNAs
XR_001469982.2	Sense LncRNAs
XR_001469899.1	Bidirectional LncRNAs
XR_001468204.2	Sense LncRNAs
XR_001470346.2	Bidirectional LncRNAs
XR_003076103.1	Bidirectional LncRNAs
XR_003073066.1	Intergenic LncRNAs
XR_001467282.2	Intergenic LncRNAs
XR_001464727.2	Intergenic LncRNAs
XR_001464115.2	Sense LncRNAs
XR_003077762.1	Sense LncRNAs
XR_001467949.2	Intergenic LncRNAs
XR_003073466.1	Bidirectional LncRNAs
XR_003076154.1	Bidirectional LncRNAs
XR_003072933.1	Sense LncRNAs
XR_001463549.2	Intergenic LncRNAs
XR_003077411.1	Bidirectional LncRNAs
XR_003072583.1	Sense LncRNAs
XR_001467492.2	Sense LncRNAs
XR_001464804.2	Intergenic LncRNAs
XR_003071321.1	Sense LncRNAs
XR_003071392.1	Intergenic LncRNAs
XR_003074357.1	Bidirectional LncRNAs
XR_003074795.1	Sense LncRNAs
XR_001468839.2	Intergenic LncRNAs
XR_003074326.1	Intergenic LncRNAs
XR_001463952.1	Bidirectional LncRNAs
XR_001468639.2	Sense LncRNAs
XR_003074902.1	Sense LncRNAs
XR_003072983.1	Intergenic LncRNAs
XR_003073076.1	Bidirectional LncRNAs
XR_001469108.2	Intergenic LncRNAs
XR_001462034.2	Other
XR_212137.3	Bidirectional LncRNAs
XR_003074366.1	Sense LncRNAs
XR_001468247.2	Sense LncRNAs
XR_003074236.1	Bidirectional LncRNAs
XR_003071912.1	Intergenic LncRNAs
XR_003075970.1	Intergenic LncRNAs
XR_001466145.2	Intergenic LncRNAs
XR_001464872.2	Sense LncRNAs
XR_003074356.1	Bidirectional LncRNAs
XR_003073377.1	Sense LncRNAs
XR_003076671.1	Intergenic LncRNAs
XR_003071639.1	Other
XR_003077886.1	Sense LncRNAs
XR_001463978.2	Sense LncRNAs
XR_003075159.1	Sense LncRNAs
XR_001464731.2	Bidirectional LncRNAs
XR_003077274.1	Intergenic LncRNAs
XR_003077281.1	Intergenic LncRNAs
XR_001468276.2	Intergenic LncRNAs
XR_003073481.1	Bidirectional LncRNAs
XR_003071742.1	Intergenic LncRNAs
XR_001465876.2	Bidirectional LncRNAs
XR_001466981.2	Bidirectional LncRNAs
XR_003072479.1	Sense LncRNAs
XR_003073085.1	Intergenic LncRNAs
XR_003075036.1	Sense LncRNAs
XR_003076297.1	Other
XR_003072848.1	Other
XR_001465566.2	Bidirectional LncRNAs
XR_001464978.2	Sense LncRNAs
XR_003077607.1	Sense LncRNAs
XR_001463921.2	Intergenic LncRNAs
XR_211374.3	Bidirectional LncRNAs
XR_001469735.2	Sense LncRNAs
XR_001465167.2	Bidirectional LncRNAs
XR_003073284.1	Intergenic LncRNAs
XR_003075478.1	Sense LncRNAs
XR_003073869.1	Sense LncRNAs
XR_210503.3	Sense LncRNAs
XR_213985.3	Intergenic LncRNAs
XR_003074564.1	Intergenic LncRNAs
XR_001465433.2	Sense LncRNAs
XR_003076778.1	Intergenic LncRNAs
XR_001470194.1	Sense LncRNAs
XR_001467276.2	Other
XR_001468796.2	Bidirectional LncRNAs
XR_001466393.2	Sense LncRNAs
XR_001469837.2	Sense LncRNAs
XR_001467146.2	Sense LncRNAs
XR_003072959.1	Sense LncRNAs
XR_003076125.1	Intergenic LncRNAs
XR_003075472.1	Sense LncRNAs
XR_003071647.1	Sense LncRNAs
XR_003075493.1	Intergenic LncRNAs
XR_003075272.1	Sense LncRNAs
XR_001470039.1	Sense LncRNAs
XR_001465826.2	Intergenic LncRNAs
XR_003076302.1	Bidirectional LncRNAs
XR_003074940.1	Bidirectional LncRNAs
XR_003076025.1	Sense LncRNAs
XR_003071360.1	Sense LncRNAs
XR_003074361.1	Other
XR_001466253.2	Sense LncRNAs
XR_003076364.1	Sense LncRNAs
XR_003073725.1	Intergenic LncRNAs
XR_003075715.1	Intergenic LncRNAs
XR_003076531.1	Sense LncRNAs
XR_001468411.2	Intergenic LncRNAs
XR_003077074.1	Intergenic LncRNAs
XR_001466838.2	Sense LncRNAs
XR_001465640.2	Intergenic LncRNAs
XR_003072894.1	Other
XR_003072869.1	Intergenic LncRNAs
XR_001466842.2	Intergenic LncRNAs
XR_003072476.1	Intergenic LncRNAs
XR_003073478.1	Intergenic LncRNAs
XR_003077310.1	Sense LncRNAs
XR_001468944.2	Intergenic LncRNAs
XR_001465015.1	Intergenic LncRNAs
XR_001465798.2	Intergenic LncRNAs
XR_001462555.2	Intergenic LncRNAs
XR_003072911.1	Other
XR_003071129.1	Intergenic LncRNAs
XR_001464073.2	Intergenic LncRNAs
XR_003073502.1	Sense LncRNAs
XR_003076316.1	Other
XR_003074441.1	Bidirectional LncRNAs
XR_003076698.1	Intergenic LncRNAs
XR_001467620.2	Bidirectional LncRNAs
XR_001466502.2	Intergenic LncRNAs
XR_001465214.2	Intergenic LncRNAs
XR_003075265.1	Intergenic LncRNAs
XR_003074243.1	Other
XR_003075685.1	Intergenic LncRNAs
XR_003071259.1	Intergenic LncRNAs
XR_003072542.1	Intergenic LncRNAs
XR_001466214.2	Intergenic LncRNAs
XR_140003.4	Sense LncRNAs
XR_003076754.1	Intergenic LncRNAs
XR_001467935.2	Intergenic LncRNAs
XR_003077791.1	Intergenic LncRNAs
XR_003070993.1	Sense LncRNAs
XR_003077494.1	Intergenic LncRNAs
XR_001467152.2	Sense LncRNAs
XR_003071625.1	Intergenic LncRNAs
XR_001467769.2	Intergenic LncRNAs
XR_001468251.2	Intergenic LncRNAs
XR_001468319.2	Intergenic LncRNAs
XR_001468649.2	Sense LncRNAs
XR_001464465.2	Intergenic LncRNAs
XR_003077562.1	Sense LncRNAs
XR_003078012.1	Intergenic LncRNAs
XR_003073437.1	Intergenic LncRNAs
XR_003073041.1	Intergenic LncRNAs
XR_003074757.1	Sense LncRNAs
XR_003072876.1	Other
XR_003075880.1	Sense LncRNAs
XR_001465186.1	Intergenic LncRNAs
XR_001461830.2	Other
XR_001469303.2	Bidirectional LncRNAs
XR_003072666.1	Sense LncRNAs
XR_003076443.1	Intergenic LncRNAs
XR_003075476.1	Sense LncRNAs
XR_003073928.1	Sense LncRNAs
XR_001468232.2	Intergenic LncRNAs
XR_001470032.2	Intergenic LncRNAs
XR_003075636.1	Intergenic LncRNAs
XR_003071918.1	Intergenic LncRNAs
XR_003074642.1	Bidirectional LncRNAs
XR_003075712.1	Intergenic LncRNAs
XR_003075711.1	Intergenic LncRNAs
XR_003073211.1	Intergenic LncRNAs
XR_003074971.1	Intergenic LncRNAs
XR_211578.3	Intergenic LncRNAs
XR_003074886.1	Bidirectional LncRNAs
XR_001469425.2	Sense LncRNAs
XR_003077142.1	Bidirectional LncRNAs
XR_003073060.1	Intergenic LncRNAs
XR_001469403.2	Sense LncRNAs
XR_003076170.1	Sense LncRNAs
XR_003073606.1	Sense LncRNAs
XR_003074453.1	Intergenic LncRNAs
XR_001464211.2	Sense LncRNAs
XR_001466841.2	Sense LncRNAs
XR_001470147.2	Sense LncRNAs
XR_003077314.1	Sense LncRNAs
XR_003077369.1	Intergenic LncRNAs
XR_001468472.2	Intergenic LncRNAs
XR_003075724.1	Intergenic LncRNAs
XR_001468729.1	Bidirectional LncRNAs
XR_001465760.2	Sense LncRNAs
XR_001466478.2	Intergenic LncRNAs
XR_003071422.1	Intergenic LncRNAs
XR_003073978.1	Intergenic LncRNAs
XR_001467085.2	Sense LncRNAs
XR_001469505.2	Sense LncRNAs
XR_003072448.1	Sense LncRNAs
XR_001463973.2	Intergenic LncRNAs
XR_003075176.1	Intergenic LncRNAs
XR_003073454.1	Other
XR_003072957.1	Intergenic LncRNAs
XR_001463965.2	Intergenic LncRNAs
XR_001468314.2	Other
XR_001464280.2	Intergenic LncRNAs
XR_003071991.1	Intergenic LncRNAs
XR_001465524.2	Intergenic LncRNAs
XR_001464414.2	Bidirectional LncRNAs
XR_001466665.2	Intergenic LncRNAs
XR_003072882.1	Other
XR_001466534.2	Sense LncRNAs
XR_003072351.1	Intergenic LncRNAs
XR_003077514.1	Sense LncRNAs
XR_003074066.1	Intergenic LncRNAs
XR_001468875.2	Intergenic LncRNAs
XR_001465294.2	Intergenic LncRNAs
XR_001469849.2	Intergenic LncRNAs
XR_001466509.2	Bidirectional LncRNAs
XR_001465170.2	Other
XR_003071573.1	Sense LncRNAs
XR_001469685.1	Sense LncRNAs
XR_003073633.1	Intergenic LncRNAs
XR_212240.3	Intergenic LncRNAs
XR_003077110.1	Sense LncRNAs
XR_003073603.1	Sense LncRNAs
XR_001464168.2	Intergenic LncRNAs
XR_003076982.1	Bidirectional LncRNAs
XR_003072915.1	Other
XR_003071962.1	Sense LncRNAs
XR_001464077.2	Intergenic LncRNAs
XR_003078028.1	Intergenic LncRNAs
XR_003075458.1	Bidirectional LncRNAs
XR_213911.3	Intergenic LncRNAs
XR_003072191.1	Intergenic LncRNAs
XR_001467241.2	Bidirectional LncRNAs
XR_001466108.2	Intergenic LncRNAs
XR_003076265.1	Sense LncRNAs
XR_003077458.1	Sense LncRNAs
XR_003075321.1	Bidirectional LncRNAs
XR_003072777.1	Sense LncRNAs
XR_001469616.2	Sense LncRNAs
XR_001467960.2	Sense LncRNAs
XR_003073827.1	Sense LncRNAs
XR_003073762.1	Intergenic LncRNAs
XR_001463924.2	Bidirectional LncRNAs
XR_001464969.2	Sense LncRNAs
XR_001463814.2	Intergenic LncRNAs
XR_003076065.1	Bidirectional LncRNAs
XR_003074927.1	Intergenic LncRNAs
XR_001465062.2	Bidirectional LncRNAs
XR_210415.3	Intergenic LncRNAs
XR_003076030.1	Bidirectional LncRNAs
XR_001464788.2	Intergenic LncRNAs
XR_001464293.2	Other
XR_001465231.2	Sense LncRNAs
XR_003072494.1	Intergenic LncRNAs
XR_001469049.1	Sense LncRNAs
XR_001463245.2	Sense LncRNAs
XR_001463255.2	Sense LncRNAs
XR_003073799.1	Sense LncRNAs
XR_003076449.1	Sense LncRNAs
XR_003072843.1	Other
XR_003073471.1	Intergenic LncRNAs
XR_001466045.2	Bidirectional LncRNAs
XR_001468612.2	Intergenic LncRNAs
XR_001468048.2	Sense LncRNAs
XR_001468345.2	Bidirectional LncRNAs
XR_001463772.2	Sense LncRNAs
XR_001468799.2	Bidirectional LncRNAs
XR_001469088.2	Intergenic LncRNAs
XR_001465799.2	Intergenic LncRNAs
XR_001466462.2	Intergenic LncRNAs
XR_001469787.2	Sense LncRNAs
XR_003076803.1	Bidirectional LncRNAs
XR_003077288.1	Sense LncRNAs
XR_001463721.2	Intergenic LncRNAs
XR_003071366.1	Intergenic LncRNAs
XR_001466964.2	Bidirectional LncRNAs
XR_003075509.1	Sense LncRNAs
XR_003072075.1	Sense LncRNAs
XR_001469414.2	Intergenic LncRNAs
XR_003076198.1	Intergenic LncRNAs
XR_001469592.2	Intergenic LncRNAs
XR_001467172.2	Sense LncRNAs
XR_001464714.2	Intergenic LncRNAs
XR_001463809.2	Sense LncRNAs
XR_001469014.2	Sense LncRNAs
XR_003074372.1	Intergenic LncRNAs
XR_003076548.1	Bidirectional LncRNAs
XR_003071155.1	Sense LncRNAs
XR_001463938.2	Bidirectional LncRNAs
XR_001467178.2	Intergenic LncRNAs
XR_001470237.1	Sense LncRNAs
XR_001468882.2	Sense LncRNAs
XR_003071280.1	Sense LncRNAs
XR_003072039.1	Sense LncRNAs
XR_003071522.1	Sense LncRNAs
XR_003072165.1	Intergenic LncRNAs
XR_001466405.2	Intergenic LncRNAs
XR_003074591.1	Intergenic LncRNAs
XR_003073495.1	Sense LncRNAs
XR_001463758.2	Sense LncRNAs
XR_003071627.1	Intergenic LncRNAs
XR_003071648.1	Sense LncRNAs
XR_001466853.2	Intergenic LncRNAs
XR_001467589.2	Bidirectional LncRNAs
XR_001464942.1	Other
XR_001465723.2	Intergenic LncRNAs
XR_003072449.1	Intergenic LncRNAs
XR_001465060.2	Sense LncRNAs
XR_003071744.1	Intergenic LncRNAs
XR_001469327.2	Intergenic LncRNAs
XR_001465997.2	Intergenic LncRNAs
XR_001468214.2	Intergenic LncRNAs
XR_003074830.1	Sense LncRNAs
XR_001469305.2	Bidirectional LncRNAs
XR_001470435.2	Sense LncRNAs
XR_003076746.1	Intergenic LncRNAs
XR_003073244.1	Intergenic LncRNAs
XR_003072012.1	Intergenic LncRNAs
XR_001466311.2	Sense LncRNAs
XR_001469332.2	Sense LncRNAs
XR_003072000.1	Intergenic LncRNAs
XR_003075375.1	Sense LncRNAs
XR_001464381.2	Sense LncRNAs
XR_001467314.2	Bidirectional LncRNAs
XR_001467760.1	Sense LncRNAs
XR_001469881.2	Bidirectional LncRNAs
XR_001466653.2	Sense LncRNAs
XR_003073760.1	Sense LncRNAs
XR_003071780.1	Intergenic LncRNAs
XR_003073465.1	Bidirectional LncRNAs
XR_001464761.2	Bidirectional LncRNAs
XR_003071456.1	Intergenic LncRNAs
XR_001468308.2	Intergenic LncRNAs
XR_003075284.1	Sense LncRNAs
XR_001464093.2	Bidirectional LncRNAs
XR_003072526.1	Intergenic LncRNAs
XR_001466423.2	Sense LncRNAs
XR_001467888.1	Intergenic LncRNAs
XR_003071070.1	Intergenic LncRNAs
XR_003071247.1	Intergenic LncRNAs
XR_001467395.2	Bidirectional LncRNAs
XR_003077759.1	Bidirectional LncRNAs
XR_001463402.2	Intergenic LncRNAs
XR_001465243.1	Other
XR_001468943.2	Sense LncRNAs
XR_211288.3	Intergenic LncRNAs
XR_003073876.1	Sense LncRNAs
XR_003075239.1	Bidirectional LncRNAs
XR_003073132.1	Intergenic LncRNAs
XR_003071658.1	Sense LncRNAs
XR_001466856.2	Sense LncRNAs
XR_003071880.1	Sense LncRNAs
XR_210602.3	Sense LncRNAs
XR_001462354.2	Intergenic LncRNAs
XR_003074152.1	Intergenic LncRNAs
XR_003077247.1	Sense LncRNAs
XR_001470193.2	Intergenic LncRNAs
XR_003076685.1	Sense LncRNAs
XR_001470477.2	Sense LncRNAs
XR_003075408.1	Intergenic LncRNAs
XR_003075100.1	Intergenic LncRNAs
XR_001471159.2	Bidirectional LncRNAs
XR_003074442.1	Sense LncRNAs
XR_003077368.1	Intergenic LncRNAs
XR_003078009.1	Intergenic LncRNAs
XR_001465884.2	Intergenic LncRNAs
XR_001469048.1	Sense LncRNAs
XR_003075881.1	Intergenic LncRNAs
XR_003074899.1	Sense LncRNAs
XR_003074285.1	Intergenic LncRNAs
XR_003073163.1	Intergenic LncRNAs
XR_003076216.1	Intergenic LncRNAs
XR_003074450.1	Sense LncRNAs
XR_003072657.1	Sense LncRNAs
XR_001461857.2	Intergenic LncRNAs
XR_003072878.1	Other
XR_001467257.2	Intergenic LncRNAs
XR_003073230.1	Intergenic LncRNAs
XR_001465417.2	Intergenic LncRNAs
XR_001468140.2	Bidirectional LncRNAs
XR_003077117.1	Bidirectional LncRNAs
XR_211992.3	Intergenic LncRNAs
XR_001467843.2	Intergenic LncRNAs
XR_003077376.1	Intergenic LncRNAs
XR_003071448.1	Intergenic LncRNAs
NR_131198.1	Sense LncRNAs
XR_003074873.1	Intergenic LncRNAs
XR_001464700.2	Intergenic LncRNAs
XR_003074349.1	Bidirectional LncRNAs
XR_001469372.2	Intergenic LncRNAs
XR_001465682.2	Sense LncRNAs
XR_001465265.2	Bidirectional LncRNAs
XR_003076256.1	Intergenic LncRNAs
XR_003073673.1	Intergenic LncRNAs
XR_001469600.2	Intergenic LncRNAs
XR_003071535.1	Intergenic LncRNAs
XR_003074098.1	Intergenic LncRNAs
XR_003070963.1	Sense LncRNAs
XR_001470262.2	Intergenic LncRNAs
XR_003073889.1	Sense LncRNAs
XR_003075645.1	Bidirectional LncRNAs
XR_003071542.1	Sense LncRNAs
XR_003076057.1	Bidirectional LncRNAs
XR_003072591.1	Other
XR_003072438.1	Intergenic LncRNAs
XR_001469316.2	Bidirectional LncRNAs
XR_001467292.2	Intergenic LncRNAs
XR_003077053.1	Sense LncRNAs
XR_001467681.1	Intergenic LncRNAs
XR_001465308.2	Sense LncRNAs
XR_003073821.1	Intergenic LncRNAs
XR_001465129.2	Sense LncRNAs
XR_003076526.1	Sense LncRNAs
XR_003075561.1	Intergenic LncRNAs
XR_003076978.1	Sense LncRNAs
XR_003076737.1	Intergenic LncRNAs
XR_001468973.2	Sense LncRNAs
XR_001466977.2	Intergenic LncRNAs
XR_003077842.1	Intergenic LncRNAs
XR_001469003.2	Intergenic LncRNAs
XR_003073674.1	Intergenic LncRNAs
XR_001465435.2	Bidirectional LncRNAs
XR_001465903.2	Sense LncRNAs
XR_001465220.2	Intergenic LncRNAs
XR_003073908.1	Intergenic LncRNAs
XR_003072590.1	Intergenic LncRNAs
XR_003074401.1	Intergenic LncRNAs
XR_003071701.1	Intergenic LncRNAs
XR_003075780.1	Sense LncRNAs
XR_001470233.2	Intergenic LncRNAs
XR_003076409.1	Sense LncRNAs
XR_001463948.2	Intergenic LncRNAs
XR_001463756.2	Sense LncRNAs
XR_001466332.2	Intergenic LncRNAs
XR_003072580.1	Sense LncRNAs
XR_003071553.1	Other
XR_001466466.2	Intergenic LncRNAs
XR_001470134.1	Intergenic LncRNAs
XR_001467490.2	Sense LncRNAs
XR_001470383.2	Bidirectional LncRNAs
XR_001470337.2	Intergenic LncRNAs
XR_003072190.1	Intergenic LncRNAs
XR_003071960.1	Sense LncRNAs
XR_003075495.1	Intergenic LncRNAs
XR_001467601.2	Sense LncRNAs
XR_003072095.1	Sense LncRNAs
XR_003077864.1	Sense LncRNAs
XR_001466223.2	Sense LncRNAs
XR_003077849.1	Intergenic LncRNAs
XR_212537.3	Intergenic LncRNAs
XR_210673.3	Sense LncRNAs
XR_003075869.1	Intergenic LncRNAs
XR_003073859.1	Intergenic LncRNAs
XR_003075751.1	Sense LncRNAs
XR_003076421.1	Intergenic LncRNAs
XR_001467281.2	Intergenic LncRNAs
XR_003077986.1	Intergenic LncRNAs
XR_001464267.1	Sense LncRNAs
XR_001469045.2	Sense LncRNAs
XR_003077871.1	Intergenic LncRNAs
XR_001464176.2	Intergenic LncRNAs
XR_001466089.2	Intergenic LncRNAs
XR_003073688.1	Sense LncRNAs
XR_003073047.1	Intergenic LncRNAs
XR_001466854.2	Intergenic LncRNAs
XR_001463182.1	Intergenic LncRNAs
XR_003074378.1	Sense LncRNAs
XR_001463626.2	Sense LncRNAs
XR_001470202.2	Bidirectional LncRNAs
XR_001468289.2	Sense LncRNAs
XR_001462951.2	Bidirectional LncRNAs
XR_003073031.1	Intergenic LncRNAs
XR_001466373.2	Sense LncRNAs
XR_001464641.2	Intergenic LncRNAs
XR_003075096.1	Sense LncRNAs
XR_001467680.1	Intergenic LncRNAs
XR_001465080.1	Intergenic LncRNAs
XR_003074459.1	Bidirectional LncRNAs
XR_001468874.2	Intergenic LncRNAs
XR_003075378.1	Intergenic LncRNAs
XR_001468924.2	Intergenic LncRNAs
XR_001462498.2	Intergenic LncRNAs
XR_001470407.2	Bidirectional LncRNAs
XR_003074782.1	Sense LncRNAs
XR_001468114.2	Sense LncRNAs
XR_003071927.1	Sense LncRNAs
XR_003072118.1	Intergenic LncRNAs
XR_003073049.1	Intergenic LncRNAs
XR_001468797.2	Bidirectional LncRNAs
XR_001470080.2	Sense LncRNAs
XR_001469902.2	Intergenic LncRNAs
XR_001465135.2	Bidirectional LncRNAs
XR_001469500.2	Sense LncRNAs
XR_003073275.1	Intergenic LncRNAs
XR_003072564.1	Intergenic LncRNAs
XR_003073069.1	Intergenic LncRNAs
XR_003071295.1	Bidirectional LncRNAs
XR_001468932.1	Sense LncRNAs
XR_003074010.1	Intergenic LncRNAs
XR_003072951.1	Other
XR_001465947.2	Intergenic LncRNAs
XR_003076713.1	Bidirectional LncRNAs
XR_003077141.1	Bidirectional LncRNAs
XR_003073234.1	Intergenic LncRNAs
XR_001465113.2	Sense LncRNAs
XR_001464718.2	Intergenic LncRNAs
XR_001465081.1	Intergenic LncRNAs
XR_001465017.1	Intergenic LncRNAs
XR_003071390.1	Intergenic LncRNAs
XR_001464282.1	Sense LncRNAs
XR_003072295.1	Other
XR_001463410.2	Intergenic LncRNAs
XR_003075494.1	Intergenic LncRNAs
XR_003077604.1	Sense LncRNAs
XR_001465507.2	Intergenic LncRNAs
XR_003076300.1	Bidirectional LncRNAs
XR_001468688.1	Intergenic LncRNAs
XR_001465267.2	Sense LncRNAs
XR_003074386.1	Sense LncRNAs
XR_003077385.1	Sense LncRNAs
XR_003072390.1	Sense LncRNAs
XR_001466747.2	Intergenic LncRNAs
XR_003071846.1	Other
XR_001466849.2	Sense LncRNAs
XR_001464258.2	Intergenic LncRNAs
XR_001465445.2	Intergenic LncRNAs
XR_003071985.1	Intergenic LncRNAs
XR_001464049.2	Intergenic LncRNAs
XR_001466601.2	Bidirectional LncRNAs
XR_003071879.1	Sense LncRNAs
XR_001466436.1	Bidirectional LncRNAs
XR_001469453.2	Intergenic LncRNAs
XR_003076163.1	Intergenic LncRNAs
XR_001469307.2	Bidirectional LncRNAs
XR_001468073.2	Sense LncRNAs
XR_003074390.1	Intergenic LncRNAs
XR_003074872.1	Intergenic LncRNAs
XR_001468705.1	Intergenic LncRNAs
XR_003073045.1	Intergenic LncRNAs
XR_003075513.1	Sense LncRNAs
XR_003077105.1	Bidirectional LncRNAs
XR_003074880.1	Intergenic LncRNAs
XR_001466598.2	Sense LncRNAs
XR_003074640.1	Bidirectional LncRNAs
XR_003073166.1	Intergenic LncRNAs
XR_001464798.2	Sense LncRNAs
XR_003076166.1	Intergenic LncRNAs
XR_001466378.2	Sense LncRNAs
XR_001466571.2	Sense LncRNAs
XR_001462172.2	Sense LncRNAs
XR_001464670.2	Intergenic LncRNAs
XR_001469326.2	Intergenic LncRNAs
XR_001468447.2	Intergenic LncRNAs
XR_001468745.2	Intergenic LncRNAs
XR_001466797.2	Other
XR_001465810.2	Bidirectional LncRNAs
XR_003075322.1	Intergenic LncRNAs
XR_003073807.1	Sense LncRNAs
XR_001464619.2	Intergenic LncRNAs
XR_003074639.1	Sense LncRNAs
XR_001469229.2	Sense LncRNAs
XR_001470486.1	Intergenic LncRNAs
XR_003072038.1	Sense LncRNAs
XR_003072447.1	Sense LncRNAs
XR_003077372.1	Sense LncRNAs
XR_003071154.1	Sense LncRNAs
XR_003071404.1	Intergenic LncRNAs
XR_001468415.1	Other
XR_001465161.2	Intergenic LncRNAs
XR_001469186.1	Sense LncRNAs
XR_003071549.1	Sense LncRNAs
XR_001465995.2	Intergenic LncRNAs
XR_001464711.2	Intergenic LncRNAs
XR_003073796.1	Other
XR_003073891.1	Bidirectional LncRNAs
XR_003074586.1	Intergenic LncRNAs
XR_003072964.1	Sense LncRNAs
XR_001467755.2	Intergenic LncRNAs
XR_001467472.2	Intergenic LncRNAs
XR_003073750.1	Intergenic LncRNAs
XR_001469731.2	Intergenic LncRNAs
XR_003073652.1	Intergenic LncRNAs
XR_003073428.1	Intergenic LncRNAs
XR_003075449.1	Intergenic LncRNAs
XR_001470028.2	Intergenic LncRNAs
XR_001467479.2	Bidirectional LncRNAs
XR_211254.3	Intergenic LncRNAs
XR_001470075.2	Bidirectional LncRNAs
XR_003071820.1	Sense LncRNAs
XR_003074271.1	Sense LncRNAs
XR_003073740.1	Intergenic LncRNAs
XR_003071782.1	Intergenic LncRNAs
XR_003074329.1	Intergenic LncRNAs
XR_003071910.1	Intergenic LncRNAs
XR_003073759.1	Sense LncRNAs
XR_212246.3	Intergenic LncRNAs
XR_001467525.2	Intergenic LncRNAs
XR_003076759.1	Intergenic LncRNAs
XR_003071023.1	Sense LncRNAs
XR_001469673.2	Sense LncRNAs
XR_003071773.1	Intergenic LncRNAs
XR_001465095.2	Bidirectional LncRNAs
XR_001468707.2	Bidirectional LncRNAs
XR_001468070.2	Intergenic LncRNAs
XR_001463564.2	Bidirectional LncRNAs
XR_001469719.2	Sense LncRNAs
XR_001469346.2	Sense LncRNAs
XR_001464216.1	Intergenic LncRNAs
XR_003072904.1	Other
XR_001464096.2	Bidirectional LncRNAs
XR_003077398.1	Intergenic LncRNAs
XR_003074999.1	Intergenic LncRNAs
XR_003073344.1	Intergenic LncRNAs
XR_001470335.2	Sense LncRNAs
XR_001466184.1	Intergenic LncRNAs
XR_003077277.1	Intergenic LncRNAs
XR_003075446.1	Other
XR_001465506.2	Intergenic LncRNAs
XR_003071691.1	Other
XR_001467419.1	Sense LncRNAs
XR_003077438.1	Intergenic LncRNAs
XR_001469278.2	Other
XR_003074103.1	Intergenic LncRNAs
XR_003072041.1	Sense LncRNAs
XR_001467383.2	Other
XR_003073577.1	Intergenic LncRNAs
XR_003077591.1	Sense LncRNAs
XR_003076665.1	Sense LncRNAs
XR_001463545.2	Intergenic LncRNAs
XR_003074604.1	Intergenic LncRNAs
XR_001468307.2	Intergenic LncRNAs
XR_003077002.1	Sense LncRNAs
XR_003074489.1	Bidirectional LncRNAs
XR_003073150.1	Bidirectional LncRNAs
XR_003076777.1	Intergenic LncRNAs
NR_036668.1	Bidirectional LncRNAs
XR_001465191.2	Bidirectional LncRNAs
XR_003076664.1	Intergenic LncRNAs
XR_003072778.1	Sense LncRNAs
XR_001463314.2	Intergenic LncRNAs
XR_003077412.1	Intergenic LncRNAs
XR_001467588.1	Sense LncRNAs
XR_003073378.1	Sense LncRNAs
XR_001468009.1	Bidirectional LncRNAs
XR_001469328.2	Intergenic LncRNAs
XR_001466904.2	Intergenic LncRNAs
XR_003074376.1	Intergenic LncRNAs
XR_003074658.1	Sense LncRNAs
XR_003072797.1	Intergenic LncRNAs
XR_001464063.2	Intergenic LncRNAs
XR_001466541.2	Sense LncRNAs
XR_001466852.2	Intergenic LncRNAs
XR_003075801.1	Bidirectional LncRNAs
XR_003077433.1	Bidirectional LncRNAs
XR_003077004.1	Sense LncRNAs
XR_001470185.2	Intergenic LncRNAs
XR_001467586.1	Sense LncRNAs
XR_003073073.1	Intergenic LncRNAs
XR_001468831.2	Intergenic LncRNAs
XR_001465320.2	Intergenic LncRNAs
XR_001465551.1	Bidirectional LncRNAs
XR_003074133.1	Sense LncRNAs
XR_003075518.1	Sense LncRNAs
XR_003074124.1	Intergenic LncRNAs
XR_003072751.1	Intergenic LncRNAs
XR_001461833.2	Other
XR_003076213.1	Intergenic LncRNAs
XR_003077969.1	Intergenic LncRNAs
XR_003073811.1	Intergenic LncRNAs
XR_001465797.2	Intergenic LncRNAs
XR_003075342.1	Sense LncRNAs
XR_001463223.2	Sense LncRNAs
XR_003073966.1	Bidirectional LncRNAs
XR_001465131.2	Intergenic LncRNAs
XR_001465492.2	Intergenic LncRNAs
XR_003075116.1	Sense LncRNAs
XR_003074350.1	Bidirectional LncRNAs
XR_001469615.2	Sense LncRNAs
XR_001465761.1	Bidirectional LncRNAs
XR_001463880.2	Other
XR_001469023.2	Intergenic LncRNAs
NR_036657.2	Intergenic LncRNAs
XR_001467123.2	Sense LncRNAs
XR_003077649.1	Intergenic LncRNAs
XR_003074769.1	Bidirectional LncRNAs
XR_003073705.1	Intergenic LncRNAs
XR_001465721.2	Intergenic LncRNAs
XR_003073484.1	Bidirectional LncRNAs
XR_003074988.1	Sense LncRNAs
XR_001470840.2	Other
XR_003071876.1	Sense LncRNAs
XR_003076319.1	Other
XR_001468382.2	Bidirectional LncRNAs
XR_003073918.1	Intergenic LncRNAs
XR_003073819.1	Intergenic LncRNAs
XR_003077555.1	Intergenic LncRNAs
XR_003075647.1	Bidirectional LncRNAs
XR_003073029.1	Intergenic LncRNAs
XR_001466115.2	Intergenic LncRNAs
XR_001464183.1	Intergenic LncRNAs
XR_003073058.1	Intergenic LncRNAs
XR_003073927.1	Intergenic LncRNAs
XR_003072584.1	Sense LncRNAs
XR_003074611.1	Bidirectional LncRNAs
XR_001470345.2	Bidirectional LncRNAs
XR_003071628.1	Other
XR_001463688.2	Intergenic LncRNAs
XR_003074244.1	Bidirectional LncRNAs
XR_001468975.2	Intergenic LncRNAs
XR_003076160.1	Sense LncRNAs
XR_211622.3	Intergenic LncRNAs
XR_001464628.2	Sense LncRNAs
XR_003072648.1	Other
XR_001466461.2	Bidirectional LncRNAs
XR_003074264.1	Intergenic LncRNAs
XR_003075004.1	Intergenic LncRNAs
XR_003077020.1	Intergenic LncRNAs
XR_003074897.1	Intergenic LncRNAs
XR_003074941.1	Sense LncRNAs
XR_003076124.1	Intergenic LncRNAs
XR_211570.3	Bidirectional LncRNAs
XR_001463279.2	Other
XR_003071244.1	Intergenic LncRNAs
XR_003074566.1	Intergenic LncRNAs
XR_003074070.1	Intergenic LncRNAs
XR_001465835.2	Intergenic LncRNAs
XR_001465704.2	Intergenic LncRNAs
XR_001468533.1	Intergenic LncRNAs
XR_001468097.2	Intergenic LncRNAs
XR_003076096.1	Sense LncRNAs
XR_001464699.1	Intergenic LncRNAs
XR_003072825.1	Other
XR_003077417.1	Sense LncRNAs
XR_001469237.2	Bidirectional LncRNAs
XR_003074090.1	Bidirectional LncRNAs
XR_003073797.1	Intergenic LncRNAs
XR_210208.3	Intergenic LncRNAs
XR_003074012.1	Intergenic LncRNAs
XR_001463208.2	Bidirectional LncRNAs
XR_003073898.1	Intergenic LncRNAs
NR_131199.1	Sense LncRNAs
XR_003071474.1	Sense LncRNAs
XR_003077040.1	Sense LncRNAs
XR_003074630.1	Intergenic LncRNAs
XR_001466522.2	Bidirectional LncRNAs
XR_003073067.1	Intergenic LncRNAs
XR_003077339.1	Sense LncRNAs
XR_001465418.2	Bidirectional LncRNAs
XR_003074101.1	Intergenic LncRNAs
XR_003072003.1	Intergenic LncRNAs
XR_003073426.1	Intergenic LncRNAs
XR_003071968.1	Sense LncRNAs
XR_003077036.1	Other
XR_003071544.1	Sense LncRNAs
XR_001470011.2	Intergenic LncRNAs
XR_001465593.2	Intergenic LncRNAs
XR_001464684.1	Bidirectional LncRNAs
XR_001470184.2	Sense LncRNAs
XR_001463316.2	Intergenic LncRNAs
XR_003073589.1	Sense LncRNAs
XR_003073222.1	Intergenic LncRNAs
XR_001467162.2	Intergenic LncRNAs
XR_001465146.2	Intergenic LncRNAs
XR_003071781.1	Intergenic LncRNAs
XR_001463588.2	Sense LncRNAs
XR_001470273.2	Intergenic LncRNAs
XR_001470340.2	Sense LncRNAs
XR_001467381.2	Other
XR_001465257.2	Intergenic LncRNAs
XR_210414.3	Intergenic LncRNAs
XR_003074567.1	Intergenic LncRNAs
XR_003076499.1	Sense LncRNAs
XR_003077983.1	Intergenic LncRNAs
XR_003071388.1	Intergenic LncRNAs
XR_003071000.1	Bidirectional LncRNAs
XR_001468648.2	Intergenic LncRNAs
XR_003076291.1	Other
XR_001463520.2	Sense LncRNAs
XR_001466407.2	Intergenic LncRNAs
XR_003072639.1	Intergenic LncRNAs
XR_003072429.1	Intergenic LncRNAs
XR_001469750.2	Sense LncRNAs
XR_001468288.2	Sense LncRNAs
XR_003077169.1	Sense LncRNAs
XR_003077651.1	Sense LncRNAs
XR_001470470.2	Bidirectional LncRNAs
XR_001468544.2	Sense LncRNAs
XR_003076990.1	Sense LncRNAs
XR_003073179.1	Intergenic LncRNAs
XR_003076629.1	Sense LncRNAs
XR_001463361.2	Bidirectional LncRNAs
XR_001466241.2	Intergenic LncRNAs
XR_001470149.2	Intergenic LncRNAs
XR_001465344.2	Sense LncRNAs
XR_001470361.2	Other
XR_001469609.2	Intergenic LncRNAs
XR_211210.3	Bidirectional LncRNAs
XR_211432.3	Intergenic LncRNAs
XR_003076267.1	Intergenic LncRNAs
XR_001470199.2	Sense LncRNAs
XR_003072738.1	Intergenic LncRNAs
XR_003072266.1	Intergenic LncRNAs
XR_003072781.1	Other
XR_003074321.1	Intergenic LncRNAs
XR_001468051.2	Intergenic LncRNAs
XR_003071463.1	Sense LncRNAs
XR_003073472.1	Intergenic LncRNAs
XR_003073654.1	Intergenic LncRNAs
XR_003073687.1	Bidirectional LncRNAs
XR_003075308.1	Intergenic LncRNAs
XR_001466777.2	Intergenic LncRNAs
XR_003072138.1	Intergenic LncRNAs
XR_003077164.1	Intergenic LncRNAs
XR_003073133.1	Other
XR_003074517.1	Intergenic LncRNAs
XR_003071409.1	Intergenic LncRNAs
XR_001469796.2	Sense LncRNAs
XR_003075085.1	Intergenic LncRNAs
XR_001463376.1	Sense LncRNAs
XR_003077266.1	Intergenic LncRNAs
XR_003073728.1	Intergenic LncRNAs
XR_001464102.2	Sense LncRNAs
XR_003076394.1	Intergenic LncRNAs
XR_001469795.2	Intergenic LncRNAs
XR_003073958.1	Bidirectional LncRNAs
XR_003074555.1	Bidirectional LncRNAs
XR_001470249.2	Intergenic LncRNAs
XR_003077700.1	Sense LncRNAs
XR_003073477.1	Sense LncRNAs
XR_003071890.1	Intergenic LncRNAs
XR_003075913.1	Bidirectional LncRNAs
XR_003070958.1	Sense LncRNAs
XR_001467986.2	Intergenic LncRNAs
XR_003077995.1	Intergenic LncRNAs
XR_003076943.1	Sense LncRNAs
XR_003074247.1	Intergenic LncRNAs
XR_003071530.1	Sense LncRNAs
XR_003071963.1	Sense LncRNAs
XR_001468313.1	Sense LncRNAs
XR_001467952.2	Bidirectional LncRNAs
XR_001465278.2	Intergenic LncRNAs
NR_131200.1	Sense LncRNAs
XR_003072916.1	Other
XR_001466267.2	Intergenic LncRNAs
XR_003072875.1	Other
XR_003073708.1	Sense LncRNAs
XR_001467180.2	Intergenic LncRNAs
XR_003070988.1	Sense LncRNAs
XR_003074771.1	Sense LncRNAs
XR_001465092.2	Intergenic LncRNAs
XR_003075138.1	Intergenic LncRNAs
XR_003073467.1	Bidirectional LncRNAs
XR_001466869.2	Sense LncRNAs
XR_001465473.2	Intergenic LncRNAs
XR_001467803.2	Sense LncRNAs
XR_001469944.2	Intergenic LncRNAs
XR_003073063.1	Intergenic LncRNAs
XR_003075498.1	Sense LncRNAs
XR_003072097.1	Intergenic LncRNAs
XR_210412.3	Intergenic LncRNAs
XR_003075112.1	Intergenic LncRNAs
XR_001470260.1	Intergenic LncRNAs
XR_003075371.1	Other
XR_001470012.2	Intergenic LncRNAs
XR_001469643.2	Intergenic LncRNAs
XR_003072316.1	Sense LncRNAs
XR_001465208.1	Bidirectional LncRNAs
XR_001467251.1	Bidirectional LncRNAs
XR_003073615.1	Bidirectional LncRNAs
XR_001465660.2	Sense LncRNAs
XR_003078016.1	Sense LncRNAs
XR_003077853.1	Intergenic LncRNAs
XR_001466481.2	Sense LncRNAs
XR_003071435.1	Sense LncRNAs
XR_001467764.2	Sense LncRNAs
XR_003071961.1	Sense LncRNAs
XR_003076740.1	Intergenic LncRNAs
XR_003072179.1	Sense LncRNAs
XR_001465096.2	Intergenic LncRNAs
XR_003075733.1	Intergenic LncRNAs
XR_003074073.1	Bidirectional LncRNAs
XR_001464599.2	Intergenic LncRNAs
XR_001467179.2	Intergenic LncRNAs
XR_003074865.1	Sense LncRNAs
XR_003074389.1	Intergenic LncRNAs
XR_001463629.2	Bidirectional LncRNAs
XR_003074518.1	Intergenic LncRNAs
XR_003074815.1	Sense LncRNAs
XR_003074954.1	Intergenic LncRNAs
XR_212953.3	Intergenic LncRNAs
XR_003073251.1	Intergenic LncRNAs
XR_003077459.1	Sense LncRNAs
XR_003076700.1	Intergenic LncRNAs
XR_001463500.2	Intergenic LncRNAs
XR_003075362.1	Sense LncRNAs
XR_003070964.1	Intergenic LncRNAs
XR_003073057.1	Intergenic LncRNAs
XR_001468253.2	Intergenic LncRNAs
XR_003075700.1	Intergenic LncRNAs
XR_003077399.1	Intergenic LncRNAs
XR_003075681.1	Intergenic LncRNAs
XR_001466938.2	Intergenic LncRNAs
XR_001464930.1	Intergenic LncRNAs
XR_003072404.1	Intergenic LncRNAs
XR_001464746.2	Bidirectional LncRNAs
XR_001465319.2	Intergenic LncRNAs
XR_001464552.2	Intergenic LncRNAs
XR_001467644.2	Sense LncRNAs
XR_001465839.2	Intergenic LncRNAs
XR_001464473.2	Bidirectional LncRNAs
XR_003075673.1	Bidirectional LncRNAs
XR_001464688.1	Intergenic LncRNAs
XR_003074665.1	Sense LncRNAs
XR_001464837.2	Intergenic LncRNAs
XR_003074451.1	Bidirectional LncRNAs
XR_001468171.2	Intergenic LncRNAs
XR_210397.3	Intergenic LncRNAs
XR_003076506.1	Sense LncRNAs
XR_003072398.1	Intergenic LncRNAs
XR_003071059.1	Intergenic LncRNAs
XR_003074168.1	Sense LncRNAs
XR_001462755.2	Intergenic LncRNAs
XR_003077084.1	Sense LncRNAs
XR_003074008.1	Intergenic LncRNAs
XR_003071318.1	Intergenic LncRNAs
XR_001464753.2	Sense LncRNAs
XR_001470009.2	Intergenic LncRNAs
XR_003075800.1	Bidirectional LncRNAs
XR_001470279.2	Intergenic LncRNAs
XR_003074650.1	Sense LncRNAs
XR_003074365.1	Intergenic LncRNAs
XR_001466896.2	Sense LncRNAs
XR_003071398.1	Intergenic LncRNAs
XR_003072272.1	Intergenic LncRNAs
XR_001466504.1	Sense LncRNAs
XR_003076489.1	Intergenic LncRNAs
XR_001463936.2	Intergenic LncRNAs
XR_003077863.1	Sense LncRNAs
XR_003072962.1	Sense LncRNAs
XR_003072612.1	Intergenic LncRNAs
XR_003076318.1	Other
XR_003072040.1	Sense LncRNAs
XR_003076558.1	Intergenic LncRNAs
XR_001465850.2	Bidirectional LncRNAs
XR_003075981.1	Bidirectional LncRNAs
XR_003077072.1	Intergenic LncRNAs
XR_001468156.2	Intergenic LncRNAs
XR_001468754.2	Sense LncRNAs
XR_003072341.1	Sense LncRNAs
XR_001466919.2	Sense LncRNAs
XR_003073855.1	Intergenic LncRNAs
XR_001464588.1	Bidirectional LncRNAs
XR_003071608.1	Intergenic LncRNAs
XR_003072337.1	Bidirectional LncRNAs
XR_001466268.2	Sense LncRNAs
XR_003071457.1	Intergenic LncRNAs
XR_003072204.1	Intergenic LncRNAs
XR_003075560.1	Intergenic LncRNAs
XR_001467420.2	Sense LncRNAs
XR_003076167.1	Bidirectional LncRNAs
XR_003073247.1	Sense LncRNAs
XR_003077122.1	Sense LncRNAs
XR_001469948.2	Bidirectional LncRNAs
XR_003071967.1	Sense LncRNAs
XR_003074621.1	Sense LncRNAs
XR_003071500.1	Sense LncRNAs
XR_001462042.2	Intergenic LncRNAs
XR_001468877.2	Intergenic LncRNAs
XR_001466516.2	Sense LncRNAs
XR_001466582.1	Bidirectional LncRNAs
XR_003073452.1	Intergenic LncRNAs
XR_003074136.1	Intergenic LncRNAs
XR_001470065.2	Sense LncRNAs
XR_212262.3	Intergenic LncRNAs
XR_003075748.1	Intergenic LncRNAs
XR_003075289.1	Sense LncRNAs
XR_003076716.1	Bidirectional LncRNAs
XR_001463421.2	Intergenic LncRNAs
XR_001464153.2	Bidirectional LncRNAs
XR_001468665.2	Sense LncRNAs
XR_001466510.2	Sense LncRNAs
XR_003073693.1	Intergenic LncRNAs
XR_003072534.1	Other
XR_003077167.1	Sense LncRNAs
XR_003075969.1	Intergenic LncRNAs
XR_211200.3	Intergenic LncRNAs
XR_003073738.1	Intergenic LncRNAs
XR_003076961.1	Intergenic LncRNAs
XR_001470358.2	Intergenic LncRNAs
XR_003074387.1	Sense LncRNAs
XR_003071449.1	Sense LncRNAs
XR_003073748.1	Intergenic LncRNAs
XR_003077259.1	Sense LncRNAs
XR_001463643.2	Intergenic LncRNAs
XR_003075399.1	Intergenic LncRNAs
XR_003071163.1	Intergenic LncRNAs
XR_003074379.1	Sense LncRNAs
XR_003076374.1	Sense LncRNAs
XR_001464634.1	Sense LncRNAs
XR_001466479.2	Intergenic LncRNAs
XR_001463651.2	Sense LncRNAs
XR_003076137.1	Intergenic LncRNAs
XR_001466751.2	Sense LncRNAs
XR_003075725.1	Intergenic LncRNAs
XR_001462025.2	Sense LncRNAs
XR_001465754.2	Intergenic LncRNAs
XR_003074908.1	Intergenic LncRNAs
XR_001466915.2	Intergenic LncRNAs
XR_003077035.1	Intergenic LncRNAs
XR_001465453.2	Intergenic LncRNAs
XR_003075475.1	Sense LncRNAs
XR_001464433.2	Bidirectional LncRNAs
XR_003073187.1	Intergenic LncRNAs
XR_001465726.2	Intergenic LncRNAs
XR_001466714.2	Intergenic LncRNAs
XR_003071636.1	Sense LncRNAs
XR_001463845.2	Intergenic LncRNAs
XR_003073701.1	Intergenic LncRNAs
XR_001465942.2	Intergenic LncRNAs
XR_003073776.1	Sense LncRNAs
XR_003074950.1	Sense LncRNAs
XR_140261.4	Intergenic LncRNAs
XR_003072478.1	Intergenic LncRNAs
XR_003072115.1	Sense LncRNAs
XR_003071631.1	Sense LncRNAs
XR_003077245.1	Sense LncRNAs
XR_003074744.1	Sense LncRNAs
XR_003072287.1	Bidirectional LncRNAs
XR_003076799.1	Sense LncRNAs
XR_001465849.2	Bidirectional LncRNAs
XR_003073226.1	Intergenic LncRNAs
XR_003072588.1	Intergenic LncRNAs
XR_003071915.1	Intergenic LncRNAs
XR_003072907.1	Other
XR_003076688.1	Sense LncRNAs
XR_003077441.1	Intergenic LncRNAs
XR_001464079.2	Bidirectional LncRNAs
XR_003077263.1	Intergenic LncRNAs
XR_003072655.1	Intergenic LncRNAs
XR_001468900.2	Sense LncRNAs
XR_003074017.1	Other
XR_003072509.1	Intergenic LncRNAs
XR_001467965.2	Intergenic LncRNAs
XR_003073888.1	Sense LncRNAs
XR_003076373.1	Sense LncRNAs
XR_211437.3	Intergenic LncRNAs
XR_001468291.2	Bidirectional LncRNAs
XR_003076095.1	Sense LncRNAs
XR_003076804.1	Sense LncRNAs
XR_003074817.1	Sense LncRNAs
XR_003071913.1	Intergenic LncRNAs
XR_001465097.2	Bidirectional LncRNAs
XR_001464354.2	Bidirectional LncRNAs
XR_003072498.1	Intergenic LncRNAs
XR_001469092.2	Sense LncRNAs
XR_003071175.1	Sense LncRNAs
XR_003076447.1	Sense LncRNAs
XR_001470447.2	Bidirectional LncRNAs
XR_003076985.1	Intergenic LncRNAs
XR_001464165.2	Intergenic LncRNAs
XR_001466878.2	Intergenic LncRNAs
XR_001468956.2	Sense LncRNAs
XR_003073081.1	Sense LncRNAs
XR_001464698.1	Intergenic LncRNAs
XR_003071423.1	Intergenic LncRNAs
XR_003076156.1	Sense LncRNAs
XR_001468383.2	Sense LncRNAs
XR_001469491.2	Sense LncRNAs
XR_001464939.2	Sense LncRNAs
XR_001468122.2	Intergenic LncRNAs
XR_003076024.1	Sense LncRNAs
XR_001466949.2	Sense LncRNAs
XR_003071686.1	Bidirectional LncRNAs
XR_210640.2	Intergenic LncRNAs
XR_212291.3	Bidirectional LncRNAs
XR_001469836.2	Sense LncRNAs
XR_003073050.1	Sense LncRNAs
XR_003073027.1	Intergenic LncRNAs
XR_001465286.2	Intergenic LncRNAs
XR_001464644.1	Intergenic LncRNAs
XR_003073916.1	Sense LncRNAs
XR_001465998.2	Intergenic LncRNAs
XR_003071750.1	Intergenic LncRNAs
XR_001465503.2	Intergenic LncRNAs
XR_001470393.2	Bidirectional LncRNAs
XR_003074458.1	Bidirectional LncRNAs
XR_001469986.2	Intergenic LncRNAs
XR_213672.3	Other
XR_003072020.1	Intergenic LncRNAs
XR_001470182.2	Bidirectional LncRNAs
XR_001469404.2	Sense LncRNAs
XR_001463521.2	Bidirectional LncRNAs
XR_213591.3	Intergenic LncRNAs
XR_001470238.2	Sense LncRNAs
XR_003075345.1	Bidirectional LncRNAs
XR_003076040.1	Sense LncRNAs
XR_001467149.2	Sense LncRNAs
XR_003076705.1	Intergenic LncRNAs
XR_001469958.2	Intergenic LncRNAs
XR_001466483.2	Intergenic LncRNAs
XR_001464218.2	Sense LncRNAs
XR_003072205.1	Intergenic LncRNAs
XR_001466920.2	Sense LncRNAs
XR_003077586.1	Sense LncRNAs
XR_001465253.2	Sense LncRNAs
XR_003077336.1	Sense LncRNAs
XR_003077273.1	Intergenic LncRNAs
XR_003072982.1	Sense LncRNAs
XR_003072846.1	Other
XR_001470367.2	Sense LncRNAs
XR_003073605.1	Intergenic LncRNAs
XR_003077145.1	Bidirectional LncRNAs
XR_210874.3	Intergenic LncRNAs
XR_001464664.2	Intergenic LncRNAs
XR_001468036.2	Intergenic LncRNAs
XR_001463607.1	Bidirectional LncRNAs
XR_003076773.1	Intergenic LncRNAs
XR_001465776.2	Bidirectional LncRNAs
XR_001471153.2	Other
XR_003071861.1	Sense LncRNAs
XR_003075702.1	Intergenic LncRNAs
XR_001465193.2	Other
XR_003075922.1	Intergenic LncRNAs
XR_003071917.1	Intergenic LncRNAs
XR_003073386.1	Intergenic LncRNAs
XR_003072854.1	Other
XR_210190.3	Intergenic LncRNAs
XR_001464882.2	Sense LncRNAs
XR_003074502.1	Intergenic LncRNAs
XR_003076991.1	Intergenic LncRNAs
XR_001464444.2	Intergenic LncRNAs
XR_001466327.2	Sense LncRNAs
XR_001467087.2	Intergenic LncRNAs
XR_003072629.1	Sense LncRNAs
XR_003075892.1	Other
XR_001469444.2	Sense LncRNAs
XR_003076486.1	Sense LncRNAs
XR_001470277.2	Intergenic LncRNAs
XR_003075805.1	Bidirectional LncRNAs
XR_003077015.1	Intergenic LncRNAs
XR_003071696.1	Sense LncRNAs
XR_001468014.2	Intergenic LncRNAs
NR_131971.1	Intergenic LncRNAs
XR_003073774.1	Sense LncRNAs
XR_001470255.2	Bidirectional LncRNAs
XR_003071002.1	Sense LncRNAs
XR_003072326.1	Intergenic LncRNAs
XR_003071436.1	Sense LncRNAs
XR_001468277.2	Intergenic LncRNAs
XR_003072540.1	Intergenic LncRNAs
XR_003077032.1	Bidirectional LncRNAs
XR_003071826.1	Bidirectional LncRNAs
XR_003077751.1	Intergenic LncRNAs
XR_003073713.1	Intergenic LncRNAs
XR_211404.3	Bidirectional LncRNAs
XR_003071523.1	Sense LncRNAs
XR_003073359.1	Intergenic LncRNAs
XR_003074632.1	Intergenic LncRNAs
XR_210747.3	Intergenic LncRNAs
XR_003074065.1	Bidirectional LncRNAs
XR_001466682.2	Sense LncRNAs
XR_001463690.1	Intergenic LncRNAs
XR_003072434.1	Intergenic LncRNAs
XR_003072467.1	Intergenic LncRNAs
XR_003071158.1	Intergenic LncRNAs
XR_003073055.1	Intergenic LncRNAs
XR_001465057.2	Bidirectional LncRNAs
XR_001466683.2	Sense LncRNAs
XR_001464148.2	Bidirectional LncRNAs
XR_003072008.1	Intergenic LncRNAs
XR_003072007.1	Intergenic LncRNAs
XR_003072866.1	Other
XR_001470449.1	Bidirectional LncRNAs
XR_003071752.1	Sense LncRNAs
XR_001465690.2	Intergenic LncRNAs
XR_003077442.1	Intergenic LncRNAs
XR_001465971.2	Intergenic LncRNAs
XR_001469114.2	Sense LncRNAs
XR_003076527.1	Sense LncRNAs
XR_001468471.2	Intergenic LncRNAs
XR_001464835.2	Intergenic LncRNAs
XR_003072981.1	Sense LncRNAs
XR_003073871.1	Bidirectional LncRNAs
XR_001466980.2	Intergenic LncRNAs
XR_003076080.1	Bidirectional LncRNAs
XR_001469274.2	Other
XR_001461985.2	Intergenic LncRNAs
XR_003071965.1	Sense LncRNAs
XR_213815.3	Bidirectional LncRNAs
XR_003077724.1	Intergenic LncRNAs
XR_001465046.2	Bidirectional LncRNAs
XR_001465266.2	Sense LncRNAs
XR_003073751.1	Sense LncRNAs
XR_003072523.1	Intergenic LncRNAs
XR_003075246.1	Sense LncRNAs
XR_003074857.1	Bidirectional LncRNAs
XR_003071978.1	Sense LncRNAs
XR_001466953.1	Sense LncRNAs
XR_003077808.1	Sense LncRNAs
XR_003075640.1	Bidirectional LncRNAs
XR_001466111.2	Intergenic LncRNAs
XR_003072055.1	Bidirectional LncRNAs
XR_003071702.1	Sense LncRNAs
XR_003077545.1	Intergenic LncRNAs
XR_001465807.2	Intergenic LncRNAs
XR_001465311.2	Intergenic LncRNAs
XR_001462414.2	Intergenic LncRNAs
XR_212986.3	Intergenic LncRNAs
XR_003075033.1	Sense LncRNAs
XR_003075730.1	Sense LncRNAs
XR_003074325.1	Intergenic LncRNAs
XR_003077753.1	Sense LncRNAs
XR_003077683.1	Bidirectional LncRNAs
XR_003074009.1	Sense LncRNAs
XR_001468771.2	Intergenic LncRNAs
XR_003071296.1	Bidirectional LncRNAs
XR_001467995.1	Bidirectional LncRNAs
XR_003073863.1	Intergenic LncRNAs
XR_003074370.1	Other
XR_001469898.1	Bidirectional LncRNAs
XR_001464708.2	Intergenic LncRNAs
XR_001468741.2	Sense LncRNAs
XR_001469013.2	Intergenic LncRNAs
XR_003072870.1	Other
XR_003076349.1	Intergenic LncRNAs
XR_003076292.1	Sense LncRNAs
XR_001468798.2	Bidirectional LncRNAs
XR_003073414.1	Bidirectional LncRNAs
XR_003071746.1	Sense LncRNAs
XR_003075851.1	Intergenic LncRNAs
XR_003075529.1	Bidirectional LncRNAs
XR_001467264.2	Intergenic LncRNAs
XR_001471117.2	Intergenic LncRNAs
XR_003077652.1	Sense LncRNAs
XR_001467602.2	Sense LncRNAs
XR_001461802.2	Intergenic LncRNAs
XR_003072361.1	Bidirectional LncRNAs
XR_001467799.2	Bidirectional LncRNAs
XR_001464564.2	Sense LncRNAs
XR_001465361.2	Intergenic LncRNAs
XR_001466334.2	Intergenic LncRNAs
XR_001468794.2	Bidirectional LncRNAs
XR_001468513.2	Bidirectional LncRNAs
XR_001467916.2	Sense LncRNAs
XR_001465234.2	Sense LncRNAs
XR_003071491.1	Intergenic LncRNAs
XR_003073724.1	Intergenic LncRNAs
XR_001471162.2	Intergenic LncRNAs
XR_003073770.1	Intergenic LncRNAs
XR_001467288.2	Intergenic LncRNAs
XR_001470037.2	Bidirectional LncRNAs
XR_003074590.1	Intergenic LncRNAs
XR_003071460.1	Bidirectional LncRNAs
XR_003072794.1	Intergenic LncRNAs
XR_003076135.1	Sense LncRNAs
XR_003072872.1	Other
XR_001470355.2	Sense LncRNAs
XR_003076423.1	Sense LncRNAs
XR_003072863.1	Other
XR_003076155.1	Sense LncRNAs
XR_001470186.2	Intergenic LncRNAs
XR_003071719.1	Intergenic LncRNAs
XR_003076391.1	Sense LncRNAs
XR_003073832.1	Sense LncRNAs
XR_003076954.1	Intergenic LncRNAs
XR_003077031.1	Sense LncRNAs
XR_001468950.2	Sense LncRNAs
XR_001463968.2	Intergenic LncRNAs
XR_003075720.1	Intergenic LncRNAs
XR_003074344.1	Bidirectional LncRNAs
XR_001464938.2	Sense LncRNAs
XR_003075267.1	Sense LncRNAs
XR_003071426.1	Intergenic LncRNAs
XR_001470207.2	Sense LncRNAs
XR_001464003.2	Sense LncRNAs
XR_003071469.1	Sense LncRNAs
XR_003073665.1	Intergenic LncRNAs
XR_001470179.2	Sense LncRNAs
XR_001465871.2	Intergenic LncRNAs
XR_001468240.2	Bidirectional LncRNAs
XR_003071677.1	Sense LncRNAs
XR_003077608.1	Sense LncRNAs
XR_001464495.2	Intergenic LncRNAs
XR_003072466.1	Intergenic LncRNAs
XR_003076226.1	Intergenic LncRNAs
XR_003071667.1	Sense LncRNAs
XR_210988.3	Bidirectional LncRNAs
XR_003076742.1	Sense LncRNAs
XR_003072387.1	Bidirectional LncRNAs
XR_003074410.1	Bidirectional LncRNAs
XR_003075041.1	Intergenic LncRNAs
XR_003072952.1	Other
XR_003071507.1	Intergenic LncRNAs
XR_003073003.1	Sense LncRNAs
XR_003075979.1	Sense LncRNAs
XR_003074626.1	Intergenic LncRNAs
XR_001469396.2	Bidirectional LncRNAs
XR_001467476.2	Sense LncRNAs
XR_003071847.1	Intergenic LncRNAs
XR_003077034.1	Sense LncRNAs
XR_003074057.1	Intergenic LncRNAs
XR_001466490.2	Intergenic LncRNAs
XR_001468763.1	Intergenic LncRNAs
XR_003073221.1	Intergenic LncRNAs
XR_003073091.1	Intergenic LncRNAs
XR_003073246.1	Intergenic LncRNAs
XR_001468078.2	Bidirectional LncRNAs
XR_001465954.2	Intergenic LncRNAs
XR_003071772.1	Intergenic LncRNAs
XR_003071884.1	Bidirectional LncRNAs
XR_003072780.1	Bidirectional LncRNAs
XR_001465227.2	Intergenic LncRNAs
XR_003073445.1	Intergenic LncRNAs
XR_001463850.2	Sense LncRNAs
[truncated: 2,325 more rows]
