# Supplementary material for: Genome-wide analysis of differentially expressed mRNAs, lncRNAs, and circRNAs in chicken bursae of Fabricius during infection with very virulent infectious bursal disease virus
Source: BMC Genomics. 2020 Oct 19;21:724. doi: 10.1186/s12864-020-07129-1 (PMC7574500; doi:10.1186/s12864-020-07129-1)
Supplement: Supplementary file 8 — Additional file 8. All the differentially expressed circRNAs in this study. [file 12864_2020_7129_MOESM8_ESM.xlsx]

## Sheet: Sheet1
id	CK_count	LJ_count	CK_rpm	LJ_rpm	log2(FC)	Pvalue	FDR	significant	source_gene	chr	strand	genomic_start	genomic_end	spliced_length	annot_type
novel_circ_000037	11.3333	30.3333	529.458	1192.1	1.17092	0.0136057	1	yes	ncbi_416687	NC_006088.5	-	1668812	1673502	708	annot_exons
novel_circ_000079	5	0.666667	240.78	35.6297	-2.75656	0.00823993	1	yes	ncbi_430764	NC_006088.5	-	7998367	8002640	756	annot_exons
novel_circ_000086	7.33333	1	333.322	36.1687	-3.2041	0.00119256	0.585465	yes	ncbi_417725	NC_006088.5	-	12735574	12750283	840	annot_exons
novel_circ_000119	3.66667	0.333333	181.391	14.9343	-3.60241	0.022308	1	yes	ncbi_769652	NC_006088.5	+	15272025	15352533	889	annot_exons
novel_circ_000153	0	2.66667	0.001	116.601	16.8312	0.0279302	1	yes	ncbi_417776	NC_006088.5	+	26914630	26921719	7090	exon_intron
novel_circ_000222	14.6667	8	717.201	272.07	-1.3984	0.0381922	1	yes	ncbi_417844	NC_006088.5	+	35511142	35520289	1697	annot_exons
novel_circ_000294	5	0.666667	225.946	24.1112	-3.22821	0.00512998	1	yes	ncbi_427882	NC_006088.5	+	48069823	48069998	176	one_exon
novel_circ_000297	18	9	907.046	357.182	-1.34452	0.0282586	1	yes	ncbi_427882	NC_006088.5	+	48069824	48069988	165	one_exon
novel_circ_000299	17.6667	0	852.81	0.001	-19.7019	1.95e-10	7.62e-07	yes	ncbi_404299	NC_006088.5	-	48070138	48152093	81956	exon_intron
novel_circ_000300	10.6667	0	540.292	0.001	-19.0434	3.37e-07	0.000438143	yes	ncbi_770005	NC_006088.5	+	48070138	48152093	62037	exon_intron
novel_circ_000380	0.333333	7.33333	19.548	294.014	3.91079	0.00207017	0.722402	yes	ncbi_101750812	NC_006088.5	-	51540702	51558174	9585	exon_intron
novel_circ_000383	0.333333	6	19.548	222.766	3.51043	0.00164689	0.614405	yes	ncbi_771315	NC_006088.5	-	51549361	51565962	12843	exon_intron
novel_circ_000404	0	3.33333	0.001	114.799	16.8087	0.0469784	1	yes	ncbi_418096	NC_006088.5	+	55527676	55531948	568	annot_exons
novel_circ_000460	0.333333	3.66667	16.2048	138.371	3.09404	0.0429865	1	yes	ncbi_418178	NC_006088.5	+	63280239	63283472	255	annot_exons
novel_circ_000466	6	2.33333	292.737	93.029	-1.65385	0.0384872	1	yes	ncbi_378910	NC_006088.5	-	65316859	65323089	2137	exon_intron
novel_circ_000574	0	4	0.001	167.704	17.3556	0.00453759	1	yes	ncbi_418367	NC_006088.5	+	84537138	84563489	15037	exon_intron
novel_circ_000695	1.66667	7.33333	70.1619	302.659	2.10893	0.0242744	1	yes	ncbi_374198	NC_006088.5	-	103974894	103982884	368	annot_exons
novel_circ_000726	0	2.66667	0.001	102.206	16.6411	0.0370278	1	yes	ncbi_418506	NC_006088.5	+	106907760	106916393	1356	annot_exons
novel_circ_000744	3.33333	0.333333	173.333	14.9343	-3.53685	0.028458	1	yes	ncbi_418513	NC_006088.5	+	107983056	107986514	418	annot_exons
novel_circ_000755	3	0	153.158	0.001	-17.2247	0.0149837	1	yes	ncbi_418525	NC_006088.5	-	109603767	109612777	657	annot_exons
novel_circ_000765	9	70.3333	434.405	2869.14	2.7235	1.28e-10	7.62e-07	yes	ncbi_395313	NC_006088.5	+	110246379	110247626	331	annot_exons
novel_circ_000778	4.66667	0.333333	266.986	14.9343	-4.16006	0.0258797	1	yes	ncbi_418565	NC_006088.5	+	113149681	113171619	219	annot_exons
novel_circ_000808	7.33333	2.33333	355.469	75.7532	-2.23034	0.0055834	1	yes	ncbi_418596	NC_006088.5	-	119630547	119631662	656	annot_exons
novel_circ_000918	3	0.333333	141.668	9.17692	-3.94836	0.0309896	1	yes	NA	NC_006088.5	-	134354987	134370359	15373	intergenic
novel_circ_000951	3	0	147.726	0.001	-17.1726	0.00726644	1	yes	ncbi_418731	NC_006088.5	+	138072544	138079222	372	annot_exons
novel_circ_001020	3.66667	0.333333	172.617	17.8148	-3.27642	0.0438599	1	yes	ncbi_418808	NC_006088.5	+	155681990	155699894	2415	annot_exons
novel_circ_001041	4	0.333333	179.42	14.9343	-3.58664	0.0192009	1	yes	ncbi_418832	NC_006088.5	+	167240709	167247767	477	annot_exons
novel_circ_001091	3	0.333333	153.785	9.17692	-4.06676	0.0386612	1	yes	ncbi_418868	NC_006088.5	-	170569603	170582355	3673	annot_exons
novel_circ_001103	0.333333	4.66667	13.4893	214.852	3.99346	0.0117225	1	yes	ncbi_418888	NC_006088.5	-	172250506	172268539	635	annot_exons
novel_circ_001367	4.66667	0.333333	220.604	17.8148	-3.63031	0.00241439	0.722402	yes	ncbi_420448	NC_006089.5	+	8746307	8747792	219	annot_exons
novel_circ_001410	7	1.66667	327.979	66.0373	-2.31225	0.0113356	1	yes	ncbi_428417	NC_006089.5	+	15869456	15917787	46498	exon_intron
novel_circ_001427	3	0.333333	141.04	9.17692	-3.94195	0.0459564	1	yes	ncbi_420509	NC_006089.5	-	17975752	17978160	823	annot_exons
novel_circ_001448	4	0.666667	190.91	26.9918	-2.8223	0.0198605	1	yes	ncbi_420553	NC_006089.5	-	22634352	22637572	2308	annot_exons
novel_circ_001469	0	6.66667	0.001	287.186	18.1316	0.000115476	0.112704	yes	ncbi_420583	NC_006089.5	+	26061071	26099772	1609	annot_exons
novel_circ_001527	1.33333	6	62.7314	231.404	1.88315	0.030488	1	yes	ncbi_395109	NC_006089.5	-	34376558	34404562	343	annot_exons
novel_circ_001547	0.333333	3.33333	19.548	126.317	2.69195	0.0495045	1	yes	ncbi_396399	NC_006089.5	-	39774513	39778115	3603	antisense
novel_circ_001578	27	14	1276.06	563.928	-1.17811	0.0274221	1	yes	ncbi_420675	NC_006089.5	-	40985888	40987688	793	annot_exons
novel_circ_001754	6	1	299.424	41.926	-2.83627	0.0059506	1	yes	ncbi_420877	NC_006089.5	-	65637693	65638359	667	one_exon
novel_circ_001756	6	2	274.561	80.9753	-1.76157	0.0367744	1	yes	ncbi_420881	NC_006089.5	+	66178056	66183658	259	annot_exons
novel_circ_001768	1	5.66667	55.3009	256.775	2.21513	0.0496116	1	yes	ncbi_395089	NC_006089.5	+	67597995	67608410	667	annot_exons
novel_circ_001905	0	4	0.001	173.465	17.4043	0.00766708	1	yes	ncbi_421055	NC_006089.5	+	100148458	100154462	410	annot_exons
novel_circ_002016	4	0	203.655	0.001	-17.6358	0.00263641	0.722402	yes	ncbi_420194	NC_006089.5	-	121065769	121066016	248	one_exon
novel_circ_002062	14	7.66667	697.537	280.165	-1.31599	0.0238019	1	yes	ncbi_420230	NC_006089.5	+	126253080	126267224	1956	annot_exons
novel_circ_002208	3	0	151.697	0.001	-17.2108	0.0290998	1	yes	ncbi_421193	NC_006090.5	-	2321285	2340742	971	annot_exons
novel_circ_002223	7	0.333333	305.627	9.17692	-5.05762	0.000312646	0.240814	yes	ncbi_100534590	NC_006090.5	-	8281399	8283365	1967	one_exon
novel_circ_002346	4.66667	0.333333	232.721	17.8148	-3.70745	0.00270097	0.722402	yes	ncbi_421404	NC_006090.5	+	25538689	25559340	1365	annot_exons
novel_circ_002521	8	3	417.545	125.778	-1.73105	0.0382645	1	yes	ncbi_421650	NC_006090.5	+	51275448	51341368	447	annot_exons
novel_circ_002539	3	0.666667	141.668	18.3538	-2.94836	0.0319171	1	yes	ncbi_421672	NC_006090.5	+	52752745	52770868	18124	exon_intron
novel_circ_002553	4.66667	1	221.232	41.926	-2.39964	0.0224598	1	yes	ncbi_421677	NC_006090.5	-	54130201	54137617	1395	annot_exons
novel_circ_002562	5	0.333333	271.701	9.17692	-4.88787	0.00877266	1	yes	ncbi_421680	NC_006090.5	+	54349945	54350936	992	intronic
novel_circ_002678	18	9	918.536	345.66	-1.40998	0.0258129	1	yes	ncbi_421821	NC_006090.5	+	76370992	76371786	294	annot_exons
novel_circ_002724	7	1.33333	355.557	53.9798	-2.71959	0.00484575	1	yes	ncbi_421866	NC_006090.5	-	81765188	81772534	7347	intronic
novel_circ_002802	0	3	0.001	120.021	16.8729	0.021965	1	yes	ncbi_421947	NC_006090.5	-	98785593	98801457	414	annot_exons
novel_circ_002805	0.666667	6	29.6941	257.31	3.11526	0.00902785	1	yes	ncbi_421947	NC_006090.5	-	98844789	98866819	851	annot_exons
novel_circ_002850	0	3	0.001	105.625	16.6886	0.0442646	1	yes	NA	NC_006090.5	+	104942223	104947473	5251	intergenic
novel_circ_002947	3.66667	0	175.538	0.001	-17.4214	0.0285103	1	yes	ncbi_422145	NC_006091.5	-	1472472	1474949	583	annot_exons
novel_circ_003098	4.33333	0.666667	205.654	24.1112	-3.09245	0.0460681	1	yes	NA	NC_006091.5	+	20038585	20039289	705	intergenic
novel_circ_003130	2.33333	0	111.346	0.001	-16.7647	0.0494137	1	yes	ncbi_422461	NC_006091.5	-	30975780	30977893	2114	exon_intron
novel_circ_003226	0.333333	5	13.4893	195.231	3.8553	0.00921726	1	yes	ncbi_422593	NC_006091.5	-	46162915	46189048	288	annot_exons
novel_circ_003345	3.66667	0	184.735	0.001	-17.4951	0.0141078	1	yes	ncbi_422788	NC_006091.5	+	69322409	69325045	325	annot_exons
novel_circ_003386	3.66667	0.333333	198.94	14.9343	-3.73563	0.0242221	1	yes	ncbi_422862	NC_006091.5	+	79865186	79880412	2130	exon_intron
novel_circ_003444	8.33333	2	410.77	75.2142	-2.44925	0.00160383	0.614405	yes	ncbi_422949	NC_006091.5	-	89626237	89628806	1676	annot_exons
novel_circ_003468	8.66667	3.66667	428.435	144.132	-1.57169	0.0302586	1	yes	ncbi_395593	NC_006091.5	-	91212200	91213766	1567	one_exon
novel_circ_003483	0.333333	3.66667	16.2048	172.923	3.41563	0.0437421	1	yes	ncbi_422977	NC_006092.5	+	2137642	2148981	571	annot_exons
novel_circ_003561	0	3	0.001	134.416	17.0363	0.0197787	1	yes	NA	NC_006092.5	+	13820611	13821179	569	intergenic
novel_circ_003562	0.666667	10	32.4097	355.915	3.45704	0.00136524	0.59221	yes	NA	NC_006092.5	+	13820614	13821179	566	intergenic
novel_circ_003564	0.333333	9.33333	19.548	360.601	4.20531	0.000181437	0.157407	yes	NA	NC_006092.5	+	13820615	13821179	565	intergenic
novel_circ_003616	1	5.66667	43.1834	199.194	2.20562	0.0389103	1	yes	ncbi_395666	NC_006092.5	+	19224304	19226558	2255	intronic
novel_circ_003763	2.66667	0	138.208	0.001	-17.0765	0.0447863	1	yes	ncbi_423367	NC_006092.5	+	38559090	38561549	302	annot_exons
novel_circ_003842	14.6667	4.33333	723.26	174.004	-2.05539	0.00134231	0.59221	yes	ncbi_423471	NC_006092.5	+	50033069	50034174	244	annot_exons
novel_circ_003888	3.66667	13	180.136	504.733	1.48643	0.0145109	1	yes	ncbi_423548	NC_006092.5	-	55765053	55765698	646	one_exon
novel_circ_003889	0.333333	4	16.2048	170.581	3.39596	0.0257079	1	yes	ncbi_423549	NC_006092.5	+	55776930	55782069	547	annot_exons
novel_circ_003898	6.66667	50	321.176	2073.27	2.69047	3.05e-07	0.000438143	yes	ncbi_396146	NC_006092.5	+	56539971	56546216	283	annot_exons
novel_circ_003919	18.3333	8	955.427	306.618	-1.6397	0.039501	1	yes	ncbi_423606	NC_006093.5	+	1698054	1700598	1677	annot_exons
novel_circ_004001	7.66667	21.3333	373.761	855.072	1.19393	0.015224	1	yes	NA	NC_006093.5	-	15022794	15044920	22127	intergenic
novel_circ_004069	0.333333	5	13.4893	206.746	3.93797	0.0100429	1	yes	ncbi_423807	NC_006093.5	-	21583266	21595261	1315	annot_exons
novel_circ_004126	0	2.66667	0.001	105.083	16.6812	0.0479013	1	yes	ncbi_423926	NC_006093.5	-	30763841	30799567	2722	exon_intron
novel_circ_004163	2	8.66667	101.828	324.972	1.67419	0.031826	1	yes	ncbi_423962	NC_006093.5	+	34304387	34306380	306	annot_exons
novel_circ_004167	4.33333	0	211.713	0.001	-17.6918	0.00634717	1	yes	ncbi_423963	NC_006093.5	-	34332615	34333214	600	antisense
novel_circ_004210	0.333333	3.66667	13.4893	155.65	3.52843	0.0409864	1	yes	ncbi_424013	NC_006094.5	-	4561952	4618222	56242	exon_intron
novel_circ_004401	6.66667	16.6667	307.598	660.376	1.10224	0.0386482	1	yes	ncbi_424304	NC_006094.5	-	33194367	33197573	342	annot_exons
novel_circ_004423	12.6667	4.33333	576.933	171.12	-1.7534	0.0187087	1	yes	ncbi_424316	NC_006094.5	+	35144999	35148450	648	annot_exons
novel_circ_004452	4.66667	1	238.78	41.926	-2.50976	0.0193549	1	yes	ncbi_424347	NC_006095.5	+	1861721	1863745	565	annot_exons
novel_circ_004480	3	0	153.785	0.001	-17.2306	0.010082	1	yes	ncbi_424365	NC_006095.5	+	4123716	4130952	547	annot_exons
novel_circ_004550	1	6	49.2421	228.523	2.21437	0.0297928	1	yes	ncbi_424446	NC_006095.5	+	8088897	8094648	530	annot_exons
novel_circ_004560	13.3333	4.66667	627.314	188.935	-1.7313	0.00287936	0.722402	yes	ncbi_426862	NC_006095.5	+	11211399	11212188	790	intronic
novel_circ_004562	0	3.33333	0.001	137.836	17.0726	0.0149416	1	yes	ncbi_424458	NC_006095.5	-	11469928	11472633	468	annot_exons
novel_circ_004626	1.33333	5.33333	62.7314	218.807	1.8024	0.0442217	1	yes	ncbi_395140	NC_006095.5	-	16230249	16241304	720	annot_exons
novel_circ_004695	0	3	0.001	131.532	17.0051	0.0421769	1	yes	ncbi_424652	NC_006095.5	-	25344146	25351580	1301	annot_exons
novel_circ_004793	15.3333	4.66667	736.033	174.54	-2.07622	0.000339261	0.240814	yes	ncbi_396169	NC_006096.5	+	5418903	5420086	378	annot_exons
novel_circ_004808	2.66667	0	132.149	0.001	-17.0118	0.0408266	1	yes	ncbi_424804	NC_006096.5	-	8556305	8561773	3004	exon_intron
novel_circ_004819	1	7	55.3009	328.027	2.56844	0.0431303	1	yes	ncbi_424792	NC_006096.5	+	9668981	9681067	12087	antisense
novel_circ_004823	21	12	1041.4	465.684	-1.1611	0.0140642	1	yes	ncbi_424785	NC_006096.5	-	10243165	10251251	1070	annot_exons
novel_circ_004923	6.66667	1.33333	324.519	62.6177	-2.37366	0.00608326	1	yes	ncbi_425036	NC_006096.5	-	23733411	23743428	1395	annot_exons
novel_circ_004967	0	3.66667	0.001	135.494	17.0479	0.0115815	1	yes	ncbi_101748321	NC_006097.5	-	1946591	1952768	217	annot_exons
novel_circ_005016	3.66667	0	174.077	0.001	-17.4094	0.00291526	0.722402	yes	ncbi_415398	NC_006097.5	+	7215670	7219603	329	annot_exons
novel_circ_005025	0	3	0.001	145.934	17.155	0.0354974	1	yes	ncbi_427495	NC_006097.5	+	7428653	7437060	8408	antisense
novel_circ_005032	2.66667	0	131.522	0.001	-17.0049	0.0136254	1	yes	ncbi_396334	NC_006097.5	-	7926313	7926965	653	intronic
novel_circ_005052	3.33333	0.333333	172.706	17.8148	-3.27716	0.0355977	1	yes	ncbi_415432	NC_006097.5	-	10504085	10517165	1706	annot_exons
novel_circ_005062	0	3	0.001	140.173	17.0969	0.0268731	1	yes	ncbi_415461	NC_006097.5	-	11648309	11651133	742	annot_exons
novel_circ_005118	5.66667	1.33333	270.474	45.3456	-2.57645	0.00774998	1	yes	ncbi_415544	NC_006097.5	+	18596452	18598795	471	exon_intron
novel_circ_005227	4	58.6667	175.449	2251.4	3.6817	4.69e-10	1.22e-06	yes	ncbi_415756	NC_006098.5	+	8390738	8399165	8428	antisense
novel_circ_005233	4	0.666667	179.42	18.3538	-3.28919	0.0188857	1	yes	ncbi_415772	NC_006098.5	+	10027952	10028595	319	annot_exons
novel_circ_005268	0	3	0.001	108.502	16.7274	0.0253623	1	yes	NA	NC_006098.5	+	16818963	16819225	263	intergenic
novel_circ_005447	5.33333	0.666667	256.357	29.8686	-3.10145	0.00408579	0.966722	yes	ncbi_416143	NC_006100.5	+	2234678	2245466	1322	annot_exons
novel_circ_005461	7.66667	3	385.046	105.625	-1.86607	0.03408	1	yes	ncbi_396203	NC_006100.5	-	4026253	4026892	162	exon_intron
novel_circ_005574	20.3333	93	946.519	3835.76	2.01881	8.2e-06	0.00914466	yes	ncbi_374125	NC_006101.5	+	1334013	1336144	477	annot_exons
novel_circ_005691	10.3333	3.33333	495.881	129.198	-1.94041	0.0022703	0.722402	yes	ncbi_416612	NC_006101.5	-	8927258	8930744	750	annot_exons
novel_circ_005792	2.66667	0	128.178	0.001	-16.9678	0.0123995	1	yes	ncbi_416772	NC_006102.5	+	773890	783284	1295	annot_exons
novel_circ_005992	2.33333	9	118.66	348.544	1.55451	0.0433678	1	yes	ncbi_417024	NC_006102.5	-	11649925	11657789	565	annot_exons
novel_circ_006054	0.333333	6	19.548	265.948	3.76605	0.00293008	0.722402	yes	ncbi_417289	NC_006104.5	+	882830	883761	333	annot_exons
novel_circ_006104	4.33333	0	250.781	0.001	-17.9361	0.0125245	1	yes	ncbi_417115	NC_006104.5	-	8945676	8947529	791	annot_exons
novel_circ_006116	3.66667	0.666667	178.676	18.3538	-3.28319	0.0412335	1	yes	ncbi_417102	NC_006104.5	-	9388694	9416530	486	annot_exons
novel_circ_006133	0	3.66667	0.001	135.49	17.0478	0.0341292	1	yes	ncbi_395627	NC_006104.5	-	9950600	9977768	497	annot_exons
novel_circ_006171	3.66667	0.333333	178.048	14.9343	-3.57557	0.0145907	1	yes	NA	NC_006105.5	-	4220367	4222121	1755	intergenic
novel_circ_006201	0	3.33333	0.001	114.799	16.8087	0.0469184	1	yes	ncbi_417430	NC_006105.5	-	7414361	7414591	231	intronic
novel_circ_006223	0	5.66667	0.001	227.98	17.7985	0.000602952	0.362143	yes	ncbi_422080	NC_006105.5	-	9506507	9511874	1326	annot_exons
novel_circ_006283	4.33333	1.33333	211.086	51.103	-2.04635	0.0362287	1	yes	ncbi_417554	NC_006106.5	+	5344708	5346590	451	annot_exons
novel_circ_006328	1.66667	7.66667	75.593	294.56	1.96224	0.0184912	1	yes	ncbi_101747587	NC_006106.5	-	6733903	6734358	456	antisense
novel_circ_006331	5	17	232.838	701.217	1.59054	0.0315207	1	yes	ncbi_101747587	NC_006106.5	+	6733933	6734388	456	one_exon
novel_circ_006335	9.33333	27.6667	410.914	1101.41	1.42245	0.0330732	1	yes	ncbi_101747587	NC_006106.5	-	6733948	6734403	456	antisense
novel_circ_006459	0	4.33333	0.001	171.127	17.3847	0.013101	1	yes	ncbi_419218	NC_006107.5	-	6726729	6726956	228	one_exon
novel_circ_006513	4.66667	0.666667	221.232	24.1112	-3.19778	0.00260268	0.722402	yes	ncbi_419350	NC_006107.5	+	13406400	13407445	1046	exon_intron
novel_circ_006548	4.33333	0.333333	223.831	9.17692	-4.60825	0.0207842	1	yes	ncbi_419434	NC_006108.5	-	2956713	2962654	259	exon_intron
novel_circ_006642	3.66667	0.666667	182.852	26.9918	-2.76008	0.04459	1	yes	ncbi_426548	NC_006109.5	+	5311740	5311946	207	one_exon
novel_circ_006734	1.66667	7.33333	76.2207	322.812	2.08244	0.0215767	1	yes	ncbi_768557	NC_006111.5	+	116228	119498	539	annot_exons
novel_circ_006765	19.6667	8.33333	939.804	315.795	-1.57337	0.00119972	0.585465	yes	ncbi_428249	NC_006111.5	-	5391211	5393399	465	annot_exons
novel_circ_006853	2.33333	14.6667	114.689	556.372	2.27832	0.000415318	0.270234	yes	NA	NC_006113.5	+	2668116	2669641	1526	intergenic
novel_circ_006856	601.667	271	28340	10754.4	-1.39791	7.79e-08	0.000152136	yes	NA	NC_006113.5	+	2671396	2679616	8221	intergenic
novel_circ_006934	6.33333	24.6667	296.197	938.207	1.66335	0.00110876	0.585465	yes	ncbi_100858439	NC_006114.5	-	7441104	7447356	5317	exon_intron
novel_circ_006976	8	24.3333	390.594	929.027	1.25005	0.00464063	1	yes	ncbi_769718	NC_006115.5	-	1976020	1979729	1269	annot_exons
novel_circ_007044	2.66667	9.66667	118.776	381.289	1.68264	0.027494	1	yes	ncbi_426852	NC_006127.5	+	831849	835769	511	annot_exons
novel_circ_007046	4.66667	0.333333	246.094	9.17692	-4.74506	0.00921436	1	yes	ncbi_426843	NC_006127.5	+	1094351	1107839	532	annot_exons
novel_circ_007071	3.33333	0.333333	152.441	9.17692	-4.0541	0.0373498	1	yes	ncbi_100858799	NC_006127.5	+	8712338	8728827	764	annot_exons
novel_circ_007198	3	0.333333	141.04	14.9343	-3.2394	0.0459117	1	yes	ncbi_769413	NC_006127.5	+	32773813	32810315	623	annot_exons
novel_circ_007214	0.333333	4	19.548	173.462	3.14952	0.0238263	1	yes	ncbi_427246	NC_006127.5	-	34730063	34747326	1496	annot_exons
novel_circ_007280	4.33333	0.333333	206.487	17.8148	-3.5349	0.00667544	1	yes	ncbi_415603	NC_006127.5	-	45853963	45868022	14060	antisense
novel_circ_007329	3	0	157.756	0.001	-17.2673	0.0329469	1	yes	ncbi_427276	NC_006127.5	-	50077048	50086674	1156	annot_exons
novel_circ_007442	4.66667	0.666667	214.545	29.8686	-2.84458	0.0122315	1	yes	ncbi_426807	NC_006127.5	-	81919003	81922183	341	annot_exons
novel_circ_007468	3	19	121.403	822.512	2.76023	0.00586866	1	yes	ncbi_112530941	NC_008465.4	+	4875776	4876071	296	antisense
novel_circ_007568	0	3.33333	0.001	129.194	16.9792	0.0190336	1	yes	ncbi_426010	NC_028739.2	-	445850	449076	806	annot_exons
novel_circ_007578	0	2.66667	0.001	113.721	16.7951	0.029796	1	yes	ncbi_430998	NC_028739.2	+	562233	562428	196	antisense
novel_circ_007659	8	2.66667	407.31	90.6912	-2.16709	0.0175653	1	yes	ncbi_112531056	NC_028740.2	-	2467176	2467361	186	antisense
XR_003072899.1	Other
XR_001469183.2	Intergenic LncRNAs
XR_003071591.1	Sense LncRNAs
XR_001464558.2	Bidirectional LncRNAs
XR_001463979.2	Sense LncRNAs
XR_001468508.2	Sense LncRNAs
XR_003073932.1	Intergenic LncRNAs
XR_001464469.2	Sense LncRNAs
XR_001466922.2	Sense LncRNAs
XR_001463409.2	Intergenic LncRNAs
XR_001466908.1	Other
XR_003073778.1	Other
XR_001466197.1	Intergenic LncRNAs
XR_003071521.1	Bidirectional LncRNAs
XR_003071512.1	Sense LncRNAs
XR_003074354.1	Bidirectional LncRNAs
XR_003074242.1	Other
XR_211607.3	Intergenic LncRNAs
XR_003075302.1	Sense LncRNAs
XR_001468762.2	Sense LncRNAs
XR_003073469.1	Bidirectional LncRNAs
XR_003074177.1	Intergenic LncRNAs
XR_003077474.1	Intergenic LncRNAs
XR_001467672.2	Intergenic LncRNAs
XR_003075157.1	Bidirectional LncRNAs
XR_003076109.1	Sense LncRNAs
XR_003073208.1	Bidirectional LncRNAs
XR_003076082.1	Intergenic LncRNAs
XR_210506.3	Intergenic LncRNAs
XR_003071483.1	Sense LncRNAs
XR_003073165.1	Intergenic LncRNAs
XR_001464962.2	Bidirectional LncRNAs
XR_003073024.1	Intergenic LncRNAs
XR_001466597.2	Intergenic LncRNAs
XR_001468155.2	Intergenic LncRNAs
XR_003075507.1	Bidirectional LncRNAs
XR_003077602.1	Sense LncRNAs
XR_001468315.1	Bidirectional LncRNAs
XR_003075250.1	Other
XR_001465157.2	Bidirectional LncRNAs
XR_003074989.1	Intergenic LncRNAs
XR_001469604.1	Sense LncRNAs
XR_003077018.1	Intergenic LncRNAs
XR_003075387.1	Intergenic LncRNAs
XR_001464800.2	Intergenic LncRNAs
XR_003074324.1	Intergenic LncRNAs
XR_003072948.1	Other
XR_001463761.1	Intergenic LncRNAs
XR_003074798.1	Bidirectional LncRNAs
XR_003076696.1	Sense LncRNAs
XR_001465684.2	Sense LncRNAs
XR_003072406.1	Intergenic LncRNAs
XR_003075160.1	Sense LncRNAs
XR_001469356.2	Other
XR_001466750.2	Intergenic LncRNAs
XR_003073877.1	Sense LncRNAs
XR_001465031.2	Intergenic LncRNAs
XR_001464034.2	Intergenic LncRNAs
XR_003076710.1	Intergenic LncRNAs
XR_003075374.1	Sense LncRNAs
XR_001464585.2	Intergenic LncRNAs
XR_003072984.1	Intergenic LncRNAs
XR_003073668.1	Intergenic LncRNAs
XR_001463847.2	Sense LncRNAs
XR_003072304.1	Bidirectional LncRNAs
XR_003075674.1	Bidirectional LncRNAs
XR_001463808.2	Sense LncRNAs
XR_003073694.1	Intergenic LncRNAs
XR_001470121.2	Intergenic LncRNAs
XR_001465138.2	Intergenic LncRNAs
XR_003076171.1	Intergenic LncRNAs
XR_003075361.1	Sense LncRNAs
XR_003074825.1	Sense LncRNAs
XR_003071529.1	Sense LncRNAs
XR_001465844.2	Bidirectional LncRNAs
XR_003074575.1	Intergenic LncRNAs
XR_001468409.2	Intergenic LncRNAs
XR_001463247.2	Sense LncRNAs
XR_001466285.2	Intergenic LncRNAs
XR_001466574.2	Sense LncRNAs
XR_003077855.1	Other
XR_001463610.2	Intergenic LncRNAs
XR_003076662.1	Sense LncRNAs
NR_036667.1	Bidirectional LncRNAs
XR_003074791.1	Intergenic LncRNAs
XR_003073956.1	Sense LncRNAs
XR_003072719.1	Sense LncRNAs
XR_003077702.1	Sense LncRNAs
XR_003071992.1	Intergenic LncRNAs
XR_001467461.2	Sense LncRNAs
XR_003077316.1	Intergenic LncRNAs
XR_003075001.1	Sense LncRNAs
XR_003072941.1	Other
XR_001469955.1	Bidirectional LncRNAs
XR_003071300.1	Sense LncRNAs
XR_001467618.2	Bidirectional LncRNAs
XR_001468316.2	Sense LncRNAs
XR_001464503.2	Bidirectional LncRNAs
XR_003073373.1	Intergenic LncRNAs
XR_213814.3	Sense LncRNAs
XR_003075149.1	Bidirectional LncRNAs
XR_003073119.1	Other
XR_003077111.1	Bidirectional LncRNAs
XR_003071710.1	Sense LncRNAs
XR_001465751.2	Intergenic LncRNAs
XR_003076145.1	Sense LncRNAs
XR_003077446.1	Intergenic LncRNAs
XR_003074176.1	Sense LncRNAs
XR_003073655.1	Sense LncRNAs
XR_001463941.2	Intergenic LncRNAs
XR_001468147.2	Bidirectional LncRNAs
XR_003072716.1	Other
XR_003077502.1	Sense LncRNAs
XR_212600.3	Bidirectional LncRNAs
XR_003073354.1	Intergenic LncRNAs
XR_001471544.2	Bidirectional LncRNAs
XR_212472.3	Sense LncRNAs
XR_001470923.2	Sense LncRNAs
XR_003073316.1	Bidirectional LncRNAs
XR_003072826.1	Other
XR_003072908.1	Other
XR_003073381.1	Intergenic LncRNAs
XR_001465837.2	Intergenic LncRNAs
XR_001467390.2	Bidirectional LncRNAs
XR_001469717.2	Sense LncRNAs
XR_003076559.1	Sense LncRNAs
XR_003074058.1	Intergenic LncRNAs
XR_001468618.2	Intergenic LncRNAs
XR_001469420.1	Sense LncRNAs
XR_003074895.1	Intergenic LncRNAs
XR_001465961.2	Intergenic LncRNAs
XR_001463848.2	Sense LncRNAs
XR_001469181.2	Intergenic LncRNAs
XR_003074822.1	Sense LncRNAs
XR_003072011.1	Intergenic LncRNAs
XR_003072920.1	Other
XR_003073597.1	Intergenic LncRNAs
XR_003076677.1	Bidirectional LncRNAs
XR_001464907.2	Intergenic LncRNAs
XR_003071471.1	Sense LncRNAs
XR_003075006.1	Intergenic LncRNAs
XR_001464164.2	Intergenic LncRNAs
XR_001465957.2	Sense LncRNAs
XR_001465292.2	Sense LncRNAs
XR_001467378.2	Sense LncRNAs
XR_003076175.1	Intergenic LncRNAs
XR_001463662.2	Intergenic LncRNAs
XR_003076451.1	Sense LncRNAs
XR_001469344.2	Sense LncRNAs
XR_001462408.2	Intergenic LncRNAs
XR_001469639.2	Intergenic LncRNAs
XR_001468576.2	Intergenic LncRNAs
XR_001466464.2	Intergenic LncRNAs
XR_001467048.2	Bidirectional LncRNAs
XR_003075127.1	Sense LncRNAs
XR_001469429.2	Bidirectional LncRNAs
XR_003075316.1	Sense LncRNAs
XR_003071670.1	Bidirectional LncRNAs
XR_003077790.1	Other
XR_001465466.2	Sense LncRNAs
XR_001466717.2	Sense LncRNAs
XR_003077432.1	Sense LncRNAs
XR_003074594.1	Intergenic LncRNAs
XR_003076252.1	Bidirectional LncRNAs
XR_001470086.2	Sense LncRNAs
XR_003077703.1	Sense LncRNAs
XR_003074520.1	Sense LncRNAs
XR_001468387.1	Other
XR_001467923.2	Sense LncRNAs
XR_001464757.2	Bidirectional LncRNAs
XR_001465256.2	Bidirectional LncRNAs
XR_001464357.2	Intergenic LncRNAs
XR_213356.3	Intergenic LncRNAs
XR_003073025.1	Intergenic LncRNAs
XR_003074848.1	Sense LncRNAs
XR_003074844.1	Sense LncRNAs
XR_001464111.1	Intergenic LncRNAs
XR_001466858.2	Intergenic LncRNAs
XR_003073283.1	Intergenic LncRNAs
XR_003077715.1	Sense LncRNAs
XR_003072656.1	Bidirectional LncRNAs
XR_001470456.2	Intergenic LncRNAs
XR_001468777.1	Intergenic LncRNAs
XR_003077282.1	Intergenic LncRNAs
XR_003075114.1	Bidirectional LncRNAs
XR_001466903.2	Other
XR_001466273.2	Sense LncRNAs
XR_003075457.1	Intergenic LncRNAs
XR_003072441.1	Intergenic LncRNAs
XR_001464228.2	Bidirectional LncRNAs
XR_003072281.1	Bidirectional LncRNAs
XR_003077673.1	Sense LncRNAs
XR_003072166.1	Intergenic LncRNAs
XR_003072996.1	Sense LncRNAs
XR_211068.3	Intergenic LncRNAs
XR_003074852.1	Sense LncRNAs
XR_003075346.1	Bidirectional LncRNAs
XR_003072446.1	Intergenic LncRNAs
XR_001463546.2	Intergenic LncRNAs
XR_001467889.2	Intergenic LncRNAs
XR_003076290.1	Other
XR_003077712.1	Sense LncRNAs
XR_001466757.2	Bidirectional LncRNAs
XR_211577.3	Intergenic LncRNAs
XR_003076185.1	Intergenic LncRNAs
XR_003075782.1	Intergenic LncRNAs
XR_003074392.1	Intergenic LncRNAs
XR_001469659.2	Sense LncRNAs
XR_001467291.2	Intergenic LncRNAs
XR_003074839.1	Intergenic LncRNAs
XR_003075434.1	Intergenic LncRNAs
XR_003073232.1	Intergenic LncRNAs
XR_001470013.2	Intergenic LncRNAs
XR_001467878.2	Bidirectional LncRNAs
XR_003073457.1	Intergenic LncRNAs
XR_001469137.2	Sense LncRNAs
XR_001470621.2	Intergenic LncRNAs
XR_003076663.1	Intergenic LncRNAs
XR_001469204.1	Intergenic LncRNAs
XR_003075918.1	Sense LncRNAs
XR_003071928.1	Intergenic LncRNAs
XR_001467157.2	Sense LncRNAs
XR_001467284.2	Intergenic LncRNAs
XR_003075288.1	Sense LncRNAs
XR_003072465.1	Intergenic LncRNAs
XR_001466335.2	Intergenic LncRNAs
XR_003077434.1	Sense LncRNAs
XR_001468740.2	Sense LncRNAs
XR_003076180.1	Intergenic LncRNAs
XR_001465976.2	Other
XR_001464270.2	Sense LncRNAs
XR_003072730.1	Intergenic LncRNAs
XR_003078017.1	Sense LncRNAs
XR_001468646.2	Other
XR_211991.2	Intergenic LncRNAs
XR_003074625.1	Intergenic LncRNAs
XR_001464180.2	Sense LncRNAs
XR_213754.2	Intergenic LncRNAs
XR_003074914.1	Sense LncRNAs
XR_001464914.2	Intergenic LncRNAs
XR_001470567.2	Bidirectional LncRNAs
XR_003076306.1	Other
XR_003077760.1	Bidirectional LncRNAs
XR_001468609.2	Intergenic LncRNAs
XR_001468757.2	Sense LncRNAs
XR_001466203.2	Sense LncRNAs
XR_003075142.1	Sense LncRNAs
XR_003077362.1	Bidirectional LncRNAs
XR_003072628.1	Sense LncRNAs
XR_001470585.2	Intergenic LncRNAs
XR_001465249.2	Sense LncRNAs
XR_001468867.2	Sense LncRNAs
XR_003075939.1	Sense LncRNAs
XR_003075906.1	Sense LncRNAs
XR_003076350.1	Sense LncRNAs
XR_003075921.1	Intergenic LncRNAs
XR_003077725.1	Intergenic LncRNAs
XR_003071320.1	Sense LncRNAs
XR_213890.3	Bidirectional LncRNAs
XR_001461873.2	Intergenic LncRNAs
XR_001464181.2	Sense LncRNAs
XR_001466539.2	Intergenic LncRNAs
XR_210491.3	Intergenic LncRNAs
XR_001463291.2	Sense LncRNAs
XR_001462671.2	Intergenic LncRNAs
XR_003073297.1	Bidirectional LncRNAs
XR_001463519.2	Intergenic LncRNAs
XR_003075671.1	Bidirectional LncRNAs
XR_001467259.2	Intergenic LncRNAs
XR_001469847.2	Bidirectional LncRNAs
XR_003076132.1	Sense LncRNAs
XR_001464972.2	Sense LncRNAs
XR_003077107.1	Intergenic LncRNAs
XR_001464009.2	Other
XR_003075247.1	Sense LncRNAs
XR_003075253.1	Sense LncRNAs
XR_001465112.2	Sense LncRNAs
XR_003072744.1	Intergenic LncRNAs
XR_001464839.2	Sense LncRNAs
XR_001467647.2	Intergenic LncRNAs
XR_001464828.1	Intergenic LncRNAs
XR_003075148.1	Bidirectional LncRNAs
XR_003073739.1	Intergenic LncRNAs
XR_001465093.2	Sense LncRNAs
XR_003075169.1	Sense LncRNAs
XR_003071688.1	Other
XR_001466434.2	Bidirectional LncRNAs
XR_003075873.1	Intergenic LncRNAs
XR_001465800.1	Intergenic LncRNAs
XR_003075728.1	Sense LncRNAs
XR_001463273.2	Sense LncRNAs
XR_001465151.2	Sense LncRNAs
XR_001470183.2	Intergenic LncRNAs
XR_003072276.1	Intergenic LncRNAs
XR_001463312.2	Intergenic LncRNAs
XR_001468624.2	Sense LncRNAs
XR_003076637.1	Bidirectional LncRNAs
XR_001461720.2	Bidirectional LncRNAs
XR_003074823.1	Sense LncRNAs
XR_001463299.2	Intergenic LncRNAs
XR_001470589.2	Intergenic LncRNAs
XR_003077291.1	Intergenic LncRNAs
XR_001466667.2	Intergenic LncRNAs
XR_003074937.1	Sense LncRNAs
XR_001468445.2	Bidirectional LncRNAs
XR_003075115.1	Other
XR_001469952.2	Bidirectional LncRNAs
XR_001470036.1	Intergenic LncRNAs
XR_003073277.1	Intergenic LncRNAs
XR_003074504.1	Intergenic LncRNAs
XR_001468299.2	Intergenic LncRNAs
XR_001469834.2	Sense LncRNAs
XR_001464512.2	Bidirectional LncRNAs
XR_001463929.1	Intergenic LncRNAs
XR_001463209.1	Intergenic LncRNAs
XR_003074882.1	Intergenic LncRNAs
XR_003077837.1	Intergenic LncRNAs
XR_003075063.1	Sense LncRNAs
XR_001467275.2	Intergenic LncRNAs
XR_001468856.2	Intergenic LncRNAs
XR_003071314.1	Sense LncRNAs
XR_001464526.2	Intergenic LncRNAs
XR_001469169.2	Sense LncRNAs
XR_003075735.1	Intergenic LncRNAs
XR_210531.3	Bidirectional LncRNAs
XR_003075453.1	Intergenic LncRNAs
XR_003076983.1	Bidirectional LncRNAs
XR_003073044.1	Intergenic LncRNAs
XR_001468885.2	Intergenic LncRNAs
XR_003071674.1	Intergenic LncRNAs
XR_001465851.2	Sense LncRNAs
XR_001465688.2	Intergenic LncRNAs
XR_003075804.1	Bidirectional LncRNAs
XR_001464653.2	Bidirectional LncRNAs
XR_003072070.1	Other
XR_003075850.1	Intergenic LncRNAs
XR_003071270.1	Intergenic LncRNAs
XR_003075963.1	Intergenic LncRNAs
XR_001465787.2	Sense LncRNAs
XR_001465071.2	Intergenic LncRNAs
XR_003077455.1	Sense LncRNAs
XR_001463401.2	Sense LncRNAs
XR_003072370.1	Intergenic LncRNAs
XR_001465217.2	Intergenic LncRNAs
XR_001467846.2	Intergenic LncRNAs
XR_003072938.1	Other
XR_003071993.1	Intergenic LncRNAs
XR_003072788.1	Intergenic LncRNAs
XR_001469319.2	Bidirectional LncRNAs
XR_003072344.1	Bidirectional LncRNAs
XR_001469736.2	Sense LncRNAs
XR_001467735.2	Sense LncRNAs
XR_001464667.2	Bidirectional LncRNAs
XR_001468139.2	Bidirectional LncRNAs
XR_001462296.2	Intergenic LncRNAs
XR_003076750.1	Intergenic LncRNAs
XR_001464072.2	Intergenic LncRNAs
XR_001471472.2	Bidirectional LncRNAs
XR_003072640.1	Intergenic LncRNAs
XR_001466385.1	Intergenic LncRNAs
XR_003072630.1	Sense LncRNAs
XR_001468431.2	Sense LncRNAs
XR_003076809.1	Bidirectional LncRNAs
XR_001465811.2	Sense LncRNAs
XR_001470885.2	Intergenic LncRNAs
XR_001468585.2	Intergenic LncRNAs
XR_003074383.1	Intergenic LncRNAs
XR_003072159.1	Intergenic LncRNAs
XR_003071756.1	Sense LncRNAs
XR_001466418.2	Intergenic LncRNAs
XR_003074165.1	Intergenic LncRNAs
XR_003074860.1	Sense LncRNAs
XR_003074314.1	Intergenic LncRNAs
XR_003073727.1	Intergenic LncRNAs
XR_003076393.1	Sense LncRNAs
XR_001463230.2	Intergenic LncRNAs
XR_211245.3	Intergenic LncRNAs
XR_003074374.1	Sense LncRNAs
XR_001465183.2	Other
XR_003074781.1	Sense LncRNAs
XR_003076745.1	Intergenic LncRNAs
XR_003071571.1	Sense LncRNAs
XR_003074507.1	Intergenic LncRNAs
XR_001467212.2	Sense LncRNAs
XR_001466487.2	Sense LncRNAs
XR_001465950.1	Other
XR_003074774.1	Intergenic LncRNAs
XR_001469722.2	Sense LncRNAs
XR_003077030.1	Sense LncRNAs
XR_003076402.1	Sense LncRNAs
XR_003071156.1	Sense LncRNAs
XR_001466371.2	Sense LncRNAs
XR_001465345.2	Sense LncRNAs
XR_001466477.2	Intergenic LncRNAs
XR_003075652.1	Bidirectional LncRNAs
XR_003074333.1	Bidirectional LncRNAs
XR_001464284.1	Sense LncRNAs
XR_003076980.1	Intergenic LncRNAs
XR_210214.3	Intergenic LncRNAs
XR_003074652.1	Sense LncRNAs
XR_003073429.1	Sense LncRNAs
XR_003075329.1	Bidirectional LncRNAs
XR_001470370.2	Sense LncRNAs
XR_001470258.2	Sense LncRNAs
XR_001468065.2	Bidirectional LncRNAs
XR_003076422.1	Other
XR_003077361.1	Intergenic LncRNAs
XR_003072067.1	Intergenic LncRNAs
XR_003077414.1	Intergenic LncRNAs
XR_003073374.1	Intergenic LncRNAs
XR_003076377.1	Sense LncRNAs
XR_003076245.1	Sense LncRNAs
XR_003071922.1	Intergenic LncRNAs
XR_003074906.1	Intergenic LncRNAs
XR_001463939.2	Sense LncRNAs
XR_003076120.1	Intergenic LncRNAs
XR_003072966.1	Sense LncRNAs
XR_212663.3	Intergenic LncRNAs
XR_003073121.1	Intergenic LncRNAs
XR_001467175.2	Sense LncRNAs
XR_003074466.1	Sense LncRNAs
XR_003074915.1	Sense LncRNAs
XR_003072300.1	Other
XR_001467263.1	Bidirectional LncRNAs
XR_003074778.1	Sense LncRNAs
XR_003072002.1	Intergenic LncRNAs
XR_003074869.1	Sense LncRNAs
XR_003075384.1	Sense LncRNAs
XR_003075119.1	Sense LncRNAs
XR_003077689.1	Sense LncRNAs
XR_003075118.1	Other
XR_001468566.2	Sense LncRNAs
XR_001466165.1	Intergenic LncRNAs
XR_003075707.1	Intergenic LncRNAs
XR_003074335.1	Bidirectional LncRNAs
XR_001466242.2	Intergenic LncRNAs
XR_001465762.1	Bidirectional LncRNAs
XR_001471119.2	Intergenic LncRNAs
XR_001467913.2	Bidirectional LncRNAs
XR_003071836.1	Sense LncRNAs
XR_003072871.1	Other
XR_003072161.1	Sense LncRNAs
XR_211033.3	Bidirectional LncRNAs
XR_001464967.2	Intergenic LncRNAs
XR_001468706.2	Intergenic LncRNAs
XR_003076775.1	Intergenic LncRNAs
XR_003077222.1	Intergenic LncRNAs
XR_001465948.2	Intergenic LncRNAs
XR_001470072.2	Sense LncRNAs
XR_001467941.2	Intergenic LncRNAs
XR_001468170.2	Intergenic LncRNAs
XR_001465364.2	Bidirectional LncRNAs
XR_003072428.1	Intergenic LncRNAs
XR_003071470.1	Sense LncRNAs
XR_003077981.1	Bidirectional LncRNAs
XR_211104.3	Sense LncRNAs
XR_001467318.2	Intergenic LncRNAs
XR_001466312.2	Sense LncRNAs
XR_001468512.2	Sense LncRNAs
XR_001463595.2	Intergenic LncRNAs
XR_003076487.1	Bidirectional LncRNAs
XR_001467759.2	Intergenic LncRNAs
XR_003076118.1	Bidirectional LncRNAs
XR_003073804.1	Sense LncRNAs
XR_001470180.2	Bidirectional LncRNAs
XR_001470485.1	Intergenic LncRNAs
XR_001470443.2	Intergenic LncRNAs
XR_003074067.1	Intergenic LncRNAs
XR_003074295.1	Intergenic LncRNAs
XR_001469641.2	Intergenic LncRNAs
XR_003077730.1	Sense LncRNAs
XR_001463413.2	Bidirectional LncRNAs
XR_001468708.1	Bidirectional LncRNAs
XR_003077172.1	Bidirectional LncRNAs
XR_001468667.2	Sense LncRNAs
XR_211053.3	Bidirectional LncRNAs
XR_003075491.1	Intergenic LncRNAs
XR_003073245.1	Intergenic LncRNAs
XR_001466972.2	Intergenic LncRNAs
XR_003075501.1	Intergenic LncRNAs
XR_003077691.1	Sense LncRNAs
XR_001463274.2	Sense LncRNAs
XR_001470610.2	Bidirectional LncRNAs
XR_001464288.2	Sense LncRNAs
XR_003076296.1	Other
XR_003071528.1	Sense LncRNAs
XR_003075261.1	Intergenic LncRNAs
XR_003071526.1	Bidirectional LncRNAs
XR_003074147.1	Intergenic LncRNAs
XR_001467150.2	Sense LncRNAs
XR_001465047.2	Intergenic LncRNAs
XR_001467858.2	Sense LncRNAs
XR_001466715.2	Intergenic LncRNAs
XR_001470455.2	Bidirectional LncRNAs
XR_003075502.1	Sense LncRNAs
XR_001467700.2	Intergenic LncRNAs
XR_003071747.1	Sense LncRNAs
XR_003076085.1	Sense LncRNAs
XR_003075767.1	Intergenic LncRNAs
XR_001468020.2	Intergenic LncRNAs
XR_001463424.1	Other
XR_001468970.1	Sense LncRNAs
XR_003071058.1	Sense LncRNAs
XR_001466528.2	Sense LncRNAs
XR_003072340.1	Intergenic LncRNAs
XR_003076953.1	Sense LncRNAs
XR_003074353.1	Bidirectional LncRNAs
XR_001465652.2	Intergenic LncRNAs
XR_211038.3	Bidirectional LncRNAs
XR_003076938.1	Intergenic LncRNAs
XR_001463394.2	Intergenic LncRNAs
XR_001463951.2	Bidirectional LncRNAs
XR_001463905.2	Sense LncRNAs
XR_001470223.2	Intergenic LncRNAs
XR_003077475.1	Sense LncRNAs
XR_003074934.1	Sense LncRNAs
XR_001464129.2	Sense LncRNAs
XR_001463957.2	Sense LncRNAs
XR_001462445.2	Other
XR_003077119.1	Sense LncRNAs
XR_001470205.2	Intergenic LncRNAs
XR_003074563.1	Intergenic LncRNAs
XR_003072252.1	Sense LncRNAs
XR_003073278.1	Other
XR_001467801.2	Sense LncRNAs
XR_003073765.1	Intergenic LncRNAs
XR_003077515.1	Intergenic LncRNAs
XR_003072407.1	Intergenic LncRNAs
XR_003076760.1	Intergenic LncRNAs
XR_001465273.2	Sense LncRNAs
XR_003077706.1	Intergenic LncRNAs
XR_001469409.2	Intergenic LncRNAs
XR_003071425.1	Intergenic LncRNAs
XR_001463567.2	Sense LncRNAs
XR_003073299.1	Sense LncRNAs
XR_003073079.1	Sense LncRNAs
XR_001464695.2	Intergenic LncRNAs
XR_003076383.1	Intergenic LncRNAs
XR_001467701.2	Intergenic LncRNAs
XR_003075692.1	Intergenic LncRNAs
XR_001465451.1	Intergenic LncRNAs
XR_001467739.2	Intergenic LncRNAs
XR_003074394.1	Intergenic LncRNAs
XR_001464773.2	Bidirectional LncRNAs
XR_001469187.2	Other
XR_001466545.2	Sense LncRNAs
XR_001470133.2	Sense LncRNAs
XR_003075037.1	Sense LncRNAs
XR_003077498.1	Intergenic LncRNAs
XR_001469982.2	Sense LncRNAs
XR_001469899.1	Bidirectional LncRNAs
XR_001468204.2	Sense LncRNAs
XR_001470346.2	Bidirectional LncRNAs
XR_003076103.1	Bidirectional LncRNAs
XR_003073066.1	Intergenic LncRNAs
XR_001467282.2	Intergenic LncRNAs
XR_001464727.2	Intergenic LncRNAs
XR_001464115.2	Sense LncRNAs
XR_003077762.1	Sense LncRNAs
XR_001467949.2	Intergenic LncRNAs
XR_003073466.1	Bidirectional LncRNAs
XR_003076154.1	Bidirectional LncRNAs
XR_003072933.1	Sense LncRNAs
XR_001463549.2	Intergenic LncRNAs
XR_003077411.1	Bidirectional LncRNAs
XR_003072583.1	Sense LncRNAs
XR_001467492.2	Sense LncRNAs
XR_001464804.2	Intergenic LncRNAs
XR_003071321.1	Sense LncRNAs
XR_003071392.1	Intergenic LncRNAs
XR_003074357.1	Bidirectional LncRNAs
XR_003074795.1	Sense LncRNAs
XR_001468839.2	Intergenic LncRNAs
XR_003074326.1	Intergenic LncRNAs
XR_001463952.1	Bidirectional LncRNAs
XR_001468639.2	Sense LncRNAs
XR_003074902.1	Sense LncRNAs
XR_003072983.1	Intergenic LncRNAs
XR_003073076.1	Bidirectional LncRNAs
XR_001469108.2	Intergenic LncRNAs
XR_001462034.2	Other
XR_212137.3	Bidirectional LncRNAs
XR_003074366.1	Sense LncRNAs
XR_001468247.2	Sense LncRNAs
XR_003074236.1	Bidirectional LncRNAs
XR_003071912.1	Intergenic LncRNAs
XR_003075970.1	Intergenic LncRNAs
XR_001466145.2	Intergenic LncRNAs
XR_001464872.2	Sense LncRNAs
XR_003074356.1	Bidirectional LncRNAs
XR_003073377.1	Sense LncRNAs
XR_003076671.1	Intergenic LncRNAs
XR_003071639.1	Other
XR_003077886.1	Sense LncRNAs
XR_001463978.2	Sense LncRNAs
XR_003075159.1	Sense LncRNAs
XR_001464731.2	Bidirectional LncRNAs
XR_003077274.1	Intergenic LncRNAs
XR_003077281.1	Intergenic LncRNAs
XR_001468276.2	Intergenic LncRNAs
XR_003073481.1	Bidirectional LncRNAs
XR_003071742.1	Intergenic LncRNAs
XR_001465876.2	Bidirectional LncRNAs
XR_001466981.2	Bidirectional LncRNAs
XR_003072479.1	Sense LncRNAs
XR_003073085.1	Intergenic LncRNAs
XR_003075036.1	Sense LncRNAs
XR_003076297.1	Other
XR_003072848.1	Other
XR_001465566.2	Bidirectional LncRNAs
XR_001464978.2	Sense LncRNAs
XR_003077607.1	Sense LncRNAs
XR_001463921.2	Intergenic LncRNAs
XR_211374.3	Bidirectional LncRNAs
XR_001469735.2	Sense LncRNAs
XR_001465167.2	Bidirectional LncRNAs
XR_003073284.1	Intergenic LncRNAs
XR_003075478.1	Sense LncRNAs
XR_003073869.1	Sense LncRNAs
XR_210503.3	Sense LncRNAs
XR_213985.3	Intergenic LncRNAs
XR_003074564.1	Intergenic LncRNAs
XR_001465433.2	Sense LncRNAs
XR_003076778.1	Intergenic LncRNAs
XR_001470194.1	Sense LncRNAs
XR_001467276.2	Other
XR_001468796.2	Bidirectional LncRNAs
XR_001466393.2	Sense LncRNAs
XR_001469837.2	Sense LncRNAs
XR_001467146.2	Sense LncRNAs
XR_003072959.1	Sense LncRNAs
XR_003076125.1	Intergenic LncRNAs
XR_003075472.1	Sense LncRNAs
XR_003071647.1	Sense LncRNAs
XR_003075493.1	Intergenic LncRNAs
XR_003075272.1	Sense LncRNAs
XR_001470039.1	Sense LncRNAs
XR_001465826.2	Intergenic LncRNAs
XR_003076302.1	Bidirectional LncRNAs
XR_003074940.1	Bidirectional LncRNAs
XR_003076025.1	Sense LncRNAs
XR_003071360.1	Sense LncRNAs
XR_003074361.1	Other
XR_001466253.2	Sense LncRNAs
XR_003076364.1	Sense LncRNAs
XR_003073725.1	Intergenic LncRNAs
XR_003075715.1	Intergenic LncRNAs
XR_003076531.1	Sense LncRNAs
XR_001468411.2	Intergenic LncRNAs
XR_003077074.1	Intergenic LncRNAs
XR_001466838.2	Sense LncRNAs
XR_001465640.2	Intergenic LncRNAs
XR_003072894.1	Other
XR_003072869.1	Intergenic LncRNAs
XR_001466842.2	Intergenic LncRNAs
XR_003072476.1	Intergenic LncRNAs
XR_003073478.1	Intergenic LncRNAs
XR_003077310.1	Sense LncRNAs
XR_001468944.2	Intergenic LncRNAs
XR_001465015.1	Intergenic LncRNAs
XR_001465798.2	Intergenic LncRNAs
XR_001462555.2	Intergenic LncRNAs
XR_003072911.1	Other
XR_003071129.1	Intergenic LncRNAs
XR_001464073.2	Intergenic LncRNAs
XR_003073502.1	Sense LncRNAs
XR_003076316.1	Other
XR_003074441.1	Bidirectional LncRNAs
XR_003076698.1	Intergenic LncRNAs
XR_001467620.2	Bidirectional LncRNAs
XR_001466502.2	Intergenic LncRNAs
XR_001465214.2	Intergenic LncRNAs
XR_003075265.1	Intergenic LncRNAs
XR_003074243.1	Other
XR_003075685.1	Intergenic LncRNAs
XR_003071259.1	Intergenic LncRNAs
XR_003072542.1	Intergenic LncRNAs
XR_001466214.2	Intergenic LncRNAs
XR_140003.4	Sense LncRNAs
XR_003076754.1	Intergenic LncRNAs
XR_001467935.2	Intergenic LncRNAs
XR_003077791.1	Intergenic LncRNAs
XR_003070993.1	Sense LncRNAs
XR_003077494.1	Intergenic LncRNAs
XR_001467152.2	Sense LncRNAs
XR_003071625.1	Intergenic LncRNAs
XR_001467769.2	Intergenic LncRNAs
XR_001468251.2	Intergenic LncRNAs
XR_001468319.2	Intergenic LncRNAs
XR_001468649.2	Sense LncRNAs
XR_001464465.2	Intergenic LncRNAs
XR_003077562.1	Sense LncRNAs
XR_003078012.1	Intergenic LncRNAs
XR_003073437.1	Intergenic LncRNAs
XR_003073041.1	Intergenic LncRNAs
XR_003074757.1	Sense LncRNAs
XR_003072876.1	Other
XR_003075880.1	Sense LncRNAs
XR_001465186.1	Intergenic LncRNAs
XR_001461830.2	Other
XR_001469303.2	Bidirectional LncRNAs
XR_003072666.1	Sense LncRNAs
XR_003076443.1	Intergenic LncRNAs
XR_003075476.1	Sense LncRNAs
XR_003073928.1	Sense LncRNAs
XR_001468232.2	Intergenic LncRNAs
XR_001470032.2	Intergenic LncRNAs
XR_003075636.1	Intergenic LncRNAs
XR_003071918.1	Intergenic LncRNAs
XR_003074642.1	Bidirectional LncRNAs
XR_003075712.1	Intergenic LncRNAs
XR_003075711.1	Intergenic LncRNAs
XR_003073211.1	Intergenic LncRNAs
XR_003074971.1	Intergenic LncRNAs
XR_211578.3	Intergenic LncRNAs
XR_003074886.1	Bidirectional LncRNAs
XR_001469425.2	Sense LncRNAs
XR_003077142.1	Bidirectional LncRNAs
XR_003073060.1	Intergenic LncRNAs
XR_001469403.2	Sense LncRNAs
XR_003076170.1	Sense LncRNAs
XR_003073606.1	Sense LncRNAs
XR_003074453.1	Intergenic LncRNAs
XR_001464211.2	Sense LncRNAs
XR_001466841.2	Sense LncRNAs
XR_001470147.2	Sense LncRNAs
XR_003077314.1	Sense LncRNAs
XR_003077369.1	Intergenic LncRNAs
XR_001468472.2	Intergenic LncRNAs
XR_003075724.1	Intergenic LncRNAs
XR_001468729.1	Bidirectional LncRNAs
XR_001465760.2	Sense LncRNAs
XR_001466478.2	Intergenic LncRNAs
XR_003071422.1	Intergenic LncRNAs
XR_003073978.1	Intergenic LncRNAs
XR_001467085.2	Sense LncRNAs
XR_001469505.2	Sense LncRNAs
XR_003072448.1	Sense LncRNAs
XR_001463973.2	Intergenic LncRNAs
XR_003075176.1	Intergenic LncRNAs
XR_003073454.1	Other
XR_003072957.1	Intergenic LncRNAs
XR_001463965.2	Intergenic LncRNAs
XR_001468314.2	Other
XR_001464280.2	Intergenic LncRNAs
XR_003071991.1	Intergenic LncRNAs
XR_001465524.2	Intergenic LncRNAs
XR_001464414.2	Bidirectional LncRNAs
XR_001466665.2	Intergenic LncRNAs
XR_003072882.1	Other
XR_001466534.2	Sense LncRNAs
XR_003072351.1	Intergenic LncRNAs
XR_003077514.1	Sense LncRNAs
XR_003074066.1	Intergenic LncRNAs
XR_001468875.2	Intergenic LncRNAs
XR_001465294.2	Intergenic LncRNAs
XR_001469849.2	Intergenic LncRNAs
XR_001466509.2	Bidirectional LncRNAs
XR_001465170.2	Other
XR_003071573.1	Sense LncRNAs
XR_001469685.1	Sense LncRNAs
XR_003073633.1	Intergenic LncRNAs
XR_212240.3	Intergenic LncRNAs
XR_003077110.1	Sense LncRNAs
XR_003073603.1	Sense LncRNAs
XR_001464168.2	Intergenic LncRNAs
XR_003076982.1	Bidirectional LncRNAs
XR_003072915.1	Other
XR_003071962.1	Sense LncRNAs
XR_001464077.2	Intergenic LncRNAs
XR_003078028.1	Intergenic LncRNAs
XR_003075458.1	Bidirectional LncRNAs
XR_213911.3	Intergenic LncRNAs
XR_003072191.1	Intergenic LncRNAs
XR_001467241.2	Bidirectional LncRNAs
XR_001466108.2	Intergenic LncRNAs
XR_003076265.1	Sense LncRNAs
XR_003077458.1	Sense LncRNAs
XR_003075321.1	Bidirectional LncRNAs
XR_003072777.1	Sense LncRNAs
XR_001469616.2	Sense LncRNAs
XR_001467960.2	Sense LncRNAs
XR_003073827.1	Sense LncRNAs
XR_003073762.1	Intergenic LncRNAs
XR_001463924.2	Bidirectional LncRNAs
XR_001464969.2	Sense LncRNAs
XR_001463814.2	Intergenic LncRNAs
XR_003076065.1	Bidirectional LncRNAs
XR_003074927.1	Intergenic LncRNAs
XR_001465062.2	Bidirectional LncRNAs
XR_210415.3	Intergenic LncRNAs
XR_003076030.1	Bidirectional LncRNAs
XR_001464788.2	Intergenic LncRNAs
XR_001464293.2	Other
XR_001465231.2	Sense LncRNAs
XR_003072494.1	Intergenic LncRNAs
XR_001469049.1	Sense LncRNAs
XR_001463245.2	Sense LncRNAs
XR_001463255.2	Sense LncRNAs
XR_003073799.1	Sense LncRNAs
XR_003076449.1	Sense LncRNAs
XR_003072843.1	Other
XR_003073471.1	Intergenic LncRNAs
XR_001466045.2	Bidirectional LncRNAs
XR_001468612.2	Intergenic LncRNAs
XR_001468048.2	Sense LncRNAs
XR_001468345.2	Bidirectional LncRNAs
XR_001463772.2	Sense LncRNAs
XR_001468799.2	Bidirectional LncRNAs
XR_001469088.2	Intergenic LncRNAs
XR_001465799.2	Intergenic LncRNAs
XR_001466462.2	Intergenic LncRNAs
XR_001469787.2	Sense LncRNAs
XR_003076803.1	Bidirectional LncRNAs
XR_003077288.1	Sense LncRNAs
XR_001463721.2	Intergenic LncRNAs
XR_003071366.1	Intergenic LncRNAs
XR_001466964.2	Bidirectional LncRNAs
XR_003075509.1	Sense LncRNAs
XR_003072075.1	Sense LncRNAs
XR_001469414.2	Intergenic LncRNAs
XR_003076198.1	Intergenic LncRNAs
XR_001469592.2	Intergenic LncRNAs
XR_001467172.2	Sense LncRNAs
XR_001464714.2	Intergenic LncRNAs
XR_001463809.2	Sense LncRNAs
XR_001469014.2	Sense LncRNAs
XR_003074372.1	Intergenic LncRNAs
XR_003076548.1	Bidirectional LncRNAs
XR_003071155.1	Sense LncRNAs
XR_001463938.2	Bidirectional LncRNAs
XR_001467178.2	Intergenic LncRNAs
XR_001470237.1	Sense LncRNAs
XR_001468882.2	Sense LncRNAs
XR_003071280.1	Sense LncRNAs
XR_003072039.1	Sense LncRNAs
XR_003071522.1	Sense LncRNAs
XR_003072165.1	Intergenic LncRNAs
XR_001466405.2	Intergenic LncRNAs
XR_003074591.1	Intergenic LncRNAs
XR_003073495.1	Sense LncRNAs
XR_001463758.2	Sense LncRNAs
XR_003071627.1	Intergenic LncRNAs
XR_003071648.1	Sense LncRNAs
XR_001466853.2	Intergenic LncRNAs
XR_001467589.2	Bidirectional LncRNAs
XR_001464942.1	Other
XR_001465723.2	Intergenic LncRNAs
XR_003072449.1	Intergenic LncRNAs
XR_001465060.2	Sense LncRNAs
XR_003071744.1	Intergenic LncRNAs
XR_001469327.2	Intergenic LncRNAs
XR_001465997.2	Intergenic LncRNAs
XR_001468214.2	Intergenic LncRNAs
XR_003074830.1	Sense LncRNAs
XR_001469305.2	Bidirectional LncRNAs
XR_001470435.2	Sense LncRNAs
XR_003076746.1	Intergenic LncRNAs
XR_003073244.1	Intergenic LncRNAs
XR_003072012.1	Intergenic LncRNAs
XR_001466311.2	Sense LncRNAs
XR_001469332.2	Sense LncRNAs
XR_003072000.1	Intergenic LncRNAs
XR_003075375.1	Sense LncRNAs
XR_001464381.2	Sense LncRNAs
XR_001467314.2	Bidirectional LncRNAs
XR_001467760.1	Sense LncRNAs
XR_001469881.2	Bidirectional LncRNAs
XR_001466653.2	Sense LncRNAs
XR_003073760.1	Sense LncRNAs
XR_003071780.1	Intergenic LncRNAs
XR_003073465.1	Bidirectional LncRNAs
XR_001464761.2	Bidirectional LncRNAs
XR_003071456.1	Intergenic LncRNAs
XR_001468308.2	Intergenic LncRNAs
XR_003075284.1	Sense LncRNAs
XR_001464093.2	Bidirectional LncRNAs
XR_003072526.1	Intergenic LncRNAs
XR_001466423.2	Sense LncRNAs
XR_001467888.1	Intergenic LncRNAs
XR_003071070.1	Intergenic LncRNAs
XR_003071247.1	Intergenic LncRNAs
XR_001467395.2	Bidirectional LncRNAs
XR_003077759.1	Bidirectional LncRNAs
XR_001463402.2	Intergenic LncRNAs
XR_001465243.1	Other
XR_001468943.2	Sense LncRNAs
XR_211288.3	Intergenic LncRNAs
XR_003073876.1	Sense LncRNAs
XR_003075239.1	Bidirectional LncRNAs
XR_003073132.1	Intergenic LncRNAs
XR_003071658.1	Sense LncRNAs
XR_001466856.2	Sense LncRNAs
XR_003071880.1	Sense LncRNAs
XR_210602.3	Sense LncRNAs
XR_001462354.2	Intergenic LncRNAs
XR_003074152.1	Intergenic LncRNAs
XR_003077247.1	Sense LncRNAs
XR_001470193.2	Intergenic LncRNAs
XR_003076685.1	Sense LncRNAs
XR_001470477.2	Sense LncRNAs
XR_003075408.1	Intergenic LncRNAs
XR_003075100.1	Intergenic LncRNAs
XR_001471159.2	Bidirectional LncRNAs
XR_003074442.1	Sense LncRNAs
XR_003077368.1	Intergenic LncRNAs
XR_003078009.1	Intergenic LncRNAs
XR_001465884.2	Intergenic LncRNAs
XR_001469048.1	Sense LncRNAs
XR_003075881.1	Intergenic LncRNAs
XR_003074899.1	Sense LncRNAs
XR_003074285.1	Intergenic LncRNAs
XR_003073163.1	Intergenic LncRNAs
XR_003076216.1	Intergenic LncRNAs
XR_003074450.1	Sense LncRNAs
XR_003072657.1	Sense LncRNAs
XR_001461857.2	Intergenic LncRNAs
XR_003072878.1	Other
XR_001467257.2	Intergenic LncRNAs
XR_003073230.1	Intergenic LncRNAs
XR_001465417.2	Intergenic LncRNAs
XR_001468140.2	Bidirectional LncRNAs
XR_003077117.1	Bidirectional LncRNAs
XR_211992.3	Intergenic LncRNAs
XR_001467843.2	Intergenic LncRNAs
XR_003077376.1	Intergenic LncRNAs
XR_003071448.1	Intergenic LncRNAs
NR_131198.1	Sense LncRNAs
XR_003074873.1	Intergenic LncRNAs
XR_001464700.2	Intergenic LncRNAs
XR_003074349.1	Bidirectional LncRNAs
XR_001469372.2	Intergenic LncRNAs
XR_001465682.2	Sense LncRNAs
XR_001465265.2	Bidirectional LncRNAs
XR_003076256.1	Intergenic LncRNAs
XR_003073673.1	Intergenic LncRNAs
XR_001469600.2	Intergenic LncRNAs
XR_003071535.1	Intergenic LncRNAs
XR_003074098.1	Intergenic LncRNAs
XR_003070963.1	Sense LncRNAs
XR_001470262.2	Intergenic LncRNAs
XR_003073889.1	Sense LncRNAs
XR_003075645.1	Bidirectional LncRNAs
XR_003071542.1	Sense LncRNAs
XR_003076057.1	Bidirectional LncRNAs
XR_003072591.1	Other
XR_003072438.1	Intergenic LncRNAs
XR_001469316.2	Bidirectional LncRNAs
XR_001467292.2	Intergenic LncRNAs
XR_003077053.1	Sense LncRNAs
XR_001467681.1	Intergenic LncRNAs
XR_001465308.2	Sense LncRNAs
XR_003073821.1	Intergenic LncRNAs
XR_001465129.2	Sense LncRNAs
XR_003076526.1	Sense LncRNAs
XR_003075561.1	Intergenic LncRNAs
XR_003076978.1	Sense LncRNAs
XR_003076737.1	Intergenic LncRNAs
XR_001468973.2	Sense LncRNAs
XR_001466977.2	Intergenic LncRNAs
XR_003077842.1	Intergenic LncRNAs
XR_001469003.2	Intergenic LncRNAs
XR_003073674.1	Intergenic LncRNAs
XR_001465435.2	Bidirectional LncRNAs
XR_001465903.2	Sense LncRNAs
XR_001465220.2	Intergenic LncRNAs
XR_003073908.1	Intergenic LncRNAs
XR_003072590.1	Intergenic LncRNAs
XR_003074401.1	Intergenic LncRNAs
XR_003071701.1	Intergenic LncRNAs
XR_003075780.1	Sense LncRNAs
XR_001470233.2	Intergenic LncRNAs
XR_003076409.1	Sense LncRNAs
XR_001463948.2	Intergenic LncRNAs
XR_001463756.2	Sense LncRNAs
XR_001466332.2	Intergenic LncRNAs
XR_003072580.1	Sense LncRNAs
XR_003071553.1	Other
XR_001466466.2	Intergenic LncRNAs
XR_001470134.1	Intergenic LncRNAs
XR_001467490.2	Sense LncRNAs
XR_001470383.2	Bidirectional LncRNAs
XR_001470337.2	Intergenic LncRNAs
XR_003072190.1	Intergenic LncRNAs
XR_003071960.1	Sense LncRNAs
XR_003075495.1	Intergenic LncRNAs
XR_001467601.2	Sense LncRNAs
XR_003072095.1	Sense LncRNAs
XR_003077864.1	Sense LncRNAs
XR_001466223.2	Sense LncRNAs
XR_003077849.1	Intergenic LncRNAs
XR_212537.3	Intergenic LncRNAs
XR_210673.3	Sense LncRNAs
XR_003075869.1	Intergenic LncRNAs
XR_003073859.1	Intergenic LncRNAs
XR_003075751.1	Sense LncRNAs
XR_003076421.1	Intergenic LncRNAs
XR_001467281.2	Intergenic LncRNAs
XR_003077986.1	Intergenic LncRNAs
XR_001464267.1	Sense LncRNAs
XR_001469045.2	Sense LncRNAs
XR_003077871.1	Intergenic LncRNAs
XR_001464176.2	Intergenic LncRNAs
XR_001466089.2	Intergenic LncRNAs
XR_003073688.1	Sense LncRNAs
XR_003073047.1	Intergenic LncRNAs
XR_001466854.2	Intergenic LncRNAs
XR_001463182.1	Intergenic LncRNAs
XR_003074378.1	Sense LncRNAs
XR_001463626.2	Sense LncRNAs
XR_001470202.2	Bidirectional LncRNAs
XR_001468289.2	Sense LncRNAs
XR_001462951.2	Bidirectional LncRNAs
XR_003073031.1	Intergenic LncRNAs
XR_001466373.2	Sense LncRNAs
XR_001464641.2	Intergenic LncRNAs
XR_003075096.1	Sense LncRNAs
XR_001467680.1	Intergenic LncRNAs
XR_001465080.1	Intergenic LncRNAs
XR_003074459.1	Bidirectional LncRNAs
XR_001468874.2	Intergenic LncRNAs
XR_003075378.1	Intergenic LncRNAs
XR_001468924.2	Intergenic LncRNAs
XR_001462498.2	Intergenic LncRNAs
XR_001470407.2	Bidirectional LncRNAs
XR_003074782.1	Sense LncRNAs
XR_001468114.2	Sense LncRNAs
XR_003071927.1	Sense LncRNAs
XR_003072118.1	Intergenic LncRNAs
XR_003073049.1	Intergenic LncRNAs
XR_001468797.2	Bidirectional LncRNAs
XR_001470080.2	Sense LncRNAs
XR_001469902.2	Intergenic LncRNAs
XR_001465135.2	Bidirectional LncRNAs
XR_001469500.2	Sense LncRNAs
XR_003073275.1	Intergenic LncRNAs
XR_003072564.1	Intergenic LncRNAs
XR_003073069.1	Intergenic LncRNAs
XR_003071295.1	Bidirectional LncRNAs
XR_001468932.1	Sense LncRNAs
XR_003074010.1	Intergenic LncRNAs
XR_003072951.1	Other
XR_001465947.2	Intergenic LncRNAs
XR_003076713.1	Bidirectional LncRNAs
XR_003077141.1	Bidirectional LncRNAs
XR_003073234.1	Intergenic LncRNAs
XR_001465113.2	Sense LncRNAs
XR_001464718.2	Intergenic LncRNAs
XR_001465081.1	Intergenic LncRNAs
XR_001465017.1	Intergenic LncRNAs
XR_003071390.1	Intergenic LncRNAs
XR_001464282.1	Sense LncRNAs
XR_003072295.1	Other
XR_001463410.2	Intergenic LncRNAs
XR_003075494.1	Intergenic LncRNAs
XR_003077604.1	Sense LncRNAs
XR_001465507.2	Intergenic LncRNAs
XR_003076300.1	Bidirectional LncRNAs
XR_001468688.1	Intergenic LncRNAs
XR_001465267.2	Sense LncRNAs
XR_003074386.1	Sense LncRNAs
XR_003077385.1	Sense LncRNAs
XR_003072390.1	Sense LncRNAs
XR_001466747.2	Intergenic LncRNAs
XR_003071846.1	Other
XR_001466849.2	Sense LncRNAs
XR_001464258.2	Intergenic LncRNAs
XR_001465445.2	Intergenic LncRNAs
XR_003071985.1	Intergenic LncRNAs
XR_001464049.2	Intergenic LncRNAs
XR_001466601.2	Bidirectional LncRNAs
XR_003071879.1	Sense LncRNAs
XR_001466436.1	Bidirectional LncRNAs
XR_001469453.2	Intergenic LncRNAs
XR_003076163.1	Intergenic LncRNAs
XR_001469307.2	Bidirectional LncRNAs
XR_001468073.2	Sense LncRNAs
XR_003074390.1	Intergenic LncRNAs
XR_003074872.1	Intergenic LncRNAs
XR_001468705.1	Intergenic LncRNAs
XR_003073045.1	Intergenic LncRNAs
XR_003075513.1	Sense LncRNAs
XR_003077105.1	Bidirectional LncRNAs
XR_003074880.1	Intergenic LncRNAs
XR_001466598.2	Sense LncRNAs
XR_003074640.1	Bidirectional LncRNAs
XR_003073166.1	Intergenic LncRNAs
XR_001464798.2	Sense LncRNAs
XR_003076166.1	Intergenic LncRNAs
XR_001466378.2	Sense LncRNAs
XR_001466571.2	Sense LncRNAs
XR_001462172.2	Sense LncRNAs
XR_001464670.2	Intergenic LncRNAs
XR_001469326.2	Intergenic LncRNAs
XR_001468447.2	Intergenic LncRNAs
XR_001468745.2	Intergenic LncRNAs
XR_001466797.2	Other
XR_001465810.2	Bidirectional LncRNAs
XR_003075322.1	Intergenic LncRNAs
XR_003073807.1	Sense LncRNAs
XR_001464619.2	Intergenic LncRNAs
XR_003074639.1	Sense LncRNAs
XR_001469229.2	Sense LncRNAs
XR_001470486.1	Intergenic LncRNAs
XR_003072038.1	Sense LncRNAs
XR_003072447.1	Sense LncRNAs
XR_003077372.1	Sense LncRNAs
XR_003071154.1	Sense LncRNAs
XR_003071404.1	Intergenic LncRNAs
XR_001468415.1	Other
XR_001465161.2	Intergenic LncRNAs
XR_001469186.1	Sense LncRNAs
XR_003071549.1	Sense LncRNAs
XR_001465995.2	Intergenic LncRNAs
XR_001464711.2	Intergenic LncRNAs
XR_003073796.1	Other
XR_003073891.1	Bidirectional LncRNAs
XR_003074586.1	Intergenic LncRNAs
XR_003072964.1	Sense LncRNAs
XR_001467755.2	Intergenic LncRNAs
XR_001467472.2	Intergenic LncRNAs
XR_003073750.1	Intergenic LncRNAs
XR_001469731.2	Intergenic LncRNAs
XR_003073652.1	Intergenic LncRNAs
XR_003073428.1	Intergenic LncRNAs
XR_003075449.1	Intergenic LncRNAs
XR_001470028.2	Intergenic LncRNAs
XR_001467479.2	Bidirectional LncRNAs
XR_211254.3	Intergenic LncRNAs
XR_001470075.2	Bidirectional LncRNAs
XR_003071820.1	Sense LncRNAs
XR_003074271.1	Sense LncRNAs
XR_003073740.1	Intergenic LncRNAs
XR_003071782.1	Intergenic LncRNAs
XR_003074329.1	Intergenic LncRNAs
XR_003071910.1	Intergenic LncRNAs
XR_003073759.1	Sense LncRNAs
XR_212246.3	Intergenic LncRNAs
XR_001467525.2	Intergenic LncRNAs
XR_003076759.1	Intergenic LncRNAs
XR_003071023.1	Sense LncRNAs
XR_001469673.2	Sense LncRNAs
XR_003071773.1	Intergenic LncRNAs
XR_001465095.2	Bidirectional LncRNAs
XR_001468707.2	Bidirectional LncRNAs
XR_001468070.2	Intergenic LncRNAs
XR_001463564.2	Bidirectional LncRNAs
XR_001469719.2	Sense LncRNAs
XR_001469346.2	Sense LncRNAs
XR_001464216.1	Intergenic LncRNAs
XR_003072904.1	Other
XR_001464096.2	Bidirectional LncRNAs
XR_003077398.1	Intergenic LncRNAs
XR_003074999.1	Intergenic LncRNAs
XR_003073344.1	Intergenic LncRNAs
XR_001470335.2	Sense LncRNAs
XR_001466184.1	Intergenic LncRNAs
XR_003077277.1	Intergenic LncRNAs
XR_003075446.1	Other
XR_001465506.2	Intergenic LncRNAs
XR_003071691.1	Other
XR_001467419.1	Sense LncRNAs
XR_003077438.1	Intergenic LncRNAs
XR_001469278.2	Other
XR_003074103.1	Intergenic LncRNAs
XR_003072041.1	Sense LncRNAs
XR_001467383.2	Other
XR_003073577.1	Intergenic LncRNAs
XR_003077591.1	Sense LncRNAs
XR_003076665.1	Sense LncRNAs
XR_001463545.2	Intergenic LncRNAs
XR_003074604.1	Intergenic LncRNAs
XR_001468307.2	Intergenic LncRNAs
XR_003077002.1	Sense LncRNAs
XR_003074489.1	Bidirectional LncRNAs
XR_003073150.1	Bidirectional LncRNAs
XR_003076777.1	Intergenic LncRNAs
NR_036668.1	Bidirectional LncRNAs
XR_001465191.2	Bidirectional LncRNAs
XR_003076664.1	Intergenic LncRNAs
XR_003072778.1	Sense LncRNAs
XR_001463314.2	Intergenic LncRNAs
XR_003077412.1	Intergenic LncRNAs
XR_001467588.1	Sense LncRNAs
XR_003073378.1	Sense LncRNAs
XR_001468009.1	Bidirectional LncRNAs
XR_001469328.2	Intergenic LncRNAs
XR_001466904.2	Intergenic LncRNAs
XR_003074376.1	Intergenic LncRNAs
XR_003074658.1	Sense LncRNAs
XR_003072797.1	Intergenic LncRNAs
XR_001464063.2	Intergenic LncRNAs
XR_001466541.2	Sense LncRNAs
XR_001466852.2	Intergenic LncRNAs
XR_003075801.1	Bidirectional LncRNAs
XR_003077433.1	Bidirectional LncRNAs
XR_003077004.1	Sense LncRNAs
XR_001470185.2	Intergenic LncRNAs
XR_001467586.1	Sense LncRNAs
XR_003073073.1	Intergenic LncRNAs
XR_001468831.2	Intergenic LncRNAs
XR_001465320.2	Intergenic LncRNAs
XR_001465551.1	Bidirectional LncRNAs
XR_003074133.1	Sense LncRNAs
XR_003075518.1	Sense LncRNAs
XR_003074124.1	Intergenic LncRNAs
XR_003072751.1	Intergenic LncRNAs
XR_001461833.2	Other
XR_003076213.1	Intergenic LncRNAs
XR_003077969.1	Intergenic LncRNAs
XR_003073811.1	Intergenic LncRNAs
XR_001465797.2	Intergenic LncRNAs
XR_003075342.1	Sense LncRNAs
XR_001463223.2	Sense LncRNAs
XR_003073966.1	Bidirectional LncRNAs
XR_001465131.2	Intergenic LncRNAs
XR_001465492.2	Intergenic LncRNAs
XR_003075116.1	Sense LncRNAs
XR_003074350.1	Bidirectional LncRNAs
XR_001469615.2	Sense LncRNAs
XR_001465761.1	Bidirectional LncRNAs
XR_001463880.2	Other
XR_001469023.2	Intergenic LncRNAs
NR_036657.2	Intergenic LncRNAs
XR_001467123.2	Sense LncRNAs
XR_003077649.1	Intergenic LncRNAs
XR_003074769.1	Bidirectional LncRNAs
XR_003073705.1	Intergenic LncRNAs
XR_001465721.2	Intergenic LncRNAs
XR_003073484.1	Bidirectional LncRNAs
XR_003074988.1	Sense LncRNAs
XR_001470840.2	Other
XR_003071876.1	Sense LncRNAs
XR_003076319.1	Other
XR_001468382.2	Bidirectional LncRNAs
XR_003073918.1	Intergenic LncRNAs
XR_003073819.1	Intergenic LncRNAs
XR_003077555.1	Intergenic LncRNAs
XR_003075647.1	Bidirectional LncRNAs
XR_003073029.1	Intergenic LncRNAs
XR_001466115.2	Intergenic LncRNAs
XR_001464183.1	Intergenic LncRNAs
XR_003073058.1	Intergenic LncRNAs
XR_003073927.1	Intergenic LncRNAs
XR_003072584.1	Sense LncRNAs
XR_003074611.1	Bidirectional LncRNAs
XR_001470345.2	Bidirectional LncRNAs
XR_003071628.1	Other
XR_001463688.2	Intergenic LncRNAs
XR_003074244.1	Bidirectional LncRNAs
XR_001468975.2	Intergenic LncRNAs
XR_003076160.1	Sense LncRNAs
XR_211622.3	Intergenic LncRNAs
XR_001464628.2	Sense LncRNAs
XR_003072648.1	Other
XR_001466461.2	Bidirectional LncRNAs
XR_003074264.1	Intergenic LncRNAs
XR_003075004.1	Intergenic LncRNAs
XR_003077020.1	Intergenic LncRNAs
XR_003074897.1	Intergenic LncRNAs
XR_003074941.1	Sense LncRNAs
XR_003076124.1	Intergenic LncRNAs
XR_211570.3	Bidirectional LncRNAs
XR_001463279.2	Other
XR_003071244.1	Intergenic LncRNAs
XR_003074566.1	Intergenic LncRNAs
XR_003074070.1	Intergenic LncRNAs
XR_001465835.2	Intergenic LncRNAs
XR_001465704.2	Intergenic LncRNAs
XR_001468533.1	Intergenic LncRNAs
XR_001468097.2	Intergenic LncRNAs
XR_003076096.1	Sense LncRNAs
XR_001464699.1	Intergenic LncRNAs
XR_003072825.1	Other
XR_003077417.1	Sense LncRNAs
XR_001469237.2	Bidirectional LncRNAs
XR_003074090.1	Bidirectional LncRNAs
XR_003073797.1	Intergenic LncRNAs
XR_210208.3	Intergenic LncRNAs
XR_003074012.1	Intergenic LncRNAs
XR_001463208.2	Bidirectional LncRNAs
XR_003073898.1	Intergenic LncRNAs
NR_131199.1	Sense LncRNAs
XR_003071474.1	Sense LncRNAs
XR_003077040.1	Sense LncRNAs
XR_003074630.1	Intergenic LncRNAs
XR_001466522.2	Bidirectional LncRNAs
XR_003073067.1	Intergenic LncRNAs
XR_003077339.1	Sense LncRNAs
XR_001465418.2	Bidirectional LncRNAs
XR_003074101.1	Intergenic LncRNAs
XR_003072003.1	Intergenic LncRNAs
XR_003073426.1	Intergenic LncRNAs
XR_003071968.1	Sense LncRNAs
XR_003077036.1	Other
XR_003071544.1	Sense LncRNAs
XR_001470011.2	Intergenic LncRNAs
XR_001465593.2	Intergenic LncRNAs
XR_001464684.1	Bidirectional LncRNAs
XR_001470184.2	Sense LncRNAs
XR_001463316.2	Intergenic LncRNAs
XR_003073589.1	Sense LncRNAs
XR_003073222.1	Intergenic LncRNAs
XR_001467162.2	Intergenic LncRNAs
XR_001465146.2	Intergenic LncRNAs
XR_003071781.1	Intergenic LncRNAs
XR_001463588.2	Sense LncRNAs
XR_001470273.2	Intergenic LncRNAs
XR_001470340.2	Sense LncRNAs
XR_001467381.2	Other
XR_001465257.2	Intergenic LncRNAs
XR_210414.3	Intergenic LncRNAs
XR_003074567.1	Intergenic LncRNAs
XR_003076499.1	Sense LncRNAs
XR_003077983.1	Intergenic LncRNAs
XR_003071388.1	Intergenic LncRNAs
XR_003071000.1	Bidirectional LncRNAs
XR_001468648.2	Intergenic LncRNAs
XR_003076291.1	Other
XR_001463520.2	Sense LncRNAs
XR_001466407.2	Intergenic LncRNAs
XR_003072639.1	Intergenic LncRNAs
XR_003072429.1	Intergenic LncRNAs
XR_001469750.2	Sense LncRNAs
XR_001468288.2	Sense LncRNAs
XR_003077169.1	Sense LncRNAs
XR_003077651.1	Sense LncRNAs
XR_001470470.2	Bidirectional LncRNAs
XR_001468544.2	Sense LncRNAs
XR_003076990.1	Sense LncRNAs
XR_003073179.1	Intergenic LncRNAs
XR_003076629.1	Sense LncRNAs
XR_001463361.2	Bidirectional LncRNAs
XR_001466241.2	Intergenic LncRNAs
XR_001470149.2	Intergenic LncRNAs
XR_001465344.2	Sense LncRNAs
XR_001470361.2	Other
XR_001469609.2	Intergenic LncRNAs
XR_211210.3	Bidirectional LncRNAs
XR_211432.3	Intergenic LncRNAs
XR_003076267.1	Intergenic LncRNAs
XR_001470199.2	Sense LncRNAs
XR_003072738.1	Intergenic LncRNAs
XR_003072266.1	Intergenic LncRNAs
XR_003072781.1	Other
XR_003074321.1	Intergenic LncRNAs
XR_001468051.2	Intergenic LncRNAs
XR_003071463.1	Sense LncRNAs
XR_003073472.1	Intergenic LncRNAs
XR_003073654.1	Intergenic LncRNAs
XR_003073687.1	Bidirectional LncRNAs
XR_003075308.1	Intergenic LncRNAs
XR_001466777.2	Intergenic LncRNAs
XR_003072138.1	Intergenic LncRNAs
XR_003077164.1	Intergenic LncRNAs
XR_003073133.1	Other
XR_003074517.1	Intergenic LncRNAs
XR_003071409.1	Intergenic LncRNAs
XR_001469796.2	Sense LncRNAs
XR_003075085.1	Intergenic LncRNAs
XR_001463376.1	Sense LncRNAs
XR_003077266.1	Intergenic LncRNAs
XR_003073728.1	Intergenic LncRNAs
XR_001464102.2	Sense LncRNAs
XR_003076394.1	Intergenic LncRNAs
XR_001469795.2	Intergenic LncRNAs
XR_003073958.1	Bidirectional LncRNAs
XR_003074555.1	Bidirectional LncRNAs
XR_001470249.2	Intergenic LncRNAs
XR_003077700.1	Sense LncRNAs
XR_003073477.1	Sense LncRNAs
XR_003071890.1	Intergenic LncRNAs
XR_003075913.1	Bidirectional LncRNAs
XR_003070958.1	Sense LncRNAs
XR_001467986.2	Intergenic LncRNAs
XR_003077995.1	Intergenic LncRNAs
XR_003076943.1	Sense LncRNAs
XR_003074247.1	Intergenic LncRNAs
XR_003071530.1	Sense LncRNAs
XR_003071963.1	Sense LncRNAs
XR_001468313.1	Sense LncRNAs
XR_001467952.2	Bidirectional LncRNAs
XR_001465278.2	Intergenic LncRNAs
NR_131200.1	Sense LncRNAs
XR_003072916.1	Other
XR_001466267.2	Intergenic LncRNAs
XR_003072875.1	Other
XR_003073708.1	Sense LncRNAs
XR_001467180.2	Intergenic LncRNAs
XR_003070988.1	Sense LncRNAs
XR_003074771.1	Sense LncRNAs
XR_001465092.2	Intergenic LncRNAs
XR_003075138.1	Intergenic LncRNAs
XR_003073467.1	Bidirectional LncRNAs
XR_001466869.2	Sense LncRNAs
XR_001465473.2	Intergenic LncRNAs
XR_001467803.2	Sense LncRNAs
XR_001469944.2	Intergenic LncRNAs
XR_003073063.1	Intergenic LncRNAs
XR_003075498.1	Sense LncRNAs
XR_003072097.1	Intergenic LncRNAs
XR_210412.3	Intergenic LncRNAs
XR_003075112.1	Intergenic LncRNAs
XR_001470260.1	Intergenic LncRNAs
XR_003075371.1	Other
XR_001470012.2	Intergenic LncRNAs
XR_001469643.2	Intergenic LncRNAs
XR_003072316.1	Sense LncRNAs
XR_001465208.1	Bidirectional LncRNAs
XR_001467251.1	Bidirectional LncRNAs
XR_003073615.1	Bidirectional LncRNAs
XR_001465660.2	Sense LncRNAs
XR_003078016.1	Sense LncRNAs
XR_003077853.1	Intergenic LncRNAs
XR_001466481.2	Sense LncRNAs
XR_003071435.1	Sense LncRNAs
XR_001467764.2	Sense LncRNAs
XR_003071961.1	Sense LncRNAs
XR_003076740.1	Intergenic LncRNAs
XR_003072179.1	Sense LncRNAs
XR_001465096.2	Intergenic LncRNAs
XR_003075733.1	Intergenic LncRNAs
XR_003074073.1	Bidirectional LncRNAs
XR_001464599.2	Intergenic LncRNAs
XR_001467179.2	Intergenic LncRNAs
XR_003074865.1	Sense LncRNAs
XR_003074389.1	Intergenic LncRNAs
XR_001463629.2	Bidirectional LncRNAs
XR_003074518.1	Intergenic LncRNAs
XR_003074815.1	Sense LncRNAs
XR_003074954.1	Intergenic LncRNAs
XR_212953.3	Intergenic LncRNAs
XR_003073251.1	Intergenic LncRNAs
XR_003077459.1	Sense LncRNAs
XR_003076700.1	Intergenic LncRNAs
XR_001463500.2	Intergenic LncRNAs
XR_003075362.1	Sense LncRNAs
XR_003070964.1	Intergenic LncRNAs
XR_003073057.1	Intergenic LncRNAs
XR_001468253.2	Intergenic LncRNAs
XR_003075700.1	Intergenic LncRNAs
XR_003077399.1	Intergenic LncRNAs
XR_003075681.1	Intergenic LncRNAs
XR_001466938.2	Intergenic LncRNAs
XR_001464930.1	Intergenic LncRNAs
XR_003072404.1	Intergenic LncRNAs
XR_001464746.2	Bidirectional LncRNAs
XR_001465319.2	Intergenic LncRNAs
XR_001464552.2	Intergenic LncRNAs
XR_001467644.2	Sense LncRNAs
XR_001465839.2	Intergenic LncRNAs
XR_001464473.2	Bidirectional LncRNAs
XR_003075673.1	Bidirectional LncRNAs
XR_001464688.1	Intergenic LncRNAs
XR_003074665.1	Sense LncRNAs
XR_001464837.2	Intergenic LncRNAs
XR_003074451.1	Bidirectional LncRNAs
XR_001468171.2	Intergenic LncRNAs
XR_210397.3	Intergenic LncRNAs
XR_003076506.1	Sense LncRNAs
XR_003072398.1	Intergenic LncRNAs
XR_003071059.1	Intergenic LncRNAs
XR_003074168.1	Sense LncRNAs
XR_001462755.2	Intergenic LncRNAs
XR_003077084.1	Sense LncRNAs
XR_003074008.1	Intergenic LncRNAs
XR_003071318.1	Intergenic LncRNAs
XR_001464753.2	Sense LncRNAs
XR_001470009.2	Intergenic LncRNAs
XR_003075800.1	Bidirectional LncRNAs
XR_001470279.2	Intergenic LncRNAs
XR_003074650.1	Sense LncRNAs
XR_003074365.1	Intergenic LncRNAs
XR_001466896.2	Sense LncRNAs
XR_003071398.1	Intergenic LncRNAs
XR_003072272.1	Intergenic LncRNAs
XR_001466504.1	Sense LncRNAs
XR_003076489.1	Intergenic LncRNAs
XR_001463936.2	Intergenic LncRNAs
XR_003077863.1	Sense LncRNAs
XR_003072962.1	Sense LncRNAs
XR_003072612.1	Intergenic LncRNAs
XR_003076318.1	Other
XR_003072040.1	Sense LncRNAs
XR_003076558.1	Intergenic LncRNAs
XR_001465850.2	Bidirectional LncRNAs
XR_003075981.1	Bidirectional LncRNAs
XR_003077072.1	Intergenic LncRNAs
XR_001468156.2	Intergenic LncRNAs
XR_001468754.2	Sense LncRNAs
XR_003072341.1	Sense LncRNAs
XR_001466919.2	Sense LncRNAs
XR_003073855.1	Intergenic LncRNAs
XR_001464588.1	Bidirectional LncRNAs
XR_003071608.1	Intergenic LncRNAs
XR_003072337.1	Bidirectional LncRNAs
XR_001466268.2	Sense LncRNAs
XR_003071457.1	Intergenic LncRNAs
XR_003072204.1	Intergenic LncRNAs
XR_003075560.1	Intergenic LncRNAs
XR_001467420.2	Sense LncRNAs
XR_003076167.1	Bidirectional LncRNAs
XR_003073247.1	Sense LncRNAs
XR_003077122.1	Sense LncRNAs
XR_001469948.2	Bidirectional LncRNAs
XR_003071967.1	Sense LncRNAs
XR_003074621.1	Sense LncRNAs
XR_003071500.1	Sense LncRNAs
XR_001462042.2	Intergenic LncRNAs
XR_001468877.2	Intergenic LncRNAs
XR_001466516.2	Sense LncRNAs
XR_001466582.1	Bidirectional LncRNAs
XR_003073452.1	Intergenic LncRNAs
XR_003074136.1	Intergenic LncRNAs
XR_001470065.2	Sense LncRNAs
XR_212262.3	Intergenic LncRNAs
XR_003075748.1	Intergenic LncRNAs
XR_003075289.1	Sense LncRNAs
XR_003076716.1	Bidirectional LncRNAs
XR_001463421.2	Intergenic LncRNAs
XR_001464153.2	Bidirectional LncRNAs
XR_001468665.2	Sense LncRNAs
XR_001466510.2	Sense LncRNAs
XR_003073693.1	Intergenic LncRNAs
XR_003072534.1	Other
XR_003077167.1	Sense LncRNAs
XR_003075969.1	Intergenic LncRNAs
XR_211200.3	Intergenic LncRNAs
XR_003073738.1	Intergenic LncRNAs
XR_003076961.1	Intergenic LncRNAs
XR_001470358.2	Intergenic LncRNAs
XR_003074387.1	Sense LncRNAs
XR_003071449.1	Sense LncRNAs
XR_003073748.1	Intergenic LncRNAs
XR_003077259.1	Sense LncRNAs
XR_001463643.2	Intergenic LncRNAs
XR_003075399.1	Intergenic LncRNAs
XR_003071163.1	Intergenic LncRNAs
XR_003074379.1	Sense LncRNAs
XR_003076374.1	Sense LncRNAs
XR_001464634.1	Sense LncRNAs
XR_001466479.2	Intergenic LncRNAs
XR_001463651.2	Sense LncRNAs
XR_003076137.1	Intergenic LncRNAs
XR_001466751.2	Sense LncRNAs
XR_003075725.1	Intergenic LncRNAs
XR_001462025.2	Sense LncRNAs
XR_001465754.2	Intergenic LncRNAs
XR_003074908.1	Intergenic LncRNAs
XR_001466915.2	Intergenic LncRNAs
XR_003077035.1	Intergenic LncRNAs
XR_001465453.2	Intergenic LncRNAs
XR_003075475.1	Sense LncRNAs
XR_001464433.2	Bidirectional LncRNAs
XR_003073187.1	Intergenic LncRNAs
XR_001465726.2	Intergenic LncRNAs
XR_001466714.2	Intergenic LncRNAs
XR_003071636.1	Sense LncRNAs
XR_001463845.2	Intergenic LncRNAs
XR_003073701.1	Intergenic LncRNAs
XR_001465942.2	Intergenic LncRNAs
XR_003073776.1	Sense LncRNAs
XR_003074950.1	Sense LncRNAs
XR_140261.4	Intergenic LncRNAs
XR_003072478.1	Intergenic LncRNAs
XR_003072115.1	Sense LncRNAs
XR_003071631.1	Sense LncRNAs
XR_003077245.1	Sense LncRNAs
XR_003074744.1	Sense LncRNAs
XR_003072287.1	Bidirectional LncRNAs
XR_003076799.1	Sense LncRNAs
XR_001465849.2	Bidirectional LncRNAs
XR_003073226.1	Intergenic LncRNAs
XR_003072588.1	Intergenic LncRNAs
XR_003071915.1	Intergenic LncRNAs
XR_003072907.1	Other
XR_003076688.1	Sense LncRNAs
XR_003077441.1	Intergenic LncRNAs
XR_001464079.2	Bidirectional LncRNAs
XR_003077263.1	Intergenic LncRNAs
XR_003072655.1	Intergenic LncRNAs
XR_001468900.2	Sense LncRNAs
XR_003074017.1	Other
XR_003072509.1	Intergenic LncRNAs
XR_001467965.2	Intergenic LncRNAs
XR_003073888.1	Sense LncRNAs
XR_003076373.1	Sense LncRNAs
XR_211437.3	Intergenic LncRNAs
XR_001468291.2	Bidirectional LncRNAs
XR_003076095.1	Sense LncRNAs
XR_003076804.1	Sense LncRNAs
XR_003074817.1	Sense LncRNAs
XR_003071913.1	Intergenic LncRNAs
XR_001465097.2	Bidirectional LncRNAs
XR_001464354.2	Bidirectional LncRNAs
XR_003072498.1	Intergenic LncRNAs
XR_001469092.2	Sense LncRNAs
XR_003071175.1	Sense LncRNAs
XR_003076447.1	Sense LncRNAs
XR_001470447.2	Bidirectional LncRNAs
XR_003076985.1	Intergenic LncRNAs
XR_001464165.2	Intergenic LncRNAs
XR_001466878.2	Intergenic LncRNAs
XR_001468956.2	Sense LncRNAs
XR_003073081.1	Sense LncRNAs
XR_001464698.1	Intergenic LncRNAs
XR_003071423.1	Intergenic LncRNAs
XR_003076156.1	Sense LncRNAs
XR_001468383.2	Sense LncRNAs
XR_001469491.2	Sense LncRNAs
XR_001464939.2	Sense LncRNAs
XR_001468122.2	Intergenic LncRNAs
XR_003076024.1	Sense LncRNAs
XR_001466949.2	Sense LncRNAs
XR_003071686.1	Bidirectional LncRNAs
XR_210640.2	Intergenic LncRNAs
XR_212291.3	Bidirectional LncRNAs
XR_001469836.2	Sense LncRNAs
XR_003073050.1	Sense LncRNAs
XR_003073027.1	Intergenic LncRNAs
XR_001465286.2	Intergenic LncRNAs
XR_001464644.1	Intergenic LncRNAs
XR_003073916.1	Sense LncRNAs
XR_001465998.2	Intergenic LncRNAs
XR_003071750.1	Intergenic LncRNAs
XR_001465503.2	Intergenic LncRNAs
XR_001470393.2	Bidirectional LncRNAs
XR_003074458.1	Bidirectional LncRNAs
XR_001469986.2	Intergenic LncRNAs
XR_213672.3	Other
XR_003072020.1	Intergenic LncRNAs
XR_001470182.2	Bidirectional LncRNAs
XR_001469404.2	Sense LncRNAs
XR_001463521.2	Bidirectional LncRNAs
XR_213591.3	Intergenic LncRNAs
XR_001470238.2	Sense LncRNAs
XR_003075345.1	Bidirectional LncRNAs
XR_003076040.1	Sense LncRNAs
XR_001467149.2	Sense LncRNAs
XR_003076705.1	Intergenic LncRNAs
XR_001469958.2	Intergenic LncRNAs
XR_001466483.2	Intergenic LncRNAs
XR_001464218.2	Sense LncRNAs
XR_003072205.1	Intergenic LncRNAs
XR_001466920.2	Sense LncRNAs
XR_003077586.1	Sense LncRNAs
XR_001465253.2	Sense LncRNAs
XR_003077336.1	Sense LncRNAs
XR_003077273.1	Intergenic LncRNAs
XR_003072982.1	Sense LncRNAs
XR_003072846.1	Other
XR_001470367.2	Sense LncRNAs
XR_003073605.1	Intergenic LncRNAs
XR_003077145.1	Bidirectional LncRNAs
XR_210874.3	Intergenic LncRNAs
XR_001464664.2	Intergenic LncRNAs
XR_001468036.2	Intergenic LncRNAs
XR_001463607.1	Bidirectional LncRNAs
XR_003076773.1	Intergenic LncRNAs
XR_001465776.2	Bidirectional LncRNAs
XR_001471153.2	Other
XR_003071861.1	Sense LncRNAs
XR_003075702.1	Intergenic LncRNAs
XR_001465193.2	Other
XR_003075922.1	Intergenic LncRNAs
XR_003071917.1	Intergenic LncRNAs
XR_003073386.1	Intergenic LncRNAs
XR_003072854.1	Other
XR_210190.3	Intergenic LncRNAs
XR_001464882.2	Sense LncRNAs
XR_003074502.1	Intergenic LncRNAs
XR_003076991.1	Intergenic LncRNAs
XR_001464444.2	Intergenic LncRNAs
XR_001466327.2	Sense LncRNAs
XR_001467087.2	Intergenic LncRNAs
XR_003072629.1	Sense LncRNAs
XR_003075892.1	Other
XR_001469444.2	Sense LncRNAs
XR_003076486.1	Sense LncRNAs
XR_001470277.2	Intergenic LncRNAs
XR_003075805.1	Bidirectional LncRNAs
XR_003077015.1	Intergenic LncRNAs
XR_003071696.1	Sense LncRNAs
XR_001468014.2	Intergenic LncRNAs
NR_131971.1	Intergenic LncRNAs
XR_003073774.1	Sense LncRNAs
XR_001470255.2	Bidirectional LncRNAs
XR_003071002.1	Sense LncRNAs
XR_003072326.1	Intergenic LncRNAs
XR_003071436.1	Sense LncRNAs
XR_001468277.2	Intergenic LncRNAs
XR_003072540.1	Intergenic LncRNAs
XR_003077032.1	Bidirectional LncRNAs
XR_003071826.1	Bidirectional LncRNAs
XR_003077751.1	Intergenic LncRNAs
XR_003073713.1	Intergenic LncRNAs
XR_211404.3	Bidirectional LncRNAs
XR_003071523.1	Sense LncRNAs
XR_003073359.1	Intergenic LncRNAs
XR_003074632.1	Intergenic LncRNAs
XR_210747.3	Intergenic LncRNAs
XR_003074065.1	Bidirectional LncRNAs
XR_001466682.2	Sense LncRNAs
XR_001463690.1	Intergenic LncRNAs
XR_003072434.1	Intergenic LncRNAs
XR_003072467.1	Intergenic LncRNAs
XR_003071158.1	Intergenic LncRNAs
XR_003073055.1	Intergenic LncRNAs
XR_001465057.2	Bidirectional LncRNAs
XR_001466683.2	Sense LncRNAs
XR_001464148.2	Bidirectional LncRNAs
XR_003072008.1	Intergenic LncRNAs
XR_003072007.1	Intergenic LncRNAs
XR_003072866.1	Other
XR_001470449.1	Bidirectional LncRNAs
XR_003071752.1	Sense LncRNAs
XR_001465690.2	Intergenic LncRNAs
XR_003077442.1	Intergenic LncRNAs
XR_001465971.2	Intergenic LncRNAs
XR_001469114.2	Sense LncRNAs
XR_003076527.1	Sense LncRNAs
XR_001468471.2	Intergenic LncRNAs
XR_001464835.2	Intergenic LncRNAs
XR_003072981.1	Sense LncRNAs
XR_003073871.1	Bidirectional LncRNAs
XR_001466980.2	Intergenic LncRNAs
XR_003076080.1	Bidirectional LncRNAs
XR_001469274.2	Other
XR_001461985.2	Intergenic LncRNAs
XR_003071965.1	Sense LncRNAs
XR_213815.3	Bidirectional LncRNAs
XR_003077724.1	Intergenic LncRNAs
XR_001465046.2	Bidirectional LncRNAs
XR_001465266.2	Sense LncRNAs
XR_003073751.1	Sense LncRNAs
XR_003072523.1	Intergenic LncRNAs
XR_003075246.1	Sense LncRNAs
XR_003074857.1	Bidirectional LncRNAs
XR_003071978.1	Sense LncRNAs
XR_001466953.1	Sense LncRNAs
XR_003077808.1	Sense LncRNAs
XR_003075640.1	Bidirectional LncRNAs
XR_001466111.2	Intergenic LncRNAs
XR_003072055.1	Bidirectional LncRNAs
XR_003071702.1	Sense LncRNAs
XR_003077545.1	Intergenic LncRNAs
XR_001465807.2	Intergenic LncRNAs
XR_001465311.2	Intergenic LncRNAs
XR_001462414.2	Intergenic LncRNAs
XR_212986.3	Intergenic LncRNAs
XR_003075033.1	Sense LncRNAs
XR_003075730.1	Sense LncRNAs
XR_003074325.1	Intergenic LncRNAs
XR_003077753.1	Sense LncRNAs
XR_003077683.1	Bidirectional LncRNAs
XR_003074009.1	Sense LncRNAs
XR_001468771.2	Intergenic LncRNAs
XR_003071296.1	Bidirectional LncRNAs
XR_001467995.1	Bidirectional LncRNAs
XR_003073863.1	Intergenic LncRNAs
XR_003074370.1	Other
XR_001469898.1	Bidirectional LncRNAs
XR_001464708.2	Intergenic LncRNAs
XR_001468741.2	Sense LncRNAs
XR_001469013.2	Intergenic LncRNAs
XR_003072870.1	Other
XR_003076349.1	Intergenic LncRNAs
XR_003076292.1	Sense LncRNAs
XR_001468798.2	Bidirectional LncRNAs
XR_003073414.1	Bidirectional LncRNAs
XR_003071746.1	Sense LncRNAs
XR_003075851.1	Intergenic LncRNAs
XR_003075529.1	Bidirectional LncRNAs
XR_001467264.2	Intergenic LncRNAs
XR_001471117.2	Intergenic LncRNAs
XR_003077652.1	Sense LncRNAs
XR_001467602.2	Sense LncRNAs
XR_001461802.2	Intergenic LncRNAs
XR_003072361.1	Bidirectional LncRNAs
XR_001467799.2	Bidirectional LncRNAs
XR_001464564.2	Sense LncRNAs
XR_001465361.2	Intergenic LncRNAs
XR_001466334.2	Intergenic LncRNAs
XR_001468794.2	Bidirectional LncRNAs
XR_001468513.2	Bidirectional LncRNAs
XR_001467916.2	Sense LncRNAs
XR_001465234.2	Sense LncRNAs
XR_003071491.1	Intergenic LncRNAs
XR_003073724.1	Intergenic LncRNAs
XR_001471162.2	Intergenic LncRNAs
XR_003073770.1	Intergenic LncRNAs
XR_001467288.2	Intergenic LncRNAs
XR_001470037.2	Bidirectional LncRNAs
XR_003074590.1	Intergenic LncRNAs
XR_003071460.1	Bidirectional LncRNAs
XR_003072794.1	Intergenic LncRNAs
XR_003076135.1	Sense LncRNAs
XR_003072872.1	Other
XR_001470355.2	Sense LncRNAs
XR_003076423.1	Sense LncRNAs
XR_003072863.1	Other
XR_003076155.1	Sense LncRNAs
XR_001470186.2	Intergenic LncRNAs
XR_003071719.1	Intergenic LncRNAs
XR_003076391.1	Sense LncRNAs
XR_003073832.1	Sense LncRNAs
XR_003076954.1	Intergenic LncRNAs
XR_003077031.1	Sense LncRNAs
XR_001468950.2	Sense LncRNAs
XR_001463968.2	Intergenic LncRNAs
XR_003075720.1	Intergenic LncRNAs
XR_003074344.1	Bidirectional LncRNAs
XR_001464938.2	Sense LncRNAs
XR_003075267.1	Sense LncRNAs
XR_003071426.1	Intergenic LncRNAs
XR_001470207.2	Sense LncRNAs
XR_001464003.2	Sense LncRNAs
XR_003071469.1	Sense LncRNAs
XR_003073665.1	Intergenic LncRNAs
XR_001470179.2	Sense LncRNAs
XR_001465871.2	Intergenic LncRNAs
XR_001468240.2	Bidirectional LncRNAs
XR_003071677.1	Sense LncRNAs
XR_003077608.1	Sense LncRNAs
XR_001464495.2	Intergenic LncRNAs
XR_003072466.1	Intergenic LncRNAs
XR_003076226.1	Intergenic LncRNAs
XR_003071667.1	Sense LncRNAs
XR_210988.3	Bidirectional LncRNAs
XR_003076742.1	Sense LncRNAs
XR_003072387.1	Bidirectional LncRNAs
XR_003074410.1	Bidirectional LncRNAs
XR_003075041.1	Intergenic LncRNAs
XR_003072952.1	Other
XR_003071507.1	Intergenic LncRNAs
XR_003073003.1	Sense LncRNAs
XR_003075979.1	Sense LncRNAs
XR_003074626.1	Intergenic LncRNAs
XR_001469396.2	Bidirectional LncRNAs
XR_001467476.2	Sense LncRNAs
XR_003071847.1	Intergenic LncRNAs
XR_003077034.1	Sense LncRNAs
XR_003074057.1	Intergenic LncRNAs
XR_001466490.2	Intergenic LncRNAs
XR_001468763.1	Intergenic LncRNAs
XR_003073221.1	Intergenic LncRNAs
XR_003073091.1	Intergenic LncRNAs
XR_003073246.1	Intergenic LncRNAs
XR_001468078.2	Bidirectional LncRNAs
XR_001465954.2	Intergenic LncRNAs
XR_003071772.1	Intergenic LncRNAs
XR_003071884.1	Bidirectional LncRNAs
XR_003072780.1	Bidirectional LncRNAs
XR_001465227.2	Intergenic LncRNAs
XR_003073445.1	Intergenic LncRNAs
XR_001463850.2	Sense LncRNAs
[truncated: 2,325 more rows]
