# Supplementary material for: Genome-wide analysis of differentially expressed mRNAs, lncRNAs, and circRNAs in chicken bursae of Fabricius during infection with very virulent infectious bursal disease virus
Source: BMC Genomics. 2020 Oct 19;21:724. doi: 10.1186/s12864-020-07129-1 (PMC7574500; doi:10.1186/s12864-020-07129-1)
Supplement: Supplementary file 9 — Additional file 9. GO enrichment analysis of mRNAs. [file 12864_2020_7129_MOESM9_ESM.xlsx]

## Sheet: Sheet1
Ontology	Class	Gene Number(up)	Gene Number(down)	Gene ID(up)	Gene ID(down)
Biological Process	immune system process	42	8	NM_001030769.2;NM_001030777.1;NM_001030821.1;NM_001030962.3;NM_001031345.1;NM_001034816.3;NM_001199447.2;NM_001286224.1;NM_001302168.1;NM_001318443.1;NM_001348656.1;NM_204961.1;NM_205041.1;NM_205256.2;NM_205372.1;NM_205415.1;TCONS_00027570;TCONS_00063463;XM_001235162.5;XM_004939297.3;XM_004939298.3;XM_004940913.3;XM_004940918.3;XM_004947186.3;XM_015281468.2;XM_015285390.2;XM_015288350.2;XM_015288…	NM_001012913.1;TCONS_00057125;XM_004937964.3;XM_015277932.2;XM_015287264.2;XM_015296888.2;XM_025147445.1;XM_025150033.1
Biological Process	response to stimulus	75	19	NM_001012914.1;NM_001012938.1;NM_001030769.2;NM_001030821.1;NM_001030931.2;NM_001030962.3;NM_001031345.1;NM_001034816.3;NM_001159345.1;NM_001193638.1;NM_001199447.2;NM_001199453.1;NM_001199749.1;NM_001267555.1;NM_001302168.1;NM_001318443.1;NM_001318458.1;NM_001348656.1;NM_204871.1;NM_204961.1;NM_205041.1;NM_205050.1;NM_205229.1;NM_205283.2;NM_205371.2;NM_205372.1;NM_205415.1;NM_206983.1;TCONS_000…	NM_001305665.1;TCONS_00035963;TCONS_00057125;TCONS_00066414;TCONS_00073132;TCONS_00076932;TCONS_00077112;XM_004937964.3;XM_004939409.3;XM_015277932.2;XM_015283624.2;XM_015285132.2;XM_015287264.2;XM_015290583.2;XM_015293054.2;XM_015296888.2;XM_025142267.1;XM_025147445.1;XM_025149311.1
Biological Process	multi-organism process	22	2	NM_001012914.1;NM_001012938.1;NM_001030821.1;NM_001030962.3;NM_001193638.1;NM_001318443.1;NM_204961.1;NM_205041.1;TCONS_00027570;XM_001232417.5;XM_001235162.5;XM_004947186.3;XM_015278713.2;XM_015283610.2;XM_015284945.2;XM_015289392.2;XM_015290605.2;XM_015293006.2;XM_025145252.1;XM_025152161.1;XM_417465.6;XM_418301.5	XM_015275608.2;XM_025147445.1
Biological Process	biological regulation	118	35	NM_001001615.1;NM_001012843.1;NM_001012914.1;NM_001012938.1;NM_001030769.2;NM_001030821.1;NM_001030931.2;NM_001030962.3;NM_001031345.1;NM_001159345.1;NM_001199447.2;NM_001199453.1;NM_001199749.1;NM_001267555.1;NM_001302168.1;NM_001318408.1;NM_001318443.1;NM_001318458.1;NM_204114.3;NM_204212.1;NM_204871.1;NM_204961.1;NM_205041.1;NM_205229.1;NM_205256.2;NM_205283.2;NM_205371.2;NM_205372.1;NM_205415…	NM_001012913.1;NM_001305665.1;TCONS_00035963;TCONS_00057125;TCONS_00059100;TCONS_00073132;TCONS_00076932;TCONS_00077112;TCONS_00080114;TCONS_00081357;XM_004937964.3;XM_004939409.3;XM_015275969.2;XM_015276974.2;XM_015277932.2;XM_015279844.1;XM_015282141.2;XM_015282920.2;XM_015283624.2;XM_015287264.2;XM_015289303.2;XM_015290583.2;XM_015293054.2;XM_015296888.2;XM_015297813.1;XM_015299935.2;XM_015300…
Biological Process	cell killing	1	0	XM_015297865.2
Biological Process	detoxification	0	1		XM_025147445.1
Biological Process	biological phase	0	1		XM_004939409.3
Biological Process	signaling	36	12	NM_001012914.1;NM_001030769.2;NM_001030931.2;NM_001030962.3;NM_001159345.1;NM_001199447.2;NM_001199749.1;NM_001267555.1;NM_204871.1;NM_205229.1;NM_205283.2;NM_205415.1;TCONS_00011279;TCONS_00027570;TCONS_00046796;TCONS_00048817;TCONS_00067923;TCONS_00075366;XM_001235162.5;XM_004938051.3;XM_004938707.3;XM_015278687.2;XM_015280076.2;XM_015281503.2;XM_015288350.2;XM_015289392.2;XM_015289449.2;XM_015…	NM_001305665.1;TCONS_00035963;TCONS_00073132;TCONS_00077112;XM_004937964.3;XM_004939409.3;XM_015277932.2;XM_015290583.2;XM_015296888.2;XM_025142267.1;XM_025147445.1;XM_025149311.1
Biological Process	rhythmic process	2	1	NM_204961.1;XM_025153290.1	XM_015297813.1
Biological Process	presynaptic process involved in synaptic transmission	1	0	XM_015278687.2
Biological Process	localization	48	13	NM_001001615.1;NM_001004403.2;NM_001006346.1;NM_001030931.2;NM_001199453.1;NM_001302168.1;NM_204722.1;NM_204787.1;NM_205229.1;NM_205256.2;NM_205283.2;NM_205422.1;NM_206983.1;TCONS_00020394;TCONS_00024053;TCONS_00028016;TCONS_00047512;TCONS_00056666;TCONS_00063463;TCONS_00068411;TCONS_00075366;XM_001234113.5;XM_001235162.5;XM_004939297.3;XM_004939298.3;XM_015275326.2;XM_015276271.2;XM_015276272.2;…	NM_001012913.1;TCONS_00076932;TCONS_00077112;TCONS_00081357;XM_004937964.3;XM_015275969.2;XM_015277932.2;XM_015287264.2;XM_015289303.2;XM_015290619.2;XM_015293054.2;XM_025147445.1;XM_025149311.1
Biological Process	locomotion	11	3	NM_001001615.1;NM_001030931.2;NM_001199447.2;NM_001302168.1;NM_001348656.1;NM_204787.1;TCONS_00075366;XM_015275326.2;XM_015288350.2;XM_025145252.1;XM_415780.5	TCONS_00081357;XM_004937964.3;XM_015277932.2
Biological Process	metabolic process	79	22	NM_001004403.2;NM_001005618.1;NM_001006346.1;NM_001012843.1;NM_001030777.1;NM_001030821.1;NM_001030962.3;NM_001031059.2;NM_001031345.1;NM_001034815.1;NM_001044689.1;NM_001099351.3;NM_001159345.1;NM_001193638.1;NM_001199447.2;NM_001199453.1;NM_001267555.1;NM_204114.3;NM_204212.1;NM_204635.1;NM_204871.1;NM_204961.1;NM_205050.1;NM_205177.1;NM_205229.1;NM_205371.2;NM_205372.1;NM_205422.1;NM_206983.1;…	NM_001293090.1;NM_001305665.1;TCONS_00059100;TCONS_00059339;TCONS_00066414;TCONS_00076932;TCONS_00080114;XM_004939409.3;XM_015277932.2;XM_015279844.1;XM_015282087.2;XM_015282920.2;XM_015283624.2;XM_015287264.2;XM_015293054.2;XM_015296888.2;XM_015297813.1;XM_025142267.1;XM_025147445.1;XM_025150670.1;XM_025152624.1;XM_025154166.1
Biological Process	single-organism process	125	33	NM_001001615.1;NM_001004403.2;NM_001005618.1;NM_001006346.1;NM_001007822.1;NM_001012843.1;NM_001012914.1;NM_001030769.2;NM_001030821.1;NM_001030931.2;NM_001030962.3;NM_001031059.2;NM_001031345.1;NM_001034815.1;NM_001044689.1;NM_001099351.3;NM_001159345.1;NM_001193638.1;NM_001199447.2;NM_001199453.1;NM_001199749.1;NM_001267555.1;NM_001302168.1;NM_001318443.1;NM_204114.3;NM_204212.1;NM_204635.1;NM_…	NM_001012913.1;NM_001293090.1;NM_001305665.1;TCONS_00003109;TCONS_00035963;TCONS_00053968;TCONS_00057125;TCONS_00059100;TCONS_00073132;TCONS_00076932;TCONS_00077112;TCONS_00080114;TCONS_00081357;XM_004937964.3;XM_004939409.3;XM_015275608.2;XM_015277932.2;XM_015282920.2;XM_015287264.2;XM_015289303.2;XM_015290583.2;XM_015290619.2;XM_015293054.2;XM_015296888.2;XM_015297813.1;XM_015299944.2;XM_015302…
Biological Process	behavior	4	3	NM_001030931.2;NM_205050.1;TCONS_00028016;TCONS_00075366	XM_004937964.3;XM_015287264.2;XM_015293054.2
Biological Process	biological adhesion	8	2	NM_001001615.1;NM_001199447.2;NM_001318443.1;NM_205415.1;TCONS_00057054;XM_001235162.5;XM_015288350.2;XM_025153348.1	XM_015275608.2;XM_015277932.2
Biological Process	multicellular organismal process	45	13	NM_001001615.1;NM_001012914.1;NM_001030821.1;NM_001030931.2;NM_001030962.3;NM_001031345.1;NM_001159345.1;NM_001199447.2;NM_001199453.1;NM_001199749.1;NM_204787.1;NM_204871.1;NM_205050.1;NM_205229.1;NM_205256.2;NM_205371.2;NM_205372.1;TCONS_00025595;TCONS_00028016;TCONS_00029337;TCONS_00048817;TCONS_00056666;TCONS_00075366;XM_001235162.5;XM_004939297.3;XM_004939298.3;XM_004945071.3;XM_015275437.2;…	NM_001012913.1;NM_001293090.1;TCONS_00003109;TCONS_00057125;TCONS_00059100;TCONS_00077112;TCONS_00080114;XM_004937964.3;XM_015275608.2;XM_015287264.2;XM_015289303.2;XM_015293054.2;XM_025147445.1
Biological Process	developmental process	42	13	NM_001001615.1;NM_001012914.1;NM_001030821.1;NM_001030931.2;NM_001030962.3;NM_001199447.2;NM_001199453.1;NM_001199749.1;NM_204787.1;NM_204871.1;NM_205050.1;NM_205229.1;NM_205256.2;NM_205371.2;NM_206983.1;TCONS_00025595;TCONS_00029337;TCONS_00075366;XM_001235162.5;XM_004939297.3;XM_004939298.3;XM_004945071.3;XM_015275924.2;XM_015276066.2;XM_015280076.2;XM_015281399.2;XM_015281468.2;XM_015288350.2;…	NM_001012913.1;NM_001293090.1;TCONS_00003109;TCONS_00053968;TCONS_00057125;TCONS_00059100;TCONS_00080114;XM_015275608.2;XM_015287264.2;XM_015289303.2;XM_015293054.2;XM_025149311.1;XM_025151557.1
Biological Process	cellular process	124	43	NM_001001615.1;NM_001004403.2;NM_001007822.1;NM_001012843.1;NM_001012914.1;NM_001030769.2;NM_001030821.1;NM_001030931.2;NM_001030962.3;NM_001031059.2;NM_001031345.1;NM_001034815.1;NM_001044689.1;NM_001159345.1;NM_001193638.1;NM_001199447.2;NM_001199453.1;NM_001199749.1;NM_001267555.1;NM_001277658.1;NM_001302168.1;NM_001318443.1;NM_204114.3;NM_204212.1;NM_204722.1;NM_204787.1;NM_204871.1;NM_204961…	NM_001012913.1;NM_001293090.1;NM_001305665.1;TCONS_00035963;TCONS_00053968;TCONS_00057125;TCONS_00059100;TCONS_00059339;TCONS_00066414;TCONS_00073132;TCONS_00076932;TCONS_00077112;TCONS_00080114;TCONS_00081357;XM_004937964.3;XM_004939409.3;XM_015275608.2;XM_015275969.2;XM_015277932.2;XM_015279844.1;XM_015282087.2;XM_015282920.2;XM_015283624.2;XM_015287264.2;XM_015289303.2;XM_015290583.2;XM_015293…
Biological Process	reproduction	5	1	NM_001030931.2;TCONS_00054741;TCONS_00075366;XM_015278713.2;XM_015288350.2	XM_015275608.2
Biological Process	growth	2	0	NM_001199749.1;XM_025145252.1
Biological Process	reproductive process	3	1	TCONS_00054741;XM_015278713.2;XM_015288350.2	XM_015275608.2
Biological Process	cellular component organization or biogenesis	25	22	NM_001031345.1;NM_001199453.1;NM_001199749.1;NM_205050.1;TCONS_00029337;TCONS_00034437;TCONS_00054741;TCONS_00057054;XM_001235162.5;XM_004939297.3;XM_004939298.3;XM_015275326.2;XM_015276066.2;XM_015281468.2;XM_015281805.2;XM_015288350.2;XM_015295971.2;XM_015299476.2;XM_025150613.1;XM_025153290.1;XM_025153385.1;XM_025154264.1;XM_025156086.1;XM_415780.5;XM_417061.5	NM_001030655.2;NM_001293090.1;TCONS_00053968;TCONS_00059100;TCONS_00073132;TCONS_00076932;TCONS_00077112;TCONS_00080114;XM_004937964.3;XM_004939409.3;XM_015275969.2;XM_015277932.2;XM_015287264.2;XM_015289303.2;XM_015293054.2;XM_015297813.1;XM_015299935.2;XM_015300230.2;XM_015302196.2;XM_025145293.1;XM_025149311.1;XM_025156062.1
Molecular Function	molecular transducer activity	24	3	NM_001012914.1;NM_001030769.2;NM_001030931.2;NM_001159345.1;NM_001199749.1;NM_001267555.1;NM_204871.1;NM_205229.1;NM_205256.2;NM_206983.1;TCONS_00011279;TCONS_00048817;TCONS_00075366;XM_001235162.5;XM_004938707.3;XM_015280076.2;XM_015281503.2;XM_015289392.2;XM_015289449.2;XM_015291382.2;XM_025144666.1;XM_025146580.1;XM_025152161.1;XM_025153290.1	NM_001305665.1;XM_015287264.2;XM_025147445.1
Molecular Function	binding	136	47	NM_001001615.1;NM_001004403.2;NM_001005618.1;NM_001006346.1;NM_001007822.1;NM_001012843.1;NM_001012914.1;NM_001012938.1;NM_001030777.1;NM_001030931.2;NM_001030962.3;NM_001031345.1;NM_001159345.1;NM_001193638.1;NM_001199447.2;NM_001199453.1;NM_001199749.1;NM_001267555.1;NM_001286224.1;NM_001302168.1;NM_001318408.1;NM_001318443.1;NM_001318458.1;NM_001348656.1;NM_204212.1;NM_204609.1;NM_204787.1;NM_…	NM_001030655.2;NM_001031297.1;NM_001079720.1;NM_001293090.1;NM_001305665.1;TCONS_00025967;TCONS_00035963;TCONS_00053968;TCONS_00059100;TCONS_00066414;TCONS_00073132;TCONS_00076932;TCONS_00077112;TCONS_00080114;TCONS_00081357;XM_004937964.3;XM_004939409.3;XM_004942715.3;XM_015275608.2;XM_015275969.2;XM_015276974.2;XM_015277932.2;XM_015282087.2;XM_015282141.2;XM_015283624.2;XM_015283721.2;XM_015287…
Molecular Function	translation regulator activity	0	1		XM_015299935.2
Molecular Function	transcription factor activity, protein binding	5	3	XM_004945071.3;XM_004947281.3;XM_015281805.2;XM_025153290.1;XM_417438.5	NM_001305665.1;TCONS_00059100;XM_015287264.2
Molecular Function	nucleic acid binding transcription factor activity	14	2	NM_001012914.1;NM_001030931.2;NM_001159345.1;NM_001267555.1;NM_205372.1;NM_205415.1;TCONS_00075366;XM_004945071.3;XM_015275437.2;XM_015289392.2;XM_015289449.2;XM_015294133.1;XM_025145618.1;XM_025152161.1	TCONS_00059100;XM_015287264.2
Molecular Function	signal transducer activity	12	1	NM_001030769.2;NM_001159345.1;NM_204871.1;NM_205229.1;TCONS_00011279;TCONS_00048817;XM_001235162.5;XM_004938707.3;XM_015280076.2;XM_015281503.2;XM_025144666.1;XM_025146580.1	XM_025147445.1
Molecular Function	catalytic activity	69	16	NM_001005618.1;NM_001012843.1;NM_001030777.1;NM_001030821.1;NM_001031059.2;NM_001031345.1;NM_001034815.1;NM_001044689.1;NM_001099351.3;NM_001193638.1;NM_001286224.1;NM_001318408.1;NM_204114.3;NM_204212.1;NM_204635.1;NM_204961.1;NM_205041.1;NM_205177.1;NM_205371.2;TCONS_00023120;TCONS_00025595;TCONS_00028016;TCONS_00029337;TCONS_00038887;TCONS_00046796;TCONS_00063788;XM_001232417.5;XM_004936761.3;…	NM_001293090.1;TCONS_00059100;TCONS_00066414;TCONS_00076932;TCONS_00080114;XM_004939409.3;XM_015277932.2;XM_015282087.2;XM_015289303.2;XM_015293054.2;XM_015296888.2;XM_025142267.1;XM_025149311.1;XM_025150670.1;XM_025153618.1;XM_025154166.1
Molecular Function	molecular function regulator	9	2	TCONS_00047512;TCONS_00064051;XM_015281805.2;XM_015287751.2;XM_025151167.1;XM_025154116.1;XM_415780.5;XM_416167.6;XM_421327.6	TCONS_00076932;XM_015282920.2
Molecular Function	transporter activity	9	3	NM_204722.1;NM_205229.1;TCONS_00028016;TCONS_00056666;XM_001235162.5;XM_015280076.2;XM_015286076.2;XM_015288132.2;XM_025150558.1	NM_001012913.1;XM_015289303.2;XM_015290619.2
Molecular Function	structural molecule activity	0	1		XM_015275969.2
Cellular Component	extracellular region part	19	3	NM_001012843.1;NM_001030777.1;NM_001031345.1;NM_001199447.2;NM_001199453.1;NM_204787.1;NM_204871.1;NM_205050.1;NM_205229.1;NM_205256.2;TCONS_00057054;TCONS_00069117;XM_001232417.5;XM_015280076.2;XM_015291382.2;XM_015298929.2;XM_025144666.1;XM_025151167.1;XM_415780.5	XM_015276974.2;XM_015302196.2;XM_025147445.1
Cellular Component	extracellular region	19	3	NM_001012843.1;NM_001030777.1;NM_001031345.1;NM_001199447.2;NM_001199453.1;NM_204787.1;NM_204871.1;NM_205050.1;NM_205229.1;NM_205256.2;TCONS_00057054;TCONS_00069117;XM_001232417.5;XM_015280076.2;XM_015291382.2;XM_015298929.2;XM_025144666.1;XM_025151167.1;XM_415780.5	XM_015276974.2;XM_015302196.2;XM_025147445.1
Cellular Component	organelle	119	39	NM_001001615.1;NM_001004403.2;NM_001005618.1;NM_001006346.1;NM_001012843.1;NM_001012914.1;NM_001012938.1;NM_001030777.1;NM_001030821.1;NM_001030931.2;NM_001030962.3;NM_001031345.1;NM_001034815.1;NM_001034816.3;NM_001159345.1;NM_001199447.2;NM_001199453.1;NM_001267555.1;NM_001277582.1;NM_001277658.1;NM_001286224.1;NM_001318443.1;NM_001318458.1;NM_204212.1;NM_204722.1;NM_204787.1;NM_204871.1;NM_204…	NM_001012913.1;NM_001030655.2;NM_001079720.1;NM_001305665.1;TCONS_00025967;TCONS_00053968;TCONS_00059100;TCONS_00059339;TCONS_00066414;TCONS_00073132;TCONS_00076932;TCONS_00080114;TCONS_00081357;XM_004937964.3;XM_004938092.3;XM_004939409.3;XM_004942715.3;XM_015275608.2;XM_015275969.2;XM_015277932.2;XM_015279844.1;XM_015282141.2;XM_015282920.2;XM_015283624.2;XM_015287264.2;XM_015289303.2;XM_015290…
Cellular Component	cell	125	43	NM_001001615.1;NM_001004403.2;NM_001005618.1;NM_001012843.1;NM_001012914.1;NM_001012938.1;NM_001030821.1;NM_001030931.2;NM_001030962.3;NM_001031345.1;NM_001034815.1;NM_001034816.3;NM_001159345.1;NM_001199447.2;NM_001199453.1;NM_001199749.1;NM_001267555.1;NM_001277582.1;NM_001277658.1;NM_001286224.1;NM_001318408.1;NM_001318443.1;NM_001318458.1;NM_204212.1;NM_204722.1;NM_204775.1;NM_204871.1;NM_204…	NM_001012913.1;NM_001030655.2;NM_001079720.1;NM_001305665.1;TCONS_00003109;TCONS_00025967;TCONS_00053968;TCONS_00057125;TCONS_00059100;TCONS_00059339;TCONS_00073132;TCONS_00077112;TCONS_00080114;TCONS_00081357;XM_004937964.3;XM_004938092.3;XM_004939409.3;XM_004942715.3;XM_015275608.2;XM_015275969.2;XM_015277932.2;XM_015279844.1;XM_015282087.2;XM_015282141.2;XM_015282920.2;XM_015283624.2;XM_015287…
Cellular Component	cell part	125	43	NM_001001615.1;NM_001004403.2;NM_001005618.1;NM_001012843.1;NM_001012914.1;NM_001012938.1;NM_001030821.1;NM_001030931.2;NM_001030962.3;NM_001031345.1;NM_001034815.1;NM_001034816.3;NM_001159345.1;NM_001199447.2;NM_001199453.1;NM_001199749.1;NM_001267555.1;NM_001277582.1;NM_001277658.1;NM_001286224.1;NM_001318408.1;NM_001318443.1;NM_001318458.1;NM_204212.1;NM_204722.1;NM_204775.1;NM_204871.1;NM_204…	NM_001012913.1;NM_001030655.2;NM_001079720.1;NM_001305665.1;TCONS_00003109;TCONS_00025967;TCONS_00053968;TCONS_00057125;TCONS_00059100;TCONS_00059339;TCONS_00073132;TCONS_00077112;TCONS_00080114;TCONS_00081357;XM_004937964.3;XM_004938092.3;XM_004939409.3;XM_004942715.3;XM_015275608.2;XM_015275969.2;XM_015277932.2;XM_015279844.1;XM_015282087.2;XM_015282141.2;XM_015282920.2;XM_015283624.2;XM_015287…
Cellular Component	synapse	2	2	XM_001235162.5;XM_015278687.2	TCONS_00077112;XM_004937964.3
Cellular Component	membrane-enclosed lumen	4	8	TCONS_00054741;XM_015281805.2;XM_015299476.2;XM_025153385.1	TCONS_00025967;TCONS_00059100;XM_004938092.3;XM_004939409.3;XM_015275969.2;XM_015287264.2;XM_015297813.1;XM_025156062.1
Cellular Component	membrane part	42	11	NM_001001615.1;NM_001005618.1;NM_001030769.2;NM_001034816.3;NM_001199447.2;NM_001199453.1;NM_001199749.1;NM_001350061.1;NM_204114.3;NM_204722.1;NM_204775.1;NM_204871.1;NM_205229.1;NM_205256.2;NM_205283.2;TCONS_00011279;TCONS_00024053;TCONS_00028016;TCONS_00056666;TCONS_00068411;XM_001235162.5;XM_004938707.3;XM_015277553.2;XM_015278687.2;XM_015280076.2;XM_015281399.2;XM_015281468.2;XM_015281503.2;…	NM_001012913.1;TCONS_00051583;XM_004937964.3;XM_015275608.2;XM_015275969.2;XM_015285132.2;XM_015289303.2;XM_015290619.2;XM_015299944.2;XM_025147445.1;XM_025152829.1
Cellular Component	membrane	63	14	NM_001001615.1;NM_001005618.1;NM_001012938.1;NM_001030769.2;NM_001030931.2;NM_001030962.3;NM_001034816.3;NM_001199447.2;NM_001199453.1;NM_001199749.1;NM_001286224.1;NM_001318443.1;NM_001350061.1;NM_204114.3;NM_204212.1;NM_204722.1;NM_204775.1;NM_204871.1;NM_205229.1;NM_205256.2;NM_205283.2;NM_206983.1;TCONS_00011279;TCONS_00024053;TCONS_00028016;TCONS_00047512;TCONS_00056666;TCONS_00068411;TCONS_…	NM_001012913.1;TCONS_00051583;TCONS_00053968;TCONS_00076932;XM_004937964.3;XM_015275608.2;XM_015275969.2;XM_015277932.2;XM_015285132.2;XM_015289303.2;XM_015290619.2;XM_015299944.2;XM_025147445.1;XM_025152829.1
Cellular Component	extracellular matrix	2	1	TCONS_00057054;XM_025153030.1	XM_015283721.2
Cellular Component	cell junction	8	2	NM_001001615.1;TCONS_00024053;TCONS_00046796;XM_001234113.5;XM_001235162.5;XM_015275326.2;XM_015298850.2;XM_025150613.1	TCONS_00053968;XM_025151429.1
Cellular Component	synapse part	1	1	XM_015278687.2	XM_004937964.3
Cellular Component	supramolecular fiber	1	0	XM_025148518.1
Cellular Component	extracellular matrix component	1	0	XM_025153030.1
Cellular Component	macromolecular complex	28	14	NM_001001615.1;NM_001004403.2;NM_001012843.1;NM_001199453.1;NM_204722.1;NM_204871.1;NM_205229.1;NM_206983.1;TCONS_00011279;TCONS_00020617;TCONS_00063788;TCONS_00068411;XM_015275326.2;XM_015280076.2;XM_015281805.2;XM_015286076.2;XM_015298929.2;XM_015299476.2;XM_025141950.1;XM_025144666.1;XM_025145252.1;XM_025145618.1;XM_025150558.1;XM_025153385.1;XM_025154264.1;XM_025155512.1;XM_416167.6;XM_421302…	NM_001001312.2;NM_001305665.1;TCONS_00059100;XM_004937964.3;XM_004942715.3;XM_015275969.2;XM_015282141.2;XM_015283624.2;XM_015287264.2;XM_015297813.1;XM_015299935.2;XM_015302196.2;XM_025142267.1;XM_025150033.1
Cellular Component	organelle part	30	16	NM_001005618.1;NM_001286224.1;NM_001318443.1;NM_204212.1;NM_204722.1;NM_205283.2;TCONS_00024053;TCONS_00047512;TCONS_00054741;TCONS_00057054;TCONS_00063788;XM_004940913.3;XM_015275326.2;XM_015277940.2;XM_015278687.2;XM_015281468.2;XM_015281805.2;XM_015281830.2;XM_015286076.2;XM_015294196.2;XM_015295971.2;XM_015296895.2;XM_015299476.2;XM_025141950.1;XM_025148518.1;XM_025150558.1;XM_025150613.1;XM_…	TCONS_00025967;TCONS_00059100;TCONS_00059339;XM_004938092.3;XM_004939409.3;XM_004942715.3;XM_015275608.2;XM_015275969.2;XM_015287264.2;XM_015289303.2;XM_015293054.2;XM_015297813.1;XM_015302196.2;XM_025149311.1;XM_025156053.1;XM_025156062.1
