# Supplementary material for: Genome-wide analysis of differentially expressed mRNAs, lncRNAs, and circRNAs in chicken bursae of Fabricius during infection with very virulent infectious bursal disease virus
Source: BMC Genomics. 2020 Oct 19;21:724. doi: 10.1186/s12864-020-07129-1 (PMC7574500; doi:10.1186/s12864-020-07129-1)
Supplement: Supplementary file 11 — Additional file 11. KEGG pathway analysis of mRNAs. [file 12864_2020_7129_MOESM11_ESM.xlsx]

## Sheet: Sheet1
KEGG_A_class	KEGG_B_class	Pathway	CK-vs-LJ (167)	All (18895)	Pvalue	Qvalue	Pathway ID	Genes	K_IDs
Environmental Information Processing	Signal transduction	Jak-STAT signaling pathway	21	441	3.65e-10	5.62e-08	ko04630	TCONS_00046796;TCONS_00059100;TCONS_00064051;TCONS_00075366;NM_001012914.1;NM_001030931.2;NM_001048078.1;NM_001267555.1;NM_204871.1;XM_001234608.5;XM_004937774.3;XM_015278228.2;XM_015278230.2;XM_015288212.2;XM_015288215.2;XM_015289392.2;XM_015289449.2;XM_015296888.2;XM_025144666.1;XM_025152161.1;XM_025153348.1	K11217+K04498+K02649+K04692+K11220+K04692+K05077+K11222+K05060+K04738+K04738+K05077+K05077+K04738+K04738+K11220+K11222+K00922+K05060+K11220+K00922
Organismal Systems	Immune system	NOD-like receptor signaling pathway	17	441	3.98e-07	2.63e-05	ko04621	NM_001007822.1;NM_001012914.1;NM_001030728.1;NM_001030962.3;NM_001044689.1;NM_205371.2;NM_205372.1;XM_001235162.5;XM_015275716.2;XM_015283624.2;XM_015289392.2;XM_015292901.1;XM_015297946.2;XM_025143170.1;XM_025152161.1;XM_025154877.1;XM_417710.4	K16060+K11220+K03462+K04729+K04398+K01363+K09447+K05220+K03462+K04079+K11220+K20899+K05482+K05482+K11220+K12654+K20899
Environmental Information Processing	Signaling molecules and interaction	Cytokine-cytokine receptor interaction	18	502	5.13e-07	2.63e-05	ko04060	TCONS_00048817;NM_001048078.1;NM_001302168.1;NM_001348656.1;NM_001348657.1;NM_204871.1;XM_001234608.5;XM_003642981.4;XM_004937774.3;XM_015278228.2;XM_015278230.2;XM_015281503.2;XM_015288212.2;XM_015288215.2;XM_015288350.2;XM_015297946.2;XM_025143170.1;XM_025144666.1	K04723+K05077+K05512+K10032+K10032+K05060+K04738+K16062+K04738+K05077+K05077+K04180+K04738+K04738+K10031+K05482+K05482+K05060
Cellular Processes	Cell growth and death	Apoptosis	15	389	1.98e-06	7.62e-05	ko04210	TCONS_00048817;TCONS_00064051;NM_001007822.1;NM_001031345.1;NM_001044689.1;NM_205177.1;NM_205371.2;XM_001234608.5;XM_004937774.3;XM_015276499.2;XM_015288212.2;XM_015288215.2;XM_015296888.2;XM_025153348.1;XM_416167.6	K04723+K02649+K16060+K01368+K04398+K01379+K01363+K04738+K04738+K02374+K04738+K04738+K00922+K00922+K02084
Organismal Systems	Immune system	Chemokine signaling pathway	15	403	3.05e-06	9.4e-05	ko04062	NM_001012914.1;NM_001030931.2;NM_001302168.1;NM_001348656.1;NM_001348657.1;XM_003642981.4;XM_015277932.2;XM_015281503.2;XM_015288350.2;XM_015289392.2;XM_015291508.2;XM_015296888.2;XM_025149124.1;XM_025152161.1;XM_025153348.1	K11220+K04692+K05512+K10032+K10032+K16062+K04514+K04180+K10031+K11220+K04538+K00922+K05871+K11220+K00922
Organismal Systems	Immune system	Toll-like receptor signaling pathway	12	283	8.43e-06	0.000189	ko04620	TCONS_00064051;NM_001012914.1;NM_001030962.3;NM_001044689.1;NM_205372.1;XM_015282087.2;XM_015289392.2;XM_015293509.2;XM_015296888.2;XM_025152161.1;XM_025153348.1;XM_418301.5	K02649+K11220+K04729+K04398+K09447+K04415+K11220+K05413+K00922+K11220+K00922+K05400
Cellular Processes	Transport and catabolism	Phagosome	13	333	8.58e-06	0.000189	ko04145	TCONS_00061680;NM_001031338.1;NM_001031345.1;NM_001199453.1;NM_204722.1;NM_205256.2;NM_205283.2;NM_206983.1;XM_015286076.2;XM_015291382.2;XM_025147445.1;XM_025150558.1;XM_416518.6	K06751+K06751+K01368+K16857+K02154+K06503+K06528+K06560+K02154+K06503+K06259+K02154+K01330
Environmental Information Processing	Signal transduction	HIF-1 signaling pathway	12	296	1.32e-05	0.000255	ko04066	NM_001030721.1;NM_001030931.2;NM_001199447.2;NM_204212.1;NM_204961.1;NM_205256.2;XM_015287264.2;XM_015290911.2;XM_015290968.2;XM_015291382.2;XM_015296888.2;XM_025153348.1	K04688+K04692+K05465+K00844+K13241+K06503+K08268+K01103+K01103+K06503+K00922+K00922
Cellular Processes	Transport and catabolism	Lysosome	12	375	0.000130223	0.00223	ko04142	TCONS_00024053;TCONS_00025595;NM_001031345.1;NM_204722.1;NM_205177.1;NM_205283.2;NM_205371.2;XM_015279609.2;XM_015286076.2;XM_015288195.2;XM_025150558.1;XM_421661.6	K06564+K01363+K01368+K02154+K01379+K06528+K01363+K05642+K02154+K12382+K02154+K01052
Organismal Systems	Immune system	RIG-I-like receptor signaling pathway	8	196	0.000360803	0.00556	ko04622	TCONS_00064258;NM_001044689.1;NM_001193638.1;NM_001318408.1;NM_001318458.1;NM_205372.1;XM_004948616.3;XM_025154877.1	K10652+K04398+K12647+K12649+K10652+K09447+K12649+K12654
Environmental Information Processing	Signal transduction	NF-kappa B signaling pathway	8	244	0.00150081	0.021	ko04064	NM_001007822.1;NM_001030962.3;NM_001302168.1;NM_001318458.1;XM_003642981.4;XM_015288350.2;XM_025142267.1;XM_418301.5	K16060+K04729+K05512+K10652+K16062+K10031+K03097+K05400
Organismal Systems	Endocrine system	Prolactin signaling pathway	7	199	0.00198406	0.0247	ko04917	NM_001012914.1;NM_001030931.2;NM_205415.1;XM_015289392.2;XM_015296888.2;XM_025152161.1;XM_025153348.1	K11220+K04692+K09444+K11220+K00922+K11220+K00922
Cellular Processes	Cell growth and death	Necroptosis	10	380	0.00208207	0.0247	ko04217	NM_001007822.1;NM_001012914.1;NM_001030931.2;NM_001044689.1;NM_001267555.1;XM_015283610.2;XM_015283624.2;XM_015289392.2;XM_015289449.2;XM_025152161.1	K16060+K11220+K04692+K04398+K11222+K16195+K04079+K11220+K11222+K11220
Organismal Systems	Immune system	Th17 cell differentiation	8	268	0.00269042	0.0296	ko04659	NM_001012914.1;NM_001030931.2;NM_204871.1;XM_015283624.2;XM_015287264.2;XM_015289392.2;XM_025144666.1;XM_025152161.1	K11220+K04692+K05060+K04079+K08268+K11220+K05060+K11220
Organismal Systems	Endocrine system	Thyroid hormone signaling pathway	9	353	0.004241	0.0435	ko04919	NM_001012914.1;XM_015281805.2;XM_015287264.2;XM_015289392.2;XM_015296696.2;XM_015296888.2;XM_025152161.1;XM_025153348.1;XM_025155512.1	K11220+K06062+K08268+K11220+K11256+K00922+K11220+K00922+K15164
Environmental Information Processing	Signal transduction	TGF-beta signaling pathway	7	260	0.00847973	0.0816	ko04350	TCONS_00023604;TCONS_00059100;NM_001030721.1;NM_001199453.1;XM_015277932.2;XM_015283721.2;XM_015283723.2	K19559+K04498+K04688+K16857+K04514+K19559+K19559
Organismal Systems	Immune system	Complement and coagulation cascades	5	154	0.0119617	0.105	ko04610	NM_001030769.2;NM_001030777.1;XM_025151167.1;XM_416518.6;XM_426613.6	K04009+K01331+K04001+K01330+K04004
Genetic Information Processing	Folding, sorting and degradation	Ubiquitin mediated proteolysis	10	492	0.0122714	0.105	ko04120	TCONS_00076932;NM_001007822.1;XM_004939409.3;XM_004943699.2;XM_015276605.2;XM_015276606.2;XM_015278713.2;XM_015279031.2;XM_025148518.1;XM_420476.6	K13305+K16060+K20217+K10054+K10615+K10615+K10615+K10054+K08285+K10615
Metabolism	Metabolism of cofactors and vitamins	Nicotinate and nicotinamide metabolism	4	103	0.0132273	0.107	ko00760	NM_001030728.1;XM_015275716.2;XM_015277553.2;XM_025143978.1	K03462+K03462+K00323+K01081
Organismal Systems	Immune system	C-type lectin receptor signaling pathway	7	291	0.0150354	0.116	ko04625	NM_001012914.1;NM_001044689.1;NM_205415.1;XM_015289392.2;XM_015296888.2;XM_025152161.1;XM_025153348.1	K11220+K04398+K09444+K11220+K00922+K11220+K00922
Organismal Systems	Immune system	Cytosolic DNA-sensing pathway	4	116	0.0196275	0.144	ko04623	NM_205372.1;XM_015297946.2;XM_025143170.1;XM_025154877.1	K09447+K05482+K05482+K12654
Organismal Systems	Excretory system	Collecting duct acid secretion	3	67	0.0215037	0.151	ko04966	NM_204722.1;XM_015286076.2;XM_025150558.1	K02154+K02154+K02154
Cellular Processes	Cell growth and death	Ferroptosis	4	125	0.0250101	0.167	ko04216	NM_001012913.1;NM_205256.2;XM_015291382.2;XM_015293054.2	K14685+K06503+K06503+K08337
Metabolism	Carbohydrate metabolism	C5-Branched dibasic acid metabolism	1	3	0.0262827	0.169	ko00660	NM_001030821.1	K17724
Organismal Systems	Immune system	Antigen processing and presentation	4	139	0.034999	0.211	ko04612	NM_001031338.1;NM_001031345.1;NM_205371.2;XM_015283624.2	K06751+K01368+K01363+K04079
Environmental Information Processing	Signal transduction	TNF signaling pathway	6	275	0.0356761	0.211	ko04668	NM_001007822.1;NM_001044689.1;NM_205415.1;XM_015282087.2;XM_015296888.2;XM_025153348.1	K16060+K04398+K09444+K04415+K00922+K00922
Cellular Processes	Cell growth and death	p53 signaling pathway	5	211	0.0396178	0.226	ko04115	TCONS_00073132;NM_001044689.1;NM_001199453.1;XM_015282920.2;XM_416167.6	K10127+K04398+K16857+K06626+K02084
Cellular Processes	Transport and catabolism	Autophagy - animal	8	439	0.0415959	0.229	ko04140	NM_001030721.1;NM_205177.1;NM_205283.2;NM_205371.2;XM_015287264.2;XM_015293054.2;XM_015296888.2;XM_025153348.1	K04688+K01379+K06528+K01363+K08268+K08337+K00922+K00922
Organismal Systems	Endocrine system	Estrogen signaling pathway	6	293	0.0461384	0.245	ko04915	NM_001001312.2;NM_205177.1;XM_015283624.2;XM_015296696.2;XM_015296888.2;XM_025153348.1	K07604+K01379+K04079+K11256+K00922+K00922
Organismal Systems	Immune system	Th1 and Th2 cell differentiation	5	223	0.0482316	0.248	ko04658	NM_001012914.1;NM_001267555.1;XM_015289392.2;XM_015289449.2;XM_025152161.1	K11220+K11222+K11220+K11222+K11220
Cellular Processes	Cell growth and death	Apoptosis - multiple species	3	95	0.0520589	0.257	ko04215	NM_001007822.1;NM_001044689.1;XM_416167.6	K16060+K04398+K02084
Organismal Systems	Excretory system	Aldosterone-regulated sodium reabsorption	3	96	0.0534022	0.257	ko04960	NM_001159345.1;XM_015296888.2;XM_025153348.1	K08555+K00922+K00922
Metabolism	Carbohydrate metabolism	Fructose and mannose metabolism	3	105	0.0662266	0.309	ko00051	NM_204212.1;XM_015290911.2;XM_015290968.2	K00844+K01103+K01103
Metabolism	Amino acid metabolism	Phenylalanine, tyrosine and tryptophan biosynthesis	1	8	0.0685698	0.311	ko00400	NM_001099351.3	K03334
Cellular Processes	Cell growth and death	Apoptosis - fly	4	180	0.0757818	0.333	ko04214	NM_001044689.1;XM_015275437.2;XM_025149311.1;XM_416167.6	K04398+K09428+K08791+K02084
Metabolism	Carbohydrate metabolism	Amino sugar and nucleotide sugar metabolism	3	119	0.088664	0.379	ko00520	NM_001031059.2;NM_204212.1;XM_025152897.1	K01097+K00844+K01639
Organismal Systems	Aging	Longevity regulating pathway - worm	4	193	0.0921883	0.384	ko04212	NM_001030721.1;XM_015287264.2;XM_015296888.2;XM_025153348.1	K04688+K08268+K00922+K00922
Environmental Information Processing	Signal transduction	AMPK signaling pathway	6	374	0.114821	0.465	ko04152	NM_001030721.1;XM_015290911.2;XM_015290968.2;XM_015296888.2;XM_025147445.1;XM_025153348.1	K04688+K01103+K01103+K00922+K06259+K00922
Environmental Information Processing	Signal transduction	FoxO signaling pathway	6	377	0.11803	0.466	ko04068	TCONS_00059100;TCONS_00064051;TCONS_00075366;NM_001030931.2;XM_015296888.2;XM_025153348.1	K04498+K02649+K04692+K04692+K00922+K00922
Metabolism	Biosynthesis of other secondary metabolites	Neomycin, kanamycin and gentamicin biosynthesis	1	16	0.132464	0.51	ko00524	NM_204212.1	K00844
Cellular Processes	Cellular community - eukaryotes	Focal adhesion	10	765	0.140803	0.526	ko04510	TCONS_00029337;TCONS_00043525;TCONS_00044260;TCONS_00053968;TCONS_00064051;NM_001007822.1;NM_001199453.1;XM_015277932.2;XM_015296888.2;XM_025153348.1	K05733+K00907+K05635+K04437+K02649+K16060+K16857+K04514+K00922+K00922
Organismal Systems	Immune system	Leukocyte transendothelial migration	5	312	0.143328	0.526	ko04670	XM_015277932.2;XM_015288350.2;XM_015296888.2;XM_025149124.1;XM_025153348.1	K04514+K10031+K00922+K05871+K00922
Organismal Systems	Aging	Longevity regulating pathway - multiple species	3	153	0.153769	0.546	ko04213	NM_001030721.1;XM_015296888.2;XM_025153348.1	K04688+K00922+K00922
Organismal Systems	Digestive system	Carbohydrate digestion and absorption	3	154	0.155872	0.546	ko04973	NM_204212.1;XM_015296888.2;XM_025153348.1	K00844+K00922+K00922
Organismal Systems	Development	Osteoclast differentiation	5	331	0.170012	0.568	ko04380	NM_001012914.1;XM_015289392.2;XM_015296888.2;XM_025152161.1;XM_025153348.1	K11220+K11220+K00922+K11220+K00922
Organismal Systems	Endocrine system	Relaxin signaling pathway	5	332	0.171468	0.568	ko04926	NM_001293090.1;NM_204961.1;XM_015291508.2;XM_015296888.2;XM_025153348.1	K07994+K13241+K04538+K00922+K00922
Metabolism	Amino acid metabolism	Cysteine and methionine metabolism	2	85	0.173201	0.568	ko00270	TCONS_00066414;NM_001099351.3	K01920+K03334
Metabolism	Amino acid metabolism	Phenylalanine metabolism	1	24	0.192	0.601	ko00360	NM_001099351.3	K03334
Organismal Systems	Nervous system	Synaptic vesicle cycle	4	257	0.193192	0.601	ko04721	NM_204722.1;XM_015278687.2;XM_015286076.2;XM_025150558.1	K02154+K15290+K02154+K02154
Environmental Information Processing	Signaling molecules and interaction	Cell adhesion molecules (CAMs)	8	630	0.195094	0.601	ko04514	TCONS_00061680;NM_001001615.1;NM_001031338.1;NM_204787.1;XM_015293509.2;XM_025145072.1;XM_025145073.1;XM_025150248.1	K06751+K06736+K06751+K06793+K05413+K06745+K06745+K06548
Environmental Information Processing	Membrane transport	ABC transporters	3	175	0.201897	0.603	ko02010	TCONS_00059154;XM_015279609.2;XM_015289303.2	K05643+K05642+K05646
Environmental Information Processing	Signal transduction	Notch signaling pathway	3	177	0.20644	0.603	ko04330	TCONS_00059100;XM_015281805.2;XM_422114.6	K04498+K06062+K06058
Organismal Systems	Endocrine system	Progesterone-mediated oocyte maturation	4	265	0.207694	0.603	ko04914	TCONS_00064051;XM_015283624.2;XM_015296888.2;XM_025153348.1	K02649+K04079+K00922+K00922
Metabolism	Metabolism of cofactors and vitamins	Retinol metabolism	2	98	0.214803	0.613	ko00830	NM_204635.1;XM_015292519.2	K00515+K00515
Cellular Processes	Transport and catabolism	Mitophagy - animal	3	193	0.243543	0.653	ko04137	XM_015287264.2;XM_025142267.1;XM_418115.6	K08268+K03097+K21348
Organismal Systems	Immune system	Intestinal immune network for IgA production	2	107	0.244117	0.653	ko04672	XM_015288350.2;XM_015293509.2	K10031+K05413
Organismal Systems	Immune system	Toll and Imd signaling pathway	3	195	0.24826	0.653	ko04624	NM_001007822.1;NM_001030962.3;NM_001044689.1	K16060+K04729+K04398
Environmental Information Processing	Signal transduction	ErbB signaling pathway	5	384	0.252997	0.653	ko04012	TCONS_00029337;TCONS_00064051;NM_001030721.1;XM_015296888.2;XM_025153348.1	K05733+K02649+K04688+K00922+K00922
Organismal Systems	Immune system	IL-17 signaling pathway	3	198	0.255361	0.653	ko04657	NM_001044689.1;NM_001293090.1;XM_015283624.2	K04398+K07994+K04079
Metabolism	Lipid metabolism	Steroid biosynthesis	1	34	0.260739	0.653	ko00100	XM_421661.6	K01052
Organismal Systems	Immune system	Hematopoietic cell lineage	3	202	0.264873	0.653	ko04640	NM_205256.2;XM_015291382.2;XM_025147445.1	K06503+K06503+K06259
Metabolism	Energy metabolism	Oxidative phosphorylation	3	206	0.274429	0.653	ko00190	NM_204722.1;XM_015286076.2;XM_025150558.1	K02154+K02154+K02154
Organismal Systems	Immune system	Natural killer cell mediated cytotoxicity	4	302	0.278187	0.653	ko04650	NM_001031338.1;XM_015296888.2;XM_025149124.1;XM_025153348.1	K06751+K00922+K05871+K00922
Cellular Processes	Transport and catabolism	Endocytosis	10	904	0.27839	0.653	ko04144	TCONS_00024053;TCONS_00047512;TCONS_00061680;TCONS_00076932;NM_001031338.1;NM_205256.2;XM_004943699.2;XM_015279031.2;XM_015281503.2;XM_015291382.2	K06564+K12489+K06751+K13305+K06751+K06503+K10054+K10054+K04180+K06503
Cellular Processes	Cellular community - eukaryotes	Signaling pathways regulating pluripotency of stem cells	5	401	0.28157	0.653	ko04550	NM_001030931.2;NM_204871.1;XM_015296888.2;XM_025144666.1;XM_025153348.1	K04692+K05060+K00922+K05060+K00922
Organismal Systems	Digestive system	Cholesterol metabolism	2	119	0.283405	0.653	ko04979	XM_025147445.1;XM_421661.6	K06259+K01052
Environmental Information Processing	Signal transduction	VEGF signaling pathway	3	210	0.284021	0.653	ko04370	TCONS_00064051;XM_015296888.2;XM_025153348.1	K02649+K00922+K00922
Organismal Systems	Endocrine system	Insulin signaling pathway	6	506	0.29066	0.658	ko04910	TCONS_00064051;NM_001030721.1;NM_204212.1;XM_015296888.2;XM_025153348.1;XM_025154166.1	K02649+K04688+K00844+K00922+K00922+K07190
Metabolism	Amino acid metabolism	Arginine biosynthesis	1	40	0.299158	0.658	ko00220	NM_204961.1	K13241
Organismal Systems	Environmental adaptation	Circadian rhythm - fly	1	40	0.299158	0.658	ko04711	XM_025153290.1	K02633
Environmental Information Processing	Signal transduction	Sphingolipid signaling pathway	4	324	0.321819	0.69	ko04071	NM_205177.1;XM_015277932.2;XM_015296888.2;XM_025153348.1	K01379+K04514+K00922+K00922
Environmental Information Processing	Signal transduction	Hippo signaling pathway -fly	3	226	0.322609	0.69	ko04391	XM_015282920.2;XM_015291609.2;XM_025149311.1	K06626+K12076+K08791
Organismal Systems	Endocrine system	Regulation of lipolysis in adipocyte	2	133	0.328994	0.694	ko04923	XM_015296888.2;XM_025153348.1	K00922+K00922
Metabolism	Glycan biosynthesis and metabolism	Glycosaminoglycan biosynthesis - chondroitin sulfate / dermatan sulfate	1	48	0.347313	0.717	ko00532	TCONS_00051440	K13499
Organismal Systems	Endocrine system	Adipocytokine signaling pathway	3	237	0.349188	0.717	ko04920	TCONS_00075366;NM_001030931.2;XM_025147445.1	K04692+K04692+K06259
Environmental Information Processing	Signal transduction	mTOR signaling pathway	5	443	0.354332	0.718	ko04150	TCONS_00064051;NM_001030721.1;XM_015277940.2;XM_015296888.2;XM_025153348.1	K02649+K04688+K15728+K00922+K00922
Environmental Information Processing	Signal transduction	PI3K-Akt signaling pathway	9	890	0.38817	0.776	ko04151	NM_001030721.1;NM_001199447.2;NM_001199453.1;XM_015282920.2;XM_015283624.2;XM_015291508.2;XM_015293283.2;XM_015296888.2;XM_025153348.1	K04688+K05465+K16857+K06626+K04079+K04538+K05631+K00922+K00922
Metabolism	Nucleotide metabolism	Pyrimidine metabolism	3	268	0.42319	0.836	ko00240	XM_015284945.2;XM_015295423.2;XM_025143978.1	K13809+K12304+K01081
Environmental Information Processing	Signal transduction	Hippo signaling pathway - multiple species	1	64	0.433977	0.846	ko04392	XM_025149311.1	K08791
Organismal Systems	Immune system	T cell receptor signaling pathway	4	387	0.447441	0.861	ko04660	XM_015282087.2;XM_015291609.2;XM_015296888.2;XM_025153348.1	K04415+K12076+K00922+K00922
Metabolism	Nucleotide metabolism	Purine metabolism	5	506	0.464208	0.883	ko00230	TCONS_00002099;XM_015295423.2;XM_025141954.1;XM_025143978.1;XM_025145252.1	K19021+K12304+K19021+K01081+K13293
Organismal Systems	Aging	Longevity regulating pathway - mammal	3	290	0.473993	0.89	ko04211	NM_001030721.1;XM_015296888.2;XM_025153348.1	K04688+K00922+K00922
Metabolism	Amino acid metabolism	Tyrosine metabolism	1	74	0.482228	0.89	ko00350	NM_001099351.3	K03334
Organismal Systems	Immune system	B cell receptor signaling pathway	2	184	0.485367	0.89	ko04662	XM_015296888.2;XM_025153348.1	K00922+K00922
Metabolism	Carbohydrate metabolism	Galactose metabolism	1	85	0.530594	0.947	ko00052	NM_204212.1	K00844
Environmental Information Processing	Signaling molecules and interaction	ECM-receptor interaction	3	316	0.531282	0.947	ko04512	TCONS_00044260;NM_001199453.1;XM_025147445.1	K05635+K16857+K06259
Metabolism	Carbohydrate metabolism	Pyruvate metabolism	1	86	0.534761	0.947	ko00620	XM_015294196.2	K01069
Organismal Systems	Digestive system	Fat digestion and absorption	1	91	0.555053	0.958	ko04975	XM_025147445.1	K06259
Metabolism	Amino acid metabolism	Alanine, aspartate and glutamate metabolism	1	93	0.562922	0.958	ko00250	NM_001099351.3	K03334
Cellular Processes	Cell growth and death	Cell cycle	3	337	0.574938	0.958	ko04110	TCONS_00059100;TCONS_00059339;XM_015282920.2	K04498+K06628+K06626
Cellular Processes	Transport and catabolism	Autophagy - other eukaryotes	1	97	0.578246	0.958	ko04136	XM_015293054.2	K08337
Organismal Systems	Immune system	Fc epsilon RI signaling pathway	2	219	0.578957	0.958	ko04664	XM_015296888.2;XM_025153348.1	K00922+K00922
Metabolism	Glycan biosynthesis and metabolism	Mucin type O-glycan biosynthesis	1	98	0.581993	0.958	ko00512	XM_015281399.2	K00731
Organismal Systems	Immune system	Fc gamma R-mediated phagocytosis	3	342	0.584956	0.958	ko04666	NM_001030721.1;XM_015296888.2;XM_025153348.1	K04688+K00922+K00922
Cellular Processes	Cell growth and death	Cellular senescence	4	471	0.601387	0.961	ko04218	NM_001031338.1;XM_015282920.2;XM_015296888.2;XM_025153348.1	K06751+K06626+K00922+K00922
Metabolism	Amino acid metabolism	Lysine degradation	2	230	0.6057	0.961	ko00310	NM_001005618.1;XM_417061.5	K00473+K18494
Organismal Systems	Environmental adaptation	Thermogenesis	4	479	0.614683	0.961	ko04714	NM_001030721.1;XM_015284230.2;XM_015284232.2;XM_025147792.1	K04688+K11653+K11653+K22411
Cellular Processes	Cell motility	Regulation of actin cytoskeleton	7	839	0.615521	0.961	ko04810	TCONS_00029337;TCONS_00043525;TCONS_00064051;XM_015277932.2;XM_015288350.2;XM_015296888.2;XM_025153348.1	K05733+K00907+K02649+K04514+K10031+K00922+K00922
Metabolism	Amino acid metabolism	Valine, leucine and isoleucine degradation	1	108	0.617688	0.961	ko00280	NM_001099351.3	K03334
Organismal Systems	Development	Axon guidance	5	609	0.628513	0.962	ko04360	NM_001199749.1;XM_015277932.2;XM_015288350.2;XM_015296888.2;XM_025153348.1	K06529+K04514+K10031+K00922+K00922
Environmental Information Processing	Signal transduction	Rap1 signaling pathway	5	612	0.632835	0.962	ko04015	NM_001199447.2;NM_001199453.1;XM_015293283.2;XM_015296888.2;XM_025153348.1	K05465+K16857+K05631+K00922+K00922
Metabolism	Carbohydrate metabolism	Starch and sucrose metabolism	1	114	0.637633	0.962	ko00500	NM_204212.1	K00844
Metabolism	Metabolism of other amino acids	Glutathione metabolism	1	118	0.650352	0.962	ko00480	TCONS_00066414	K01920
Organismal Systems	Digestive system	Mineral absorption	1	119	0.653462	0.962	ko04978	NM_001012913.1	K14685
Metabolism	Amino acid metabolism	Tryptophan metabolism	1	120	0.656544	0.962	ko00380	NM_001099351.3	K03334
Metabolism	Amino acid metabolism	Arginine and proline metabolism	1	123	0.665628	0.962	ko00330	NM_204961.1	K13241
Organismal Systems	Immune system	Platelet activation	3	387	0.668194	0.962	ko04611	XM_015277932.2;XM_015296888.2;XM_025153348.1	K04514+K00922+K00922
Metabolism	Carbohydrate metabolism	Glycolysis / Gluconeogenesis	1	132	0.691472	0.986	ko00010	NM_204212.1	K00844
Organismal Systems	Endocrine system	PPAR signaling pathway	2	283	0.716637	0.996	ko03320	NM_001006346.1;XM_025147445.1	K08754+K06259
Genetic Information Processing	Folding, sorting and degradation	Protein processing in endoplasmic reticulum	3	418	0.718102	0.996	ko04141	XM_015283610.2;XM_015283624.2;XM_025154854.1	K16195+K04079+K07953
Genetic Information Processing	Translation	Ribosome biogenesis in eukaryotes	1	145	0.725336	0.996	ko03008	XM_025142267.1	K03097
Metabolism	Glycan biosynthesis and metabolism	N-Glycan biosynthesis	1	146	0.727782	0.996	ko00510	TCONS_00080114	K01231
Organismal Systems	Environmental adaptation	Circadian rhythm	1	153	0.74431	0.996	ko04710	XM_025153290.1	K02633
Organismal Systems	Endocrine system	Parathyroid hormone synthesis, secretion and action	2	304	0.752804	0.996	ko04928	NM_001293090.1;XM_025145252.1	K07994+K13293
Environmental Information Processing	Signal transduction	Apelin signaling pathway	3	446	0.758041	0.996	ko04371	NM_001030721.1;NM_204961.1;XM_015291508.2	K04688+K13241+K04538
Environmental Information Processing	Signal transduction	Calcium signaling pathway	6	841	0.758542	0.996	ko04020	TCONS_00043525;NM_204961.1;XM_001235162.5;XM_004938707.3;XM_025149124.1;XM_025154166.1	K00907+K13241+K05220+K04323+K05871+K07190
Environmental Information Processing	Signal transduction	cAMP signaling pathway	5	730	0.777627	0.996	ko04024	XM_015277932.2;XM_015296888.2;XM_025141954.1;XM_025145252.1;XM_025153348.1	K04514+K00922+K19021+K13293+K00922
Organismal Systems	Endocrine system	Renin secretion	2	322	0.78059	0.996	ko04924	NM_205371.2;XM_025141954.1	K01363+K19021
Environmental Information Processing	Signal transduction	Hedgehog signaling pathway	1	177	0.793764	0.996	ko04340	TCONS_00055805	K08957
Genetic Information Processing	Replication and repair	Fanconi anemia pathway	1	179	0.797428	0.996	ko03460	TCONS_00054741	K10891
Organismal Systems	Nervous system	Cholinergic synapse	3	480	0.800303	0.996	ko04725	XM_015291508.2;XM_015296888.2;XM_025153348.1	K04538+K00922+K00922
Environmental Information Processing	Signal transduction	Phosphatidylinositol signaling system	3	483	0.80372	0.996	ko04070	TCONS_00064051;XM_015296888.2;XM_025153348.1	K02649+K00922+K00922
Environmental Information Processing	Signal transduction	Ras signaling pathway	4	639	0.820512	0.996	ko04014	NM_001199447.2;XM_015291508.2;XM_015296888.2;XM_025153348.1	K05465+K04538+K00922+K00922
Environmental Information Processing	Signal transduction	Hippo signaling pathway	3	500	0.822172	0.996	ko04390	NM_001007822.1;XM_015291609.2;XM_025149311.1	K16060+K12076+K08791
Metabolism	Carbohydrate metabolism	Inositol phosphate metabolism	2	364	0.835048	0.996	ko00562	XM_015296888.2;XM_025153348.1	K00922+K00922
Organismal Systems	Sensory system	Inflammatory mediator regulation of TRP channels	2	371	0.842845	0.996	ko04750	XM_015296888.2;XM_025153348.1	K00922+K00922
Environmental Information Processing	Signal transduction	Phospholipase D signaling pathway	3	529	0.850261	0.996	ko04072	XM_015296888.2;XM_025149124.1;XM_025153348.1	K00922+K05871+K00922
Organismal Systems	Nervous system	Neurotrophin signaling pathway	2	385	0.857451	0.996	ko04722	XM_015296888.2;XM_025153348.1	K00922+K00922
Cellular Processes	Transport and catabolism	Peroxisome	1	224	0.864728	0.996	ko04146	NM_204961.1	K13241
Cellular Processes	Cellular community - eukaryotes	Tight junction	4	704	0.8735	0.996	ko04530	XM_015277932.2;XM_015291609.2;XM_015293283.2;XM_025150613.1	K04514+K12076+K05631+K06106
Metabolism	Lipid metabolism	Glycerolipid metabolism	1	232	0.874111	0.996	ko00561	XM_015277940.2	K15728
Environmental Information Processing	Signal transduction	Wnt signaling pathway	3	570	0.883389	0.996	ko04310	TCONS_00055805;TCONS_00059100;XM_025142267.1	K08957+K04498+K03097
Environmental Information Processing	Signaling molecules and interaction	Neuroactive ligand-receptor interaction	4	741	0.897224	0.996	ko04080	TCONS_00011279;NM_001030769.2;XM_001235162.5;XM_004938707.3	K04587+K04009+K05220+K04323
Metabolism	Global and overview maps	Carbon metabolism	1	257	0.899461	0.996	ko01200	NM_204212.1	K00844
Cellular Processes	Cellular community - eukaryotes	Adherens junction	2	460	0.916653	0.996	ko04520	TCONS_00059100;XM_025142267.1	K04498+K03097
Organismal Systems	Environmental adaptation	Circadian entrainment	2	481	0.928553	0.996	ko04713	XM_015291508.2;XM_025153290.1	K04538+K02633
Genetic Information Processing	Transcription	Spliceosome	1	300	0.931757	0.996	ko03040	XM_004942715.3	K12741
Organismal Systems	Nervous system	GABAergic synapse	1	322	0.944048	0.996	ko04727	XM_015291508.2	K04538
Organismal Systems	Endocrine system	Glucagon signaling pathway	1	334	0.949797	0.996	ko04922	XM_025154166.1	K07190
Organismal Systems	Circulatory system	Vascular smooth muscle contraction	2	546	0.956044	0.996	ko04270	TCONS_00043525;XM_015277932.2	K00907+K04514
Organismal Systems	Endocrine system	Melanogenesis	1	355	0.95848	0.996	ko04916	TCONS_00059100	K04498
Metabolism	Lipid metabolism	Glycerophospholipid metabolism	1	376	0.965669	0.996	ko00564	XM_015277940.2	K15728
Cellular Processes	Cell growth and death	Oocyte meiosis	1	377	0.965978	0.996	ko04114	XM_015282920.2	K06626
Organismal Systems	Nervous system	Serotonergic synapse	1	385	0.968357	0.996	ko04726	XM_015291508.2	K04538
Organismal Systems	Nervous system	Glutamatergic synapse	1	401	0.97263	0.996	ko04724	XM_015291508.2	K04538
Environmental Information Processing	Signal transduction	cGMP - PKG signaling pathway	2	616	0.974292	0.996	ko04022	XM_015277932.2;XM_025141954.1	K04514+K19021
Environmental Information Processing	Signal transduction	MAPK signaling pathway	5	1165	0.979302	0.996	ko04010	TCONS_00053968;NM_001001858.2;NM_001030962.3;NM_001199447.2;XM_015282087.2	K04437+K04381+K04729+K05465+K04415
Organismal Systems	Endocrine system	GnRH signaling pathway	1	463	0.984418	0.996	ko04912	XM_025149124.1	K05871
Organismal Systems	Nervous system	Retrograde endocannabinoid signaling	1	471	0.985513	0.996	ko04723	XM_015291508.2	K04538
Genetic Information Processing	Translation	RNA transport	1	474	0.985903	0.996	ko03013	XM_015275969.2	K14296
Organismal Systems	Nervous system	Dopaminergic synapse	1	509	0.989754	0.996	ko04728	XM_015291508.2	K04538
Metabolism	Global and overview maps	Metabolic pathways	21	3635	0.991742	0.996	ko01100	TCONS_00051440;TCONS_00066414;TCONS_00080114;NM_001030728.1;NM_001031059.2;NM_001099351.3;NM_204212.1;NM_204635.1;NM_204722.1;NM_204961.1;XM_015275716.2;XM_015277553.2;XM_015277940.2;XM_015281399.2;XM_015284945.2;XM_015286076.2;XM_015292519.2;XM_015296888.2;XM_025143978.1;XM_025150558.1;XM_025153348.1	K13499+K01920+K01231+K03462+K01097+K03334+K00844+K00515+K02154+K13241+K03462+K00323+K15728+K00731+K13809+K02154+K00515+K00922+K01081+K02154+K00922
Organismal Systems	Circulatory system	Adrenergic signaling in cardiomyocytes	1	599	0.995502	0.996	ko04261	TCONS_00064051	K02649
Organismal Systems	Endocrine system	Oxytocin signaling pathway	1	616	0.996151	0.996	ko04921	XM_015277932.2	K04514
XR_003073778.1	Other
XR_001466197.1	Intergenic LncRNAs
XR_003071521.1	Bidirectional LncRNAs
XR_003071512.1	Sense LncRNAs
XR_003074354.1	Bidirectional LncRNAs
XR_003074242.1	Other
XR_211607.3	Intergenic LncRNAs
XR_003075302.1	Sense LncRNAs
XR_001468762.2	Sense LncRNAs
XR_003073469.1	Bidirectional LncRNAs
XR_003074177.1	Intergenic LncRNAs
XR_003077474.1	Intergenic LncRNAs
XR_001467672.2	Intergenic LncRNAs
XR_003075157.1	Bidirectional LncRNAs
XR_003076109.1	Sense LncRNAs
XR_003073208.1	Bidirectional LncRNAs
XR_003076082.1	Intergenic LncRNAs
XR_210506.3	Intergenic LncRNAs
XR_003071483.1	Sense LncRNAs
XR_003073165.1	Intergenic LncRNAs
XR_001464962.2	Bidirectional LncRNAs
XR_003073024.1	Intergenic LncRNAs
XR_001466597.2	Intergenic LncRNAs
XR_001468155.2	Intergenic LncRNAs
XR_003075507.1	Bidirectional LncRNAs
XR_003077602.1	Sense LncRNAs
XR_001468315.1	Bidirectional LncRNAs
XR_003075250.1	Other
XR_001465157.2	Bidirectional LncRNAs
XR_003074989.1	Intergenic LncRNAs
XR_001469604.1	Sense LncRNAs
XR_003077018.1	Intergenic LncRNAs
XR_003075387.1	Intergenic LncRNAs
XR_001464800.2	Intergenic LncRNAs
XR_003074324.1	Intergenic LncRNAs
XR_003072948.1	Other
XR_001463761.1	Intergenic LncRNAs
XR_003074798.1	Bidirectional LncRNAs
XR_003076696.1	Sense LncRNAs
XR_001465684.2	Sense LncRNAs
XR_003072406.1	Intergenic LncRNAs
XR_003075160.1	Sense LncRNAs
XR_001469356.2	Other
XR_001466750.2	Intergenic LncRNAs
XR_003073877.1	Sense LncRNAs
XR_001465031.2	Intergenic LncRNAs
XR_001464034.2	Intergenic LncRNAs
XR_003076710.1	Intergenic LncRNAs
XR_003075374.1	Sense LncRNAs
XR_001464585.2	Intergenic LncRNAs
XR_003072984.1	Intergenic LncRNAs
XR_003073668.1	Intergenic LncRNAs
XR_001463847.2	Sense LncRNAs
XR_003072304.1	Bidirectional LncRNAs
XR_003075674.1	Bidirectional LncRNAs
XR_001463808.2	Sense LncRNAs
XR_003073694.1	Intergenic LncRNAs
XR_001470121.2	Intergenic LncRNAs
XR_001465138.2	Intergenic LncRNAs
XR_003076171.1	Intergenic LncRNAs
XR_003075361.1	Sense LncRNAs
XR_003074825.1	Sense LncRNAs
XR_003071529.1	Sense LncRNAs
XR_001465844.2	Bidirectional LncRNAs
XR_003074575.1	Intergenic LncRNAs
XR_001468409.2	Intergenic LncRNAs
XR_001463247.2	Sense LncRNAs
XR_001466285.2	Intergenic LncRNAs
XR_001466574.2	Sense LncRNAs
XR_003077855.1	Other
XR_001463610.2	Intergenic LncRNAs
XR_003076662.1	Sense LncRNAs
NR_036667.1	Bidirectional LncRNAs
XR_003074791.1	Intergenic LncRNAs
XR_003073956.1	Sense LncRNAs
XR_003072719.1	Sense LncRNAs
XR_003077702.1	Sense LncRNAs
XR_003071992.1	Intergenic LncRNAs
XR_001467461.2	Sense LncRNAs
XR_003077316.1	Intergenic LncRNAs
XR_003075001.1	Sense LncRNAs
XR_003072941.1	Other
XR_001469955.1	Bidirectional LncRNAs
XR_003071300.1	Sense LncRNAs
XR_001467618.2	Bidirectional LncRNAs
XR_001468316.2	Sense LncRNAs
XR_001464503.2	Bidirectional LncRNAs
XR_003073373.1	Intergenic LncRNAs
XR_213814.3	Sense LncRNAs
XR_003075149.1	Bidirectional LncRNAs
XR_003073119.1	Other
XR_003077111.1	Bidirectional LncRNAs
XR_003071710.1	Sense LncRNAs
XR_001465751.2	Intergenic LncRNAs
XR_003076145.1	Sense LncRNAs
XR_003077446.1	Intergenic LncRNAs
XR_003074176.1	Sense LncRNAs
XR_003073655.1	Sense LncRNAs
XR_001463941.2	Intergenic LncRNAs
XR_001468147.2	Bidirectional LncRNAs
XR_003072716.1	Other
XR_003077502.1	Sense LncRNAs
XR_212600.3	Bidirectional LncRNAs
XR_003073354.1	Intergenic LncRNAs
XR_001471544.2	Bidirectional LncRNAs
XR_212472.3	Sense LncRNAs
XR_001470923.2	Sense LncRNAs
XR_003073316.1	Bidirectional LncRNAs
XR_003072826.1	Other
XR_003072908.1	Other
XR_003073381.1	Intergenic LncRNAs
XR_001465837.2	Intergenic LncRNAs
XR_001467390.2	Bidirectional LncRNAs
XR_001469717.2	Sense LncRNAs
XR_003076559.1	Sense LncRNAs
XR_003074058.1	Intergenic LncRNAs
XR_001468618.2	Intergenic LncRNAs
XR_001469420.1	Sense LncRNAs
XR_003074895.1	Intergenic LncRNAs
XR_001465961.2	Intergenic LncRNAs
XR_001463848.2	Sense LncRNAs
XR_001469181.2	Intergenic LncRNAs
XR_003074822.1	Sense LncRNAs
XR_003072011.1	Intergenic LncRNAs
XR_003072920.1	Other
XR_003073597.1	Intergenic LncRNAs
XR_003076677.1	Bidirectional LncRNAs
XR_001464907.2	Intergenic LncRNAs
XR_003071471.1	Sense LncRNAs
XR_003075006.1	Intergenic LncRNAs
XR_001464164.2	Intergenic LncRNAs
XR_001465957.2	Sense LncRNAs
XR_001465292.2	Sense LncRNAs
XR_001467378.2	Sense LncRNAs
XR_003076175.1	Intergenic LncRNAs
XR_001463662.2	Intergenic LncRNAs
XR_003076451.1	Sense LncRNAs
XR_001469344.2	Sense LncRNAs
XR_001462408.2	Intergenic LncRNAs
XR_001469639.2	Intergenic LncRNAs
XR_001468576.2	Intergenic LncRNAs
XR_001466464.2	Intergenic LncRNAs
XR_001467048.2	Bidirectional LncRNAs
XR_003075127.1	Sense LncRNAs
XR_001469429.2	Bidirectional LncRNAs
XR_003075316.1	Sense LncRNAs
XR_003071670.1	Bidirectional LncRNAs
XR_003077790.1	Other
XR_001465466.2	Sense LncRNAs
XR_001466717.2	Sense LncRNAs
XR_003077432.1	Sense LncRNAs
XR_003074594.1	Intergenic LncRNAs
XR_003076252.1	Bidirectional LncRNAs
XR_001470086.2	Sense LncRNAs
XR_003077703.1	Sense LncRNAs
XR_003074520.1	Sense LncRNAs
XR_001468387.1	Other
XR_001467923.2	Sense LncRNAs
XR_001464757.2	Bidirectional LncRNAs
XR_001465256.2	Bidirectional LncRNAs
XR_001464357.2	Intergenic LncRNAs
XR_213356.3	Intergenic LncRNAs
XR_003073025.1	Intergenic LncRNAs
XR_003074848.1	Sense LncRNAs
XR_003074844.1	Sense LncRNAs
XR_001464111.1	Intergenic LncRNAs
XR_001466858.2	Intergenic LncRNAs
XR_003073283.1	Intergenic LncRNAs
XR_003077715.1	Sense LncRNAs
XR_003072656.1	Bidirectional LncRNAs
XR_001470456.2	Intergenic LncRNAs
XR_001468777.1	Intergenic LncRNAs
XR_003077282.1	Intergenic LncRNAs
XR_003075114.1	Bidirectional LncRNAs
XR_001466903.2	Other
XR_001466273.2	Sense LncRNAs
XR_003075457.1	Intergenic LncRNAs
XR_003072441.1	Intergenic LncRNAs
XR_001464228.2	Bidirectional LncRNAs
XR_003072281.1	Bidirectional LncRNAs
XR_003077673.1	Sense LncRNAs
XR_003072166.1	Intergenic LncRNAs
XR_003072996.1	Sense LncRNAs
XR_211068.3	Intergenic LncRNAs
XR_003074852.1	Sense LncRNAs
XR_003075346.1	Bidirectional LncRNAs
XR_003072446.1	Intergenic LncRNAs
XR_001463546.2	Intergenic LncRNAs
XR_001467889.2	Intergenic LncRNAs
XR_003076290.1	Other
XR_003077712.1	Sense LncRNAs
XR_001466757.2	Bidirectional LncRNAs
XR_211577.3	Intergenic LncRNAs
XR_003076185.1	Intergenic LncRNAs
XR_003075782.1	Intergenic LncRNAs
XR_003074392.1	Intergenic LncRNAs
XR_001469659.2	Sense LncRNAs
XR_001467291.2	Intergenic LncRNAs
XR_003074839.1	Intergenic LncRNAs
XR_003075434.1	Intergenic LncRNAs
XR_003073232.1	Intergenic LncRNAs
XR_001470013.2	Intergenic LncRNAs
XR_001467878.2	Bidirectional LncRNAs
XR_003073457.1	Intergenic LncRNAs
XR_001469137.2	Sense LncRNAs
XR_001470621.2	Intergenic LncRNAs
XR_003076663.1	Intergenic LncRNAs
XR_001469204.1	Intergenic LncRNAs
XR_003075918.1	Sense LncRNAs
XR_003071928.1	Intergenic LncRNAs
XR_001467157.2	Sense LncRNAs
XR_001467284.2	Intergenic LncRNAs
XR_003075288.1	Sense LncRNAs
XR_003072465.1	Intergenic LncRNAs
XR_001466335.2	Intergenic LncRNAs
XR_003077434.1	Sense LncRNAs
XR_001468740.2	Sense LncRNAs
XR_003076180.1	Intergenic LncRNAs
XR_001465976.2	Other
XR_001464270.2	Sense LncRNAs
XR_003072730.1	Intergenic LncRNAs
XR_003078017.1	Sense LncRNAs
XR_001468646.2	Other
XR_211991.2	Intergenic LncRNAs
XR_003074625.1	Intergenic LncRNAs
XR_001464180.2	Sense LncRNAs
XR_213754.2	Intergenic LncRNAs
XR_003074914.1	Sense LncRNAs
XR_001464914.2	Intergenic LncRNAs
XR_001470567.2	Bidirectional LncRNAs
XR_003076306.1	Other
XR_003077760.1	Bidirectional LncRNAs
XR_001468609.2	Intergenic LncRNAs
XR_001468757.2	Sense LncRNAs
XR_001466203.2	Sense LncRNAs
XR_003075142.1	Sense LncRNAs
XR_003077362.1	Bidirectional LncRNAs
XR_003072628.1	Sense LncRNAs
XR_001470585.2	Intergenic LncRNAs
XR_001465249.2	Sense LncRNAs
XR_001468867.2	Sense LncRNAs
XR_003075939.1	Sense LncRNAs
XR_003075906.1	Sense LncRNAs
XR_003076350.1	Sense LncRNAs
XR_003075921.1	Intergenic LncRNAs
XR_003077725.1	Intergenic LncRNAs
XR_003071320.1	Sense LncRNAs
XR_213890.3	Bidirectional LncRNAs
XR_001461873.2	Intergenic LncRNAs
XR_001464181.2	Sense LncRNAs
XR_001466539.2	Intergenic LncRNAs
XR_210491.3	Intergenic LncRNAs
XR_001463291.2	Sense LncRNAs
XR_001462671.2	Intergenic LncRNAs
XR_003073297.1	Bidirectional LncRNAs
XR_001463519.2	Intergenic LncRNAs
XR_003075671.1	Bidirectional LncRNAs
XR_001467259.2	Intergenic LncRNAs
XR_001469847.2	Bidirectional LncRNAs
XR_003076132.1	Sense LncRNAs
XR_001464972.2	Sense LncRNAs
XR_003077107.1	Intergenic LncRNAs
XR_001464009.2	Other
XR_003075247.1	Sense LncRNAs
XR_003075253.1	Sense LncRNAs
XR_001465112.2	Sense LncRNAs
XR_003072744.1	Intergenic LncRNAs
XR_001464839.2	Sense LncRNAs
XR_001467647.2	Intergenic LncRNAs
XR_001464828.1	Intergenic LncRNAs
XR_003075148.1	Bidirectional LncRNAs
XR_003073739.1	Intergenic LncRNAs
XR_001465093.2	Sense LncRNAs
XR_003075169.1	Sense LncRNAs
XR_003071688.1	Other
XR_001466434.2	Bidirectional LncRNAs
XR_003075873.1	Intergenic LncRNAs
XR_001465800.1	Intergenic LncRNAs
XR_003075728.1	Sense LncRNAs
XR_001463273.2	Sense LncRNAs
XR_001465151.2	Sense LncRNAs
XR_001470183.2	Intergenic LncRNAs
XR_003072276.1	Intergenic LncRNAs
XR_001463312.2	Intergenic LncRNAs
XR_001468624.2	Sense LncRNAs
XR_003076637.1	Bidirectional LncRNAs
XR_001461720.2	Bidirectional LncRNAs
XR_003074823.1	Sense LncRNAs
XR_001463299.2	Intergenic LncRNAs
XR_001470589.2	Intergenic LncRNAs
XR_003077291.1	Intergenic LncRNAs
XR_001466667.2	Intergenic LncRNAs
XR_003074937.1	Sense LncRNAs
XR_001468445.2	Bidirectional LncRNAs
XR_003075115.1	Other
XR_001469952.2	Bidirectional LncRNAs
XR_001470036.1	Intergenic LncRNAs
XR_003073277.1	Intergenic LncRNAs
XR_003074504.1	Intergenic LncRNAs
XR_001468299.2	Intergenic LncRNAs
XR_001469834.2	Sense LncRNAs
XR_001464512.2	Bidirectional LncRNAs
XR_001463929.1	Intergenic LncRNAs
XR_001463209.1	Intergenic LncRNAs
XR_003074882.1	Intergenic LncRNAs
XR_003077837.1	Intergenic LncRNAs
XR_003075063.1	Sense LncRNAs
XR_001467275.2	Intergenic LncRNAs
XR_001468856.2	Intergenic LncRNAs
XR_003071314.1	Sense LncRNAs
XR_001464526.2	Intergenic LncRNAs
XR_001469169.2	Sense LncRNAs
XR_003075735.1	Intergenic LncRNAs
XR_210531.3	Bidirectional LncRNAs
XR_003075453.1	Intergenic LncRNAs
XR_003076983.1	Bidirectional LncRNAs
XR_003073044.1	Intergenic LncRNAs
XR_001468885.2	Intergenic LncRNAs
XR_003071674.1	Intergenic LncRNAs
XR_001465851.2	Sense LncRNAs
XR_001465688.2	Intergenic LncRNAs
XR_003075804.1	Bidirectional LncRNAs
XR_001464653.2	Bidirectional LncRNAs
XR_003072070.1	Other
XR_003075850.1	Intergenic LncRNAs
XR_003071270.1	Intergenic LncRNAs
XR_003075963.1	Intergenic LncRNAs
XR_001465787.2	Sense LncRNAs
XR_001465071.2	Intergenic LncRNAs
XR_003077455.1	Sense LncRNAs
XR_001463401.2	Sense LncRNAs
XR_003072370.1	Intergenic LncRNAs
XR_001465217.2	Intergenic LncRNAs
XR_001467846.2	Intergenic LncRNAs
XR_003072938.1	Other
XR_003071993.1	Intergenic LncRNAs
XR_003072788.1	Intergenic LncRNAs
XR_001469319.2	Bidirectional LncRNAs
XR_003072344.1	Bidirectional LncRNAs
XR_001469736.2	Sense LncRNAs
XR_001467735.2	Sense LncRNAs
XR_001464667.2	Bidirectional LncRNAs
XR_001468139.2	Bidirectional LncRNAs
XR_001462296.2	Intergenic LncRNAs
XR_003076750.1	Intergenic LncRNAs
XR_001464072.2	Intergenic LncRNAs
XR_001471472.2	Bidirectional LncRNAs
XR_003072640.1	Intergenic LncRNAs
XR_001466385.1	Intergenic LncRNAs
XR_003072630.1	Sense LncRNAs
XR_001468431.2	Sense LncRNAs
XR_003076809.1	Bidirectional LncRNAs
XR_001465811.2	Sense LncRNAs
XR_001470885.2	Intergenic LncRNAs
XR_001468585.2	Intergenic LncRNAs
XR_003074383.1	Intergenic LncRNAs
XR_003072159.1	Intergenic LncRNAs
XR_003071756.1	Sense LncRNAs
XR_001466418.2	Intergenic LncRNAs
XR_003074165.1	Intergenic LncRNAs
XR_003074860.1	Sense LncRNAs
XR_003074314.1	Intergenic LncRNAs
XR_003073727.1	Intergenic LncRNAs
XR_003076393.1	Sense LncRNAs
XR_001463230.2	Intergenic LncRNAs
XR_211245.3	Intergenic LncRNAs
XR_003074374.1	Sense LncRNAs
XR_001465183.2	Other
XR_003074781.1	Sense LncRNAs
XR_003076745.1	Intergenic LncRNAs
XR_003071571.1	Sense LncRNAs
XR_003074507.1	Intergenic LncRNAs
XR_001467212.2	Sense LncRNAs
XR_001466487.2	Sense LncRNAs
XR_001465950.1	Other
XR_003074774.1	Intergenic LncRNAs
XR_001469722.2	Sense LncRNAs
XR_003077030.1	Sense LncRNAs
XR_003076402.1	Sense LncRNAs
XR_003071156.1	Sense LncRNAs
XR_001466371.2	Sense LncRNAs
XR_001465345.2	Sense LncRNAs
XR_001466477.2	Intergenic LncRNAs
XR_003075652.1	Bidirectional LncRNAs
XR_003074333.1	Bidirectional LncRNAs
XR_001464284.1	Sense LncRNAs
XR_003076980.1	Intergenic LncRNAs
XR_210214.3	Intergenic LncRNAs
XR_003074652.1	Sense LncRNAs
XR_003073429.1	Sense LncRNAs
XR_003075329.1	Bidirectional LncRNAs
XR_001470370.2	Sense LncRNAs
XR_001470258.2	Sense LncRNAs
XR_001468065.2	Bidirectional LncRNAs
XR_003076422.1	Other
XR_003077361.1	Intergenic LncRNAs
XR_003072067.1	Intergenic LncRNAs
XR_003077414.1	Intergenic LncRNAs
XR_003073374.1	Intergenic LncRNAs
XR_003076377.1	Sense LncRNAs
XR_003076245.1	Sense LncRNAs
XR_003071922.1	Intergenic LncRNAs
XR_003074906.1	Intergenic LncRNAs
XR_001463939.2	Sense LncRNAs
XR_003076120.1	Intergenic LncRNAs
XR_003072966.1	Sense LncRNAs
XR_212663.3	Intergenic LncRNAs
XR_003073121.1	Intergenic LncRNAs
XR_001467175.2	Sense LncRNAs
XR_003074466.1	Sense LncRNAs
XR_003074915.1	Sense LncRNAs
XR_003072300.1	Other
XR_001467263.1	Bidirectional LncRNAs
XR_003074778.1	Sense LncRNAs
XR_003072002.1	Intergenic LncRNAs
XR_003074869.1	Sense LncRNAs
XR_003075384.1	Sense LncRNAs
XR_003075119.1	Sense LncRNAs
XR_003077689.1	Sense LncRNAs
XR_003075118.1	Other
XR_001468566.2	Sense LncRNAs
XR_001466165.1	Intergenic LncRNAs
XR_003075707.1	Intergenic LncRNAs
XR_003074335.1	Bidirectional LncRNAs
XR_001466242.2	Intergenic LncRNAs
XR_001465762.1	Bidirectional LncRNAs
XR_001471119.2	Intergenic LncRNAs
XR_001467913.2	Bidirectional LncRNAs
XR_003071836.1	Sense LncRNAs
XR_003072871.1	Other
XR_003072161.1	Sense LncRNAs
XR_211033.3	Bidirectional LncRNAs
XR_001464967.2	Intergenic LncRNAs
XR_001468706.2	Intergenic LncRNAs
XR_003076775.1	Intergenic LncRNAs
XR_003077222.1	Intergenic LncRNAs
XR_001465948.2	Intergenic LncRNAs
XR_001470072.2	Sense LncRNAs
XR_001467941.2	Intergenic LncRNAs
XR_001468170.2	Intergenic LncRNAs
XR_001465364.2	Bidirectional LncRNAs
XR_003072428.1	Intergenic LncRNAs
XR_003071470.1	Sense LncRNAs
XR_003077981.1	Bidirectional LncRNAs
XR_211104.3	Sense LncRNAs
XR_001467318.2	Intergenic LncRNAs
XR_001466312.2	Sense LncRNAs
XR_001468512.2	Sense LncRNAs
XR_001463595.2	Intergenic LncRNAs
XR_003076487.1	Bidirectional LncRNAs
XR_001467759.2	Intergenic LncRNAs
XR_003076118.1	Bidirectional LncRNAs
XR_003073804.1	Sense LncRNAs
XR_001470180.2	Bidirectional LncRNAs
XR_001470485.1	Intergenic LncRNAs
XR_001470443.2	Intergenic LncRNAs
XR_003074067.1	Intergenic LncRNAs
XR_003074295.1	Intergenic LncRNAs
XR_001469641.2	Intergenic LncRNAs
XR_003077730.1	Sense LncRNAs
XR_001463413.2	Bidirectional LncRNAs
XR_001468708.1	Bidirectional LncRNAs
XR_003077172.1	Bidirectional LncRNAs
XR_001468667.2	Sense LncRNAs
XR_211053.3	Bidirectional LncRNAs
XR_003075491.1	Intergenic LncRNAs
XR_003073245.1	Intergenic LncRNAs
XR_001466972.2	Intergenic LncRNAs
XR_003075501.1	Intergenic LncRNAs
XR_003077691.1	Sense LncRNAs
XR_001463274.2	Sense LncRNAs
XR_001470610.2	Bidirectional LncRNAs
XR_001464288.2	Sense LncRNAs
XR_003076296.1	Other
XR_003071528.1	Sense LncRNAs
XR_003075261.1	Intergenic LncRNAs
XR_003071526.1	Bidirectional LncRNAs
XR_003074147.1	Intergenic LncRNAs
XR_001467150.2	Sense LncRNAs
XR_001465047.2	Intergenic LncRNAs
XR_001467858.2	Sense LncRNAs
XR_001466715.2	Intergenic LncRNAs
XR_001470455.2	Bidirectional LncRNAs
XR_003075502.1	Sense LncRNAs
XR_001467700.2	Intergenic LncRNAs
XR_003071747.1	Sense LncRNAs
XR_003076085.1	Sense LncRNAs
XR_003075767.1	Intergenic LncRNAs
XR_001468020.2	Intergenic LncRNAs
XR_001463424.1	Other
XR_001468970.1	Sense LncRNAs
XR_003071058.1	Sense LncRNAs
XR_001466528.2	Sense LncRNAs
XR_003072340.1	Intergenic LncRNAs
XR_003076953.1	Sense LncRNAs
XR_003074353.1	Bidirectional LncRNAs
XR_001465652.2	Intergenic LncRNAs
XR_211038.3	Bidirectional LncRNAs
XR_003076938.1	Intergenic LncRNAs
XR_001463394.2	Intergenic LncRNAs
XR_001463951.2	Bidirectional LncRNAs
XR_001463905.2	Sense LncRNAs
XR_001470223.2	Intergenic LncRNAs
XR_003077475.1	Sense LncRNAs
XR_003074934.1	Sense LncRNAs
XR_001464129.2	Sense LncRNAs
XR_001463957.2	Sense LncRNAs
XR_001462445.2	Other
XR_003077119.1	Sense LncRNAs
XR_001470205.2	Intergenic LncRNAs
XR_003074563.1	Intergenic LncRNAs
XR_003072252.1	Sense LncRNAs
XR_003073278.1	Other
XR_001467801.2	Sense LncRNAs
XR_003073765.1	Intergenic LncRNAs
XR_003077515.1	Intergenic LncRNAs
XR_003072407.1	Intergenic LncRNAs
XR_003076760.1	Intergenic LncRNAs
XR_001465273.2	Sense LncRNAs
XR_003077706.1	Intergenic LncRNAs
XR_001469409.2	Intergenic LncRNAs
XR_003071425.1	Intergenic LncRNAs
XR_001463567.2	Sense LncRNAs
XR_003073299.1	Sense LncRNAs
XR_003073079.1	Sense LncRNAs
XR_001464695.2	Intergenic LncRNAs
XR_003076383.1	Intergenic LncRNAs
XR_001467701.2	Intergenic LncRNAs
XR_003075692.1	Intergenic LncRNAs
XR_001465451.1	Intergenic LncRNAs
XR_001467739.2	Intergenic LncRNAs
XR_003074394.1	Intergenic LncRNAs
XR_001464773.2	Bidirectional LncRNAs
XR_001469187.2	Other
XR_001466545.2	Sense LncRNAs
XR_001470133.2	Sense LncRNAs
XR_003075037.1	Sense LncRNAs
XR_003077498.1	Intergenic LncRNAs
XR_001469982.2	Sense LncRNAs
XR_001469899.1	Bidirectional LncRNAs
XR_001468204.2	Sense LncRNAs
XR_001470346.2	Bidirectional LncRNAs
XR_003076103.1	Bidirectional LncRNAs
XR_003073066.1	Intergenic LncRNAs
XR_001467282.2	Intergenic LncRNAs
XR_001464727.2	Intergenic LncRNAs
XR_001464115.2	Sense LncRNAs
XR_003077762.1	Sense LncRNAs
XR_001467949.2	Intergenic LncRNAs
XR_003073466.1	Bidirectional LncRNAs
XR_003076154.1	Bidirectional LncRNAs
XR_003072933.1	Sense LncRNAs
XR_001463549.2	Intergenic LncRNAs
XR_003077411.1	Bidirectional LncRNAs
XR_003072583.1	Sense LncRNAs
XR_001467492.2	Sense LncRNAs
XR_001464804.2	Intergenic LncRNAs
XR_003071321.1	Sense LncRNAs
XR_003071392.1	Intergenic LncRNAs
XR_003074357.1	Bidirectional LncRNAs
XR_003074795.1	Sense LncRNAs
XR_001468839.2	Intergenic LncRNAs
XR_003074326.1	Intergenic LncRNAs
XR_001463952.1	Bidirectional LncRNAs
XR_001468639.2	Sense LncRNAs
XR_003074902.1	Sense LncRNAs
XR_003072983.1	Intergenic LncRNAs
XR_003073076.1	Bidirectional LncRNAs
XR_001469108.2	Intergenic LncRNAs
XR_001462034.2	Other
XR_212137.3	Bidirectional LncRNAs
XR_003074366.1	Sense LncRNAs
XR_001468247.2	Sense LncRNAs
XR_003074236.1	Bidirectional LncRNAs
XR_003071912.1	Intergenic LncRNAs
XR_003075970.1	Intergenic LncRNAs
XR_001466145.2	Intergenic LncRNAs
XR_001464872.2	Sense LncRNAs
XR_003074356.1	Bidirectional LncRNAs
XR_003073377.1	Sense LncRNAs
XR_003076671.1	Intergenic LncRNAs
XR_003071639.1	Other
XR_003077886.1	Sense LncRNAs
XR_001463978.2	Sense LncRNAs
XR_003075159.1	Sense LncRNAs
XR_001464731.2	Bidirectional LncRNAs
XR_003077274.1	Intergenic LncRNAs
XR_003077281.1	Intergenic LncRNAs
XR_001468276.2	Intergenic LncRNAs
XR_003073481.1	Bidirectional LncRNAs
XR_003071742.1	Intergenic LncRNAs
XR_001465876.2	Bidirectional LncRNAs
XR_001466981.2	Bidirectional LncRNAs
XR_003072479.1	Sense LncRNAs
XR_003073085.1	Intergenic LncRNAs
XR_003075036.1	Sense LncRNAs
XR_003076297.1	Other
XR_003072848.1	Other
XR_001465566.2	Bidirectional LncRNAs
XR_001464978.2	Sense LncRNAs
XR_003077607.1	Sense LncRNAs
XR_001463921.2	Intergenic LncRNAs
XR_211374.3	Bidirectional LncRNAs
XR_001469735.2	Sense LncRNAs
XR_001465167.2	Bidirectional LncRNAs
XR_003073284.1	Intergenic LncRNAs
XR_003075478.1	Sense LncRNAs
XR_003073869.1	Sense LncRNAs
XR_210503.3	Sense LncRNAs
XR_213985.3	Intergenic LncRNAs
XR_003074564.1	Intergenic LncRNAs
XR_001465433.2	Sense LncRNAs
XR_003076778.1	Intergenic LncRNAs
XR_001470194.1	Sense LncRNAs
XR_001467276.2	Other
XR_001468796.2	Bidirectional LncRNAs
XR_001466393.2	Sense LncRNAs
XR_001469837.2	Sense LncRNAs
XR_001467146.2	Sense LncRNAs
XR_003072959.1	Sense LncRNAs
XR_003076125.1	Intergenic LncRNAs
XR_003075472.1	Sense LncRNAs
XR_003071647.1	Sense LncRNAs
XR_003075493.1	Intergenic LncRNAs
XR_003075272.1	Sense LncRNAs
XR_001470039.1	Sense LncRNAs
XR_001465826.2	Intergenic LncRNAs
XR_003076302.1	Bidirectional LncRNAs
XR_003074940.1	Bidirectional LncRNAs
XR_003076025.1	Sense LncRNAs
XR_003071360.1	Sense LncRNAs
XR_003074361.1	Other
XR_001466253.2	Sense LncRNAs
XR_003076364.1	Sense LncRNAs
XR_003073725.1	Intergenic LncRNAs
XR_003075715.1	Intergenic LncRNAs
XR_003076531.1	Sense LncRNAs
XR_001468411.2	Intergenic LncRNAs
XR_003077074.1	Intergenic LncRNAs
XR_001466838.2	Sense LncRNAs
XR_001465640.2	Intergenic LncRNAs
XR_003072894.1	Other
XR_003072869.1	Intergenic LncRNAs
XR_001466842.2	Intergenic LncRNAs
XR_003072476.1	Intergenic LncRNAs
XR_003073478.1	Intergenic LncRNAs
XR_003077310.1	Sense LncRNAs
XR_001468944.2	Intergenic LncRNAs
XR_001465015.1	Intergenic LncRNAs
XR_001465798.2	Intergenic LncRNAs
XR_001462555.2	Intergenic LncRNAs
XR_003072911.1	Other
XR_003071129.1	Intergenic LncRNAs
XR_001464073.2	Intergenic LncRNAs
XR_003073502.1	Sense LncRNAs
XR_003076316.1	Other
XR_003074441.1	Bidirectional LncRNAs
XR_003076698.1	Intergenic LncRNAs
XR_001467620.2	Bidirectional LncRNAs
XR_001466502.2	Intergenic LncRNAs
XR_001465214.2	Intergenic LncRNAs
XR_003075265.1	Intergenic LncRNAs
XR_003074243.1	Other
XR_003075685.1	Intergenic LncRNAs
XR_003071259.1	Intergenic LncRNAs
XR_003072542.1	Intergenic LncRNAs
XR_001466214.2	Intergenic LncRNAs
XR_140003.4	Sense LncRNAs
XR_003076754.1	Intergenic LncRNAs
XR_001467935.2	Intergenic LncRNAs
XR_003077791.1	Intergenic LncRNAs
XR_003070993.1	Sense LncRNAs
XR_003077494.1	Intergenic LncRNAs
XR_001467152.2	Sense LncRNAs
XR_003071625.1	Intergenic LncRNAs
XR_001467769.2	Intergenic LncRNAs
XR_001468251.2	Intergenic LncRNAs
XR_001468319.2	Intergenic LncRNAs
XR_001468649.2	Sense LncRNAs
XR_001464465.2	Intergenic LncRNAs
XR_003077562.1	Sense LncRNAs
XR_003078012.1	Intergenic LncRNAs
XR_003073437.1	Intergenic LncRNAs
XR_003073041.1	Intergenic LncRNAs
XR_003074757.1	Sense LncRNAs
XR_003072876.1	Other
XR_003075880.1	Sense LncRNAs
XR_001465186.1	Intergenic LncRNAs
XR_001461830.2	Other
XR_001469303.2	Bidirectional LncRNAs
XR_003072666.1	Sense LncRNAs
XR_003076443.1	Intergenic LncRNAs
XR_003075476.1	Sense LncRNAs
XR_003073928.1	Sense LncRNAs
XR_001468232.2	Intergenic LncRNAs
XR_001470032.2	Intergenic LncRNAs
XR_003075636.1	Intergenic LncRNAs
XR_003071918.1	Intergenic LncRNAs
XR_003074642.1	Bidirectional LncRNAs
XR_003075712.1	Intergenic LncRNAs
XR_003075711.1	Intergenic LncRNAs
XR_003073211.1	Intergenic LncRNAs
XR_003074971.1	Intergenic LncRNAs
XR_211578.3	Intergenic LncRNAs
XR_003074886.1	Bidirectional LncRNAs
XR_001469425.2	Sense LncRNAs
XR_003077142.1	Bidirectional LncRNAs
XR_003073060.1	Intergenic LncRNAs
XR_001469403.2	Sense LncRNAs
XR_003076170.1	Sense LncRNAs
XR_003073606.1	Sense LncRNAs
XR_003074453.1	Intergenic LncRNAs
XR_001464211.2	Sense LncRNAs
XR_001466841.2	Sense LncRNAs
XR_001470147.2	Sense LncRNAs
XR_003077314.1	Sense LncRNAs
XR_003077369.1	Intergenic LncRNAs
XR_001468472.2	Intergenic LncRNAs
XR_003075724.1	Intergenic LncRNAs
XR_001468729.1	Bidirectional LncRNAs
XR_001465760.2	Sense LncRNAs
XR_001466478.2	Intergenic LncRNAs
XR_003071422.1	Intergenic LncRNAs
XR_003073978.1	Intergenic LncRNAs
XR_001467085.2	Sense LncRNAs
XR_001469505.2	Sense LncRNAs
XR_003072448.1	Sense LncRNAs
XR_001463973.2	Intergenic LncRNAs
XR_003075176.1	Intergenic LncRNAs
XR_003073454.1	Other
XR_003072957.1	Intergenic LncRNAs
XR_001463965.2	Intergenic LncRNAs
XR_001468314.2	Other
XR_001464280.2	Intergenic LncRNAs
XR_003071991.1	Intergenic LncRNAs
XR_001465524.2	Intergenic LncRNAs
XR_001464414.2	Bidirectional LncRNAs
XR_001466665.2	Intergenic LncRNAs
XR_003072882.1	Other
XR_001466534.2	Sense LncRNAs
XR_003072351.1	Intergenic LncRNAs
XR_003077514.1	Sense LncRNAs
XR_003074066.1	Intergenic LncRNAs
XR_001468875.2	Intergenic LncRNAs
XR_001465294.2	Intergenic LncRNAs
XR_001469849.2	Intergenic LncRNAs
XR_001466509.2	Bidirectional LncRNAs
XR_001465170.2	Other
XR_003071573.1	Sense LncRNAs
XR_001469685.1	Sense LncRNAs
XR_003073633.1	Intergenic LncRNAs
XR_212240.3	Intergenic LncRNAs
XR_003077110.1	Sense LncRNAs
XR_003073603.1	Sense LncRNAs
XR_001464168.2	Intergenic LncRNAs
XR_003076982.1	Bidirectional LncRNAs
XR_003072915.1	Other
XR_003071962.1	Sense LncRNAs
XR_001464077.2	Intergenic LncRNAs
XR_003078028.1	Intergenic LncRNAs
XR_003075458.1	Bidirectional LncRNAs
XR_213911.3	Intergenic LncRNAs
XR_003072191.1	Intergenic LncRNAs
XR_001467241.2	Bidirectional LncRNAs
XR_001466108.2	Intergenic LncRNAs
XR_003076265.1	Sense LncRNAs
XR_003077458.1	Sense LncRNAs
XR_003075321.1	Bidirectional LncRNAs
XR_003072777.1	Sense LncRNAs
XR_001469616.2	Sense LncRNAs
XR_001467960.2	Sense LncRNAs
XR_003073827.1	Sense LncRNAs
XR_003073762.1	Intergenic LncRNAs
XR_001463924.2	Bidirectional LncRNAs
XR_001464969.2	Sense LncRNAs
XR_001463814.2	Intergenic LncRNAs
XR_003076065.1	Bidirectional LncRNAs
XR_003074927.1	Intergenic LncRNAs
XR_001465062.2	Bidirectional LncRNAs
XR_210415.3	Intergenic LncRNAs
XR_003076030.1	Bidirectional LncRNAs
XR_001464788.2	Intergenic LncRNAs
XR_001464293.2	Other
XR_001465231.2	Sense LncRNAs
XR_003072494.1	Intergenic LncRNAs
XR_001469049.1	Sense LncRNAs
XR_001463245.2	Sense LncRNAs
XR_001463255.2	Sense LncRNAs
XR_003073799.1	Sense LncRNAs
XR_003076449.1	Sense LncRNAs
XR_003072843.1	Other
XR_003073471.1	Intergenic LncRNAs
XR_001466045.2	Bidirectional LncRNAs
XR_001468612.2	Intergenic LncRNAs
XR_001468048.2	Sense LncRNAs
XR_001468345.2	Bidirectional LncRNAs
XR_001463772.2	Sense LncRNAs
XR_001468799.2	Bidirectional LncRNAs
XR_001469088.2	Intergenic LncRNAs
XR_001465799.2	Intergenic LncRNAs
XR_001466462.2	Intergenic LncRNAs
XR_001469787.2	Sense LncRNAs
XR_003076803.1	Bidirectional LncRNAs
XR_003077288.1	Sense LncRNAs
XR_001463721.2	Intergenic LncRNAs
XR_003071366.1	Intergenic LncRNAs
XR_001466964.2	Bidirectional LncRNAs
XR_003075509.1	Sense LncRNAs
XR_003072075.1	Sense LncRNAs
XR_001469414.2	Intergenic LncRNAs
XR_003076198.1	Intergenic LncRNAs
XR_001469592.2	Intergenic LncRNAs
XR_001467172.2	Sense LncRNAs
XR_001464714.2	Intergenic LncRNAs
XR_001463809.2	Sense LncRNAs
XR_001469014.2	Sense LncRNAs
XR_003074372.1	Intergenic LncRNAs
XR_003076548.1	Bidirectional LncRNAs
XR_003071155.1	Sense LncRNAs
XR_001463938.2	Bidirectional LncRNAs
XR_001467178.2	Intergenic LncRNAs
XR_001470237.1	Sense LncRNAs
XR_001468882.2	Sense LncRNAs
XR_003071280.1	Sense LncRNAs
XR_003072039.1	Sense LncRNAs
XR_003071522.1	Sense LncRNAs
XR_003072165.1	Intergenic LncRNAs
XR_001466405.2	Intergenic LncRNAs
XR_003074591.1	Intergenic LncRNAs
XR_003073495.1	Sense LncRNAs
XR_001463758.2	Sense LncRNAs
XR_003071627.1	Intergenic LncRNAs
XR_003071648.1	Sense LncRNAs
XR_001466853.2	Intergenic LncRNAs
XR_001467589.2	Bidirectional LncRNAs
XR_001464942.1	Other
XR_001465723.2	Intergenic LncRNAs
XR_003072449.1	Intergenic LncRNAs
XR_001465060.2	Sense LncRNAs
XR_003071744.1	Intergenic LncRNAs
XR_001469327.2	Intergenic LncRNAs
XR_001465997.2	Intergenic LncRNAs
XR_001468214.2	Intergenic LncRNAs
XR_003074830.1	Sense LncRNAs
XR_001469305.2	Bidirectional LncRNAs
XR_001470435.2	Sense LncRNAs
XR_003076746.1	Intergenic LncRNAs
XR_003073244.1	Intergenic LncRNAs
XR_003072012.1	Intergenic LncRNAs
XR_001466311.2	Sense LncRNAs
XR_001469332.2	Sense LncRNAs
XR_003072000.1	Intergenic LncRNAs
XR_003075375.1	Sense LncRNAs
XR_001464381.2	Sense LncRNAs
XR_001467314.2	Bidirectional LncRNAs
XR_001467760.1	Sense LncRNAs
XR_001469881.2	Bidirectional LncRNAs
XR_001466653.2	Sense LncRNAs
XR_003073760.1	Sense LncRNAs
XR_003071780.1	Intergenic LncRNAs
XR_003073465.1	Bidirectional LncRNAs
XR_001464761.2	Bidirectional LncRNAs
XR_003071456.1	Intergenic LncRNAs
XR_001468308.2	Intergenic LncRNAs
XR_003075284.1	Sense LncRNAs
XR_001464093.2	Bidirectional LncRNAs
XR_003072526.1	Intergenic LncRNAs
XR_001466423.2	Sense LncRNAs
XR_001467888.1	Intergenic LncRNAs
XR_003071070.1	Intergenic LncRNAs
XR_003071247.1	Intergenic LncRNAs
XR_001467395.2	Bidirectional LncRNAs
XR_003077759.1	Bidirectional LncRNAs
XR_001463402.2	Intergenic LncRNAs
XR_001465243.1	Other
XR_001468943.2	Sense LncRNAs
XR_211288.3	Intergenic LncRNAs
XR_003073876.1	Sense LncRNAs
XR_003075239.1	Bidirectional LncRNAs
XR_003073132.1	Intergenic LncRNAs
XR_003071658.1	Sense LncRNAs
XR_001466856.2	Sense LncRNAs
XR_003071880.1	Sense LncRNAs
XR_210602.3	Sense LncRNAs
XR_001462354.2	Intergenic LncRNAs
XR_003074152.1	Intergenic LncRNAs
XR_003077247.1	Sense LncRNAs
XR_001470193.2	Intergenic LncRNAs
XR_003076685.1	Sense LncRNAs
XR_001470477.2	Sense LncRNAs
XR_003075408.1	Intergenic LncRNAs
XR_003075100.1	Intergenic LncRNAs
XR_001471159.2	Bidirectional LncRNAs
XR_003074442.1	Sense LncRNAs
XR_003077368.1	Intergenic LncRNAs
XR_003078009.1	Intergenic LncRNAs
XR_001465884.2	Intergenic LncRNAs
XR_001469048.1	Sense LncRNAs
XR_003075881.1	Intergenic LncRNAs
XR_003074899.1	Sense LncRNAs
XR_003074285.1	Intergenic LncRNAs
XR_003073163.1	Intergenic LncRNAs
XR_003076216.1	Intergenic LncRNAs
XR_003074450.1	Sense LncRNAs
XR_003072657.1	Sense LncRNAs
XR_001461857.2	Intergenic LncRNAs
XR_003072878.1	Other
XR_001467257.2	Intergenic LncRNAs
XR_003073230.1	Intergenic LncRNAs
XR_001465417.2	Intergenic LncRNAs
XR_001468140.2	Bidirectional LncRNAs
XR_003077117.1	Bidirectional LncRNAs
XR_211992.3	Intergenic LncRNAs
XR_001467843.2	Intergenic LncRNAs
XR_003077376.1	Intergenic LncRNAs
XR_003071448.1	Intergenic LncRNAs
NR_131198.1	Sense LncRNAs
XR_003074873.1	Intergenic LncRNAs
XR_001464700.2	Intergenic LncRNAs
XR_003074349.1	Bidirectional LncRNAs
XR_001469372.2	Intergenic LncRNAs
XR_001465682.2	Sense LncRNAs
XR_001465265.2	Bidirectional LncRNAs
XR_003076256.1	Intergenic LncRNAs
XR_003073673.1	Intergenic LncRNAs
XR_001469600.2	Intergenic LncRNAs
XR_003071535.1	Intergenic LncRNAs
XR_003074098.1	Intergenic LncRNAs
XR_003070963.1	Sense LncRNAs
XR_001470262.2	Intergenic LncRNAs
XR_003073889.1	Sense LncRNAs
XR_003075645.1	Bidirectional LncRNAs
XR_003071542.1	Sense LncRNAs
XR_003076057.1	Bidirectional LncRNAs
XR_003072591.1	Other
XR_003072438.1	Intergenic LncRNAs
XR_001469316.2	Bidirectional LncRNAs
XR_001467292.2	Intergenic LncRNAs
XR_003077053.1	Sense LncRNAs
XR_001467681.1	Intergenic LncRNAs
XR_001465308.2	Sense LncRNAs
XR_003073821.1	Intergenic LncRNAs
XR_001465129.2	Sense LncRNAs
XR_003076526.1	Sense LncRNAs
XR_003075561.1	Intergenic LncRNAs
XR_003076978.1	Sense LncRNAs
XR_003076737.1	Intergenic LncRNAs
XR_001468973.2	Sense LncRNAs
XR_001466977.2	Intergenic LncRNAs
XR_003077842.1	Intergenic LncRNAs
XR_001469003.2	Intergenic LncRNAs
XR_003073674.1	Intergenic LncRNAs
XR_001465435.2	Bidirectional LncRNAs
XR_001465903.2	Sense LncRNAs
XR_001465220.2	Intergenic LncRNAs
XR_003073908.1	Intergenic LncRNAs
XR_003072590.1	Intergenic LncRNAs
XR_003074401.1	Intergenic LncRNAs
XR_003071701.1	Intergenic LncRNAs
XR_003075780.1	Sense LncRNAs
XR_001470233.2	Intergenic LncRNAs
XR_003076409.1	Sense LncRNAs
XR_001463948.2	Intergenic LncRNAs
XR_001463756.2	Sense LncRNAs
XR_001466332.2	Intergenic LncRNAs
XR_003072580.1	Sense LncRNAs
XR_003071553.1	Other
XR_001466466.2	Intergenic LncRNAs
XR_001470134.1	Intergenic LncRNAs
XR_001467490.2	Sense LncRNAs
XR_001470383.2	Bidirectional LncRNAs
XR_001470337.2	Intergenic LncRNAs
XR_003072190.1	Intergenic LncRNAs
XR_003071960.1	Sense LncRNAs
XR_003075495.1	Intergenic LncRNAs
XR_001467601.2	Sense LncRNAs
XR_003072095.1	Sense LncRNAs
XR_003077864.1	Sense LncRNAs
XR_001466223.2	Sense LncRNAs
XR_003077849.1	Intergenic LncRNAs
XR_212537.3	Intergenic LncRNAs
XR_210673.3	Sense LncRNAs
XR_003075869.1	Intergenic LncRNAs
XR_003073859.1	Intergenic LncRNAs
XR_003075751.1	Sense LncRNAs
XR_003076421.1	Intergenic LncRNAs
XR_001467281.2	Intergenic LncRNAs
XR_003077986.1	Intergenic LncRNAs
XR_001464267.1	Sense LncRNAs
XR_001469045.2	Sense LncRNAs
XR_003077871.1	Intergenic LncRNAs
XR_001464176.2	Intergenic LncRNAs
XR_001466089.2	Intergenic LncRNAs
XR_003073688.1	Sense LncRNAs
XR_003073047.1	Intergenic LncRNAs
XR_001466854.2	Intergenic LncRNAs
XR_001463182.1	Intergenic LncRNAs
XR_003074378.1	Sense LncRNAs
XR_001463626.2	Sense LncRNAs
XR_001470202.2	Bidirectional LncRNAs
XR_001468289.2	Sense LncRNAs
XR_001462951.2	Bidirectional LncRNAs
XR_003073031.1	Intergenic LncRNAs
XR_001466373.2	Sense LncRNAs
XR_001464641.2	Intergenic LncRNAs
XR_003075096.1	Sense LncRNAs
XR_001467680.1	Intergenic LncRNAs
XR_001465080.1	Intergenic LncRNAs
XR_003074459.1	Bidirectional LncRNAs
XR_001468874.2	Intergenic LncRNAs
XR_003075378.1	Intergenic LncRNAs
XR_001468924.2	Intergenic LncRNAs
XR_001462498.2	Intergenic LncRNAs
XR_001470407.2	Bidirectional LncRNAs
XR_003074782.1	Sense LncRNAs
XR_001468114.2	Sense LncRNAs
XR_003071927.1	Sense LncRNAs
XR_003072118.1	Intergenic LncRNAs
XR_003073049.1	Intergenic LncRNAs
XR_001468797.2	Bidirectional LncRNAs
XR_001470080.2	Sense LncRNAs
XR_001469902.2	Intergenic LncRNAs
XR_001465135.2	Bidirectional LncRNAs
XR_001469500.2	Sense LncRNAs
XR_003073275.1	Intergenic LncRNAs
XR_003072564.1	Intergenic LncRNAs
XR_003073069.1	Intergenic LncRNAs
XR_003071295.1	Bidirectional LncRNAs
XR_001468932.1	Sense LncRNAs
XR_003074010.1	Intergenic LncRNAs
XR_003072951.1	Other
XR_001465947.2	Intergenic LncRNAs
XR_003076713.1	Bidirectional LncRNAs
XR_003077141.1	Bidirectional LncRNAs
XR_003073234.1	Intergenic LncRNAs
XR_001465113.2	Sense LncRNAs
XR_001464718.2	Intergenic LncRNAs
XR_001465081.1	Intergenic LncRNAs
XR_001465017.1	Intergenic LncRNAs
XR_003071390.1	Intergenic LncRNAs
XR_001464282.1	Sense LncRNAs
XR_003072295.1	Other
XR_001463410.2	Intergenic LncRNAs
XR_003075494.1	Intergenic LncRNAs
XR_003077604.1	Sense LncRNAs
XR_001465507.2	Intergenic LncRNAs
XR_003076300.1	Bidirectional LncRNAs
XR_001468688.1	Intergenic LncRNAs
XR_001465267.2	Sense LncRNAs
XR_003074386.1	Sense LncRNAs
XR_003077385.1	Sense LncRNAs
XR_003072390.1	Sense LncRNAs
XR_001466747.2	Intergenic LncRNAs
XR_003071846.1	Other
XR_001466849.2	Sense LncRNAs
XR_001464258.2	Intergenic LncRNAs
XR_001465445.2	Intergenic LncRNAs
XR_003071985.1	Intergenic LncRNAs
XR_001464049.2	Intergenic LncRNAs
XR_001466601.2	Bidirectional LncRNAs
XR_003071879.1	Sense LncRNAs
XR_001466436.1	Bidirectional LncRNAs
XR_001469453.2	Intergenic LncRNAs
XR_003076163.1	Intergenic LncRNAs
XR_001469307.2	Bidirectional LncRNAs
XR_001468073.2	Sense LncRNAs
XR_003074390.1	Intergenic LncRNAs
XR_003074872.1	Intergenic LncRNAs
XR_001468705.1	Intergenic LncRNAs
XR_003073045.1	Intergenic LncRNAs
XR_003075513.1	Sense LncRNAs
XR_003077105.1	Bidirectional LncRNAs
XR_003074880.1	Intergenic LncRNAs
XR_001466598.2	Sense LncRNAs
XR_003074640.1	Bidirectional LncRNAs
XR_003073166.1	Intergenic LncRNAs
XR_001464798.2	Sense LncRNAs
XR_003076166.1	Intergenic LncRNAs
XR_001466378.2	Sense LncRNAs
XR_001466571.2	Sense LncRNAs
XR_001462172.2	Sense LncRNAs
XR_001464670.2	Intergenic LncRNAs
XR_001469326.2	Intergenic LncRNAs
XR_001468447.2	Intergenic LncRNAs
XR_001468745.2	Intergenic LncRNAs
XR_001466797.2	Other
XR_001465810.2	Bidirectional LncRNAs
XR_003075322.1	Intergenic LncRNAs
XR_003073807.1	Sense LncRNAs
XR_001464619.2	Intergenic LncRNAs
XR_003074639.1	Sense LncRNAs
XR_001469229.2	Sense LncRNAs
XR_001470486.1	Intergenic LncRNAs
XR_003072038.1	Sense LncRNAs
XR_003072447.1	Sense LncRNAs
XR_003077372.1	Sense LncRNAs
XR_003071154.1	Sense LncRNAs
XR_003071404.1	Intergenic LncRNAs
XR_001468415.1	Other
XR_001465161.2	Intergenic LncRNAs
XR_001469186.1	Sense LncRNAs
XR_003071549.1	Sense LncRNAs
XR_001465995.2	Intergenic LncRNAs
XR_001464711.2	Intergenic LncRNAs
XR_003073796.1	Other
XR_003073891.1	Bidirectional LncRNAs
XR_003074586.1	Intergenic LncRNAs
XR_003072964.1	Sense LncRNAs
XR_001467755.2	Intergenic LncRNAs
XR_001467472.2	Intergenic LncRNAs
XR_003073750.1	Intergenic LncRNAs
XR_001469731.2	Intergenic LncRNAs
XR_003073652.1	Intergenic LncRNAs
XR_003073428.1	Intergenic LncRNAs
XR_003075449.1	Intergenic LncRNAs
XR_001470028.2	Intergenic LncRNAs
XR_001467479.2	Bidirectional LncRNAs
XR_211254.3	Intergenic LncRNAs
XR_001470075.2	Bidirectional LncRNAs
XR_003071820.1	Sense LncRNAs
XR_003074271.1	Sense LncRNAs
XR_003073740.1	Intergenic LncRNAs
XR_003071782.1	Intergenic LncRNAs
XR_003074329.1	Intergenic LncRNAs
XR_003071910.1	Intergenic LncRNAs
XR_003073759.1	Sense LncRNAs
XR_212246.3	Intergenic LncRNAs
XR_001467525.2	Intergenic LncRNAs
XR_003076759.1	Intergenic LncRNAs
XR_003071023.1	Sense LncRNAs
XR_001469673.2	Sense LncRNAs
XR_003071773.1	Intergenic LncRNAs
XR_001465095.2	Bidirectional LncRNAs
XR_001468707.2	Bidirectional LncRNAs
XR_001468070.2	Intergenic LncRNAs
XR_001463564.2	Bidirectional LncRNAs
XR_001469719.2	Sense LncRNAs
XR_001469346.2	Sense LncRNAs
XR_001464216.1	Intergenic LncRNAs
XR_003072904.1	Other
XR_001464096.2	Bidirectional LncRNAs
XR_003077398.1	Intergenic LncRNAs
XR_003074999.1	Intergenic LncRNAs
XR_003073344.1	Intergenic LncRNAs
XR_001470335.2	Sense LncRNAs
XR_001466184.1	Intergenic LncRNAs
XR_003077277.1	Intergenic LncRNAs
XR_003075446.1	Other
XR_001465506.2	Intergenic LncRNAs
XR_003071691.1	Other
XR_001467419.1	Sense LncRNAs
XR_003077438.1	Intergenic LncRNAs
XR_001469278.2	Other
XR_003074103.1	Intergenic LncRNAs
XR_003072041.1	Sense LncRNAs
XR_001467383.2	Other
XR_003073577.1	Intergenic LncRNAs
XR_003077591.1	Sense LncRNAs
XR_003076665.1	Sense LncRNAs
XR_001463545.2	Intergenic LncRNAs
XR_003074604.1	Intergenic LncRNAs
XR_001468307.2	Intergenic LncRNAs
XR_003077002.1	Sense LncRNAs
XR_003074489.1	Bidirectional LncRNAs
XR_003073150.1	Bidirectional LncRNAs
XR_003076777.1	Intergenic LncRNAs
NR_036668.1	Bidirectional LncRNAs
XR_001465191.2	Bidirectional LncRNAs
XR_003076664.1	Intergenic LncRNAs
XR_003072778.1	Sense LncRNAs
XR_001463314.2	Intergenic LncRNAs
XR_003077412.1	Intergenic LncRNAs
XR_001467588.1	Sense LncRNAs
XR_003073378.1	Sense LncRNAs
XR_001468009.1	Bidirectional LncRNAs
XR_001469328.2	Intergenic LncRNAs
XR_001466904.2	Intergenic LncRNAs
XR_003074376.1	Intergenic LncRNAs
XR_003074658.1	Sense LncRNAs
XR_003072797.1	Intergenic LncRNAs
XR_001464063.2	Intergenic LncRNAs
XR_001466541.2	Sense LncRNAs
XR_001466852.2	Intergenic LncRNAs
XR_003075801.1	Bidirectional LncRNAs
XR_003077433.1	Bidirectional LncRNAs
XR_003077004.1	Sense LncRNAs
XR_001470185.2	Intergenic LncRNAs
XR_001467586.1	Sense LncRNAs
XR_003073073.1	Intergenic LncRNAs
XR_001468831.2	Intergenic LncRNAs
XR_001465320.2	Intergenic LncRNAs
XR_001465551.1	Bidirectional LncRNAs
XR_003074133.1	Sense LncRNAs
XR_003075518.1	Sense LncRNAs
XR_003074124.1	Intergenic LncRNAs
XR_003072751.1	Intergenic LncRNAs
XR_001461833.2	Other
XR_003076213.1	Intergenic LncRNAs
XR_003077969.1	Intergenic LncRNAs
XR_003073811.1	Intergenic LncRNAs
XR_001465797.2	Intergenic LncRNAs
XR_003075342.1	Sense LncRNAs
XR_001463223.2	Sense LncRNAs
XR_003073966.1	Bidirectional LncRNAs
XR_001465131.2	Intergenic LncRNAs
XR_001465492.2	Intergenic LncRNAs
XR_003075116.1	Sense LncRNAs
XR_003074350.1	Bidirectional LncRNAs
XR_001469615.2	Sense LncRNAs
XR_001465761.1	Bidirectional LncRNAs
XR_001463880.2	Other
XR_001469023.2	Intergenic LncRNAs
NR_036657.2	Intergenic LncRNAs
XR_001467123.2	Sense LncRNAs
XR_003077649.1	Intergenic LncRNAs
XR_003074769.1	Bidirectional LncRNAs
XR_003073705.1	Intergenic LncRNAs
XR_001465721.2	Intergenic LncRNAs
XR_003073484.1	Bidirectional LncRNAs
XR_003074988.1	Sense LncRNAs
XR_001470840.2	Other
XR_003071876.1	Sense LncRNAs
XR_003076319.1	Other
XR_001468382.2	Bidirectional LncRNAs
XR_003073918.1	Intergenic LncRNAs
XR_003073819.1	Intergenic LncRNAs
XR_003077555.1	Intergenic LncRNAs
XR_003075647.1	Bidirectional LncRNAs
XR_003073029.1	Intergenic LncRNAs
XR_001466115.2	Intergenic LncRNAs
XR_001464183.1	Intergenic LncRNAs
XR_003073058.1	Intergenic LncRNAs
XR_003073927.1	Intergenic LncRNAs
XR_003072584.1	Sense LncRNAs
XR_003074611.1	Bidirectional LncRNAs
XR_001470345.2	Bidirectional LncRNAs
XR_003071628.1	Other
XR_001463688.2	Intergenic LncRNAs
XR_003074244.1	Bidirectional LncRNAs
XR_001468975.2	Intergenic LncRNAs
XR_003076160.1	Sense LncRNAs
XR_211622.3	Intergenic LncRNAs
XR_001464628.2	Sense LncRNAs
XR_003072648.1	Other
XR_001466461.2	Bidirectional LncRNAs
XR_003074264.1	Intergenic LncRNAs
XR_003075004.1	Intergenic LncRNAs
XR_003077020.1	Intergenic LncRNAs
XR_003074897.1	Intergenic LncRNAs
XR_003074941.1	Sense LncRNAs
XR_003076124.1	Intergenic LncRNAs
XR_211570.3	Bidirectional LncRNAs
XR_001463279.2	Other
XR_003071244.1	Intergenic LncRNAs
XR_003074566.1	Intergenic LncRNAs
XR_003074070.1	Intergenic LncRNAs
XR_001465835.2	Intergenic LncRNAs
XR_001465704.2	Intergenic LncRNAs
XR_001468533.1	Intergenic LncRNAs
XR_001468097.2	Intergenic LncRNAs
XR_003076096.1	Sense LncRNAs
XR_001464699.1	Intergenic LncRNAs
XR_003072825.1	Other
XR_003077417.1	Sense LncRNAs
XR_001469237.2	Bidirectional LncRNAs
XR_003074090.1	Bidirectional LncRNAs
XR_003073797.1	Intergenic LncRNAs
XR_210208.3	Intergenic LncRNAs
XR_003074012.1	Intergenic LncRNAs
XR_001463208.2	Bidirectional LncRNAs
XR_003073898.1	Intergenic LncRNAs
NR_131199.1	Sense LncRNAs
XR_003071474.1	Sense LncRNAs
XR_003077040.1	Sense LncRNAs
XR_003074630.1	Intergenic LncRNAs
XR_001466522.2	Bidirectional LncRNAs
XR_003073067.1	Intergenic LncRNAs
XR_003077339.1	Sense LncRNAs
XR_001465418.2	Bidirectional LncRNAs
XR_003074101.1	Intergenic LncRNAs
XR_003072003.1	Intergenic LncRNAs
XR_003073426.1	Intergenic LncRNAs
XR_003071968.1	Sense LncRNAs
XR_003077036.1	Other
XR_003071544.1	Sense LncRNAs
XR_001470011.2	Intergenic LncRNAs
XR_001465593.2	Intergenic LncRNAs
XR_001464684.1	Bidirectional LncRNAs
XR_001470184.2	Sense LncRNAs
XR_001463316.2	Intergenic LncRNAs
XR_003073589.1	Sense LncRNAs
XR_003073222.1	Intergenic LncRNAs
XR_001467162.2	Intergenic LncRNAs
XR_001465146.2	Intergenic LncRNAs
XR_003071781.1	Intergenic LncRNAs
XR_001463588.2	Sense LncRNAs
XR_001470273.2	Intergenic LncRNAs
XR_001470340.2	Sense LncRNAs
XR_001467381.2	Other
XR_001465257.2	Intergenic LncRNAs
XR_210414.3	Intergenic LncRNAs
XR_003074567.1	Intergenic LncRNAs
XR_003076499.1	Sense LncRNAs
XR_003077983.1	Intergenic LncRNAs
XR_003071388.1	Intergenic LncRNAs
XR_003071000.1	Bidirectional LncRNAs
XR_001468648.2	Intergenic LncRNAs
XR_003076291.1	Other
XR_001463520.2	Sense LncRNAs
XR_001466407.2	Intergenic LncRNAs
XR_003072639.1	Intergenic LncRNAs
XR_003072429.1	Intergenic LncRNAs
XR_001469750.2	Sense LncRNAs
XR_001468288.2	Sense LncRNAs
XR_003077169.1	Sense LncRNAs
XR_003077651.1	Sense LncRNAs
XR_001470470.2	Bidirectional LncRNAs
XR_001468544.2	Sense LncRNAs
XR_003076990.1	Sense LncRNAs
XR_003073179.1	Intergenic LncRNAs
XR_003076629.1	Sense LncRNAs
XR_001463361.2	Bidirectional LncRNAs
XR_001466241.2	Intergenic LncRNAs
XR_001470149.2	Intergenic LncRNAs
XR_001465344.2	Sense LncRNAs
XR_001470361.2	Other
XR_001469609.2	Intergenic LncRNAs
XR_211210.3	Bidirectional LncRNAs
XR_211432.3	Intergenic LncRNAs
XR_003076267.1	Intergenic LncRNAs
XR_001470199.2	Sense LncRNAs
XR_003072738.1	Intergenic LncRNAs
XR_003072266.1	Intergenic LncRNAs
XR_003072781.1	Other
XR_003074321.1	Intergenic LncRNAs
XR_001468051.2	Intergenic LncRNAs
XR_003071463.1	Sense LncRNAs
XR_003073472.1	Intergenic LncRNAs
XR_003073654.1	Intergenic LncRNAs
XR_003073687.1	Bidirectional LncRNAs
XR_003075308.1	Intergenic LncRNAs
XR_001466777.2	Intergenic LncRNAs
XR_003072138.1	Intergenic LncRNAs
XR_003077164.1	Intergenic LncRNAs
XR_003073133.1	Other
XR_003074517.1	Intergenic LncRNAs
XR_003071409.1	Intergenic LncRNAs
XR_001469796.2	Sense LncRNAs
XR_003075085.1	Intergenic LncRNAs
XR_001463376.1	Sense LncRNAs
XR_003077266.1	Intergenic LncRNAs
XR_003073728.1	Intergenic LncRNAs
XR_001464102.2	Sense LncRNAs
XR_003076394.1	Intergenic LncRNAs
XR_001469795.2	Intergenic LncRNAs
XR_003073958.1	Bidirectional LncRNAs
XR_003074555.1	Bidirectional LncRNAs
XR_001470249.2	Intergenic LncRNAs
XR_003077700.1	Sense LncRNAs
XR_003073477.1	Sense LncRNAs
XR_003071890.1	Intergenic LncRNAs
XR_003075913.1	Bidirectional LncRNAs
XR_003070958.1	Sense LncRNAs
XR_001467986.2	Intergenic LncRNAs
XR_003077995.1	Intergenic LncRNAs
XR_003076943.1	Sense LncRNAs
XR_003074247.1	Intergenic LncRNAs
XR_003071530.1	Sense LncRNAs
XR_003071963.1	Sense LncRNAs
XR_001468313.1	Sense LncRNAs
XR_001467952.2	Bidirectional LncRNAs
XR_001465278.2	Intergenic LncRNAs
NR_131200.1	Sense LncRNAs
XR_003072916.1	Other
XR_001466267.2	Intergenic LncRNAs
XR_003072875.1	Other
XR_003073708.1	Sense LncRNAs
XR_001467180.2	Intergenic LncRNAs
XR_003070988.1	Sense LncRNAs
XR_003074771.1	Sense LncRNAs
XR_001465092.2	Intergenic LncRNAs
XR_003075138.1	Intergenic LncRNAs
XR_003073467.1	Bidirectional LncRNAs
XR_001466869.2	Sense LncRNAs
XR_001465473.2	Intergenic LncRNAs
XR_001467803.2	Sense LncRNAs
XR_001469944.2	Intergenic LncRNAs
XR_003073063.1	Intergenic LncRNAs
XR_003075498.1	Sense LncRNAs
XR_003072097.1	Intergenic LncRNAs
XR_210412.3	Intergenic LncRNAs
XR_003075112.1	Intergenic LncRNAs
XR_001470260.1	Intergenic LncRNAs
XR_003075371.1	Other
XR_001470012.2	Intergenic LncRNAs
XR_001469643.2	Intergenic LncRNAs
XR_003072316.1	Sense LncRNAs
XR_001465208.1	Bidirectional LncRNAs
XR_001467251.1	Bidirectional LncRNAs
XR_003073615.1	Bidirectional LncRNAs
XR_001465660.2	Sense LncRNAs
XR_003078016.1	Sense LncRNAs
XR_003077853.1	Intergenic LncRNAs
XR_001466481.2	Sense LncRNAs
XR_003071435.1	Sense LncRNAs
XR_001467764.2	Sense LncRNAs
XR_003071961.1	Sense LncRNAs
XR_003076740.1	Intergenic LncRNAs
XR_003072179.1	Sense LncRNAs
XR_001465096.2	Intergenic LncRNAs
XR_003075733.1	Intergenic LncRNAs
XR_003074073.1	Bidirectional LncRNAs
XR_001464599.2	Intergenic LncRNAs
XR_001467179.2	Intergenic LncRNAs
XR_003074865.1	Sense LncRNAs
XR_003074389.1	Intergenic LncRNAs
XR_001463629.2	Bidirectional LncRNAs
XR_003074518.1	Intergenic LncRNAs
XR_003074815.1	Sense LncRNAs
XR_003074954.1	Intergenic LncRNAs
XR_212953.3	Intergenic LncRNAs
XR_003073251.1	Intergenic LncRNAs
XR_003077459.1	Sense LncRNAs
XR_003076700.1	Intergenic LncRNAs
XR_001463500.2	Intergenic LncRNAs
XR_003075362.1	Sense LncRNAs
XR_003070964.1	Intergenic LncRNAs
XR_003073057.1	Intergenic LncRNAs
XR_001468253.2	Intergenic LncRNAs
XR_003075700.1	Intergenic LncRNAs
XR_003077399.1	Intergenic LncRNAs
XR_003075681.1	Intergenic LncRNAs
XR_001466938.2	Intergenic LncRNAs
XR_001464930.1	Intergenic LncRNAs
XR_003072404.1	Intergenic LncRNAs
XR_001464746.2	Bidirectional LncRNAs
XR_001465319.2	Intergenic LncRNAs
XR_001464552.2	Intergenic LncRNAs
XR_001467644.2	Sense LncRNAs
XR_001465839.2	Intergenic LncRNAs
XR_001464473.2	Bidirectional LncRNAs
XR_003075673.1	Bidirectional LncRNAs
XR_001464688.1	Intergenic LncRNAs
XR_003074665.1	Sense LncRNAs
XR_001464837.2	Intergenic LncRNAs
XR_003074451.1	Bidirectional LncRNAs
XR_001468171.2	Intergenic LncRNAs
XR_210397.3	Intergenic LncRNAs
XR_003076506.1	Sense LncRNAs
XR_003072398.1	Intergenic LncRNAs
XR_003071059.1	Intergenic LncRNAs
XR_003074168.1	Sense LncRNAs
XR_001462755.2	Intergenic LncRNAs
XR_003077084.1	Sense LncRNAs
XR_003074008.1	Intergenic LncRNAs
XR_003071318.1	Intergenic LncRNAs
XR_001464753.2	Sense LncRNAs
XR_001470009.2	Intergenic LncRNAs
XR_003075800.1	Bidirectional LncRNAs
XR_001470279.2	Intergenic LncRNAs
XR_003074650.1	Sense LncRNAs
XR_003074365.1	Intergenic LncRNAs
XR_001466896.2	Sense LncRNAs
XR_003071398.1	Intergenic LncRNAs
XR_003072272.1	Intergenic LncRNAs
XR_001466504.1	Sense LncRNAs
XR_003076489.1	Intergenic LncRNAs
XR_001463936.2	Intergenic LncRNAs
XR_003077863.1	Sense LncRNAs
XR_003072962.1	Sense LncRNAs
XR_003072612.1	Intergenic LncRNAs
XR_003076318.1	Other
XR_003072040.1	Sense LncRNAs
XR_003076558.1	Intergenic LncRNAs
XR_001465850.2	Bidirectional LncRNAs
XR_003075981.1	Bidirectional LncRNAs
XR_003077072.1	Intergenic LncRNAs
XR_001468156.2	Intergenic LncRNAs
XR_001468754.2	Sense LncRNAs
XR_003072341.1	Sense LncRNAs
XR_001466919.2	Sense LncRNAs
XR_003073855.1	Intergenic LncRNAs
XR_001464588.1	Bidirectional LncRNAs
XR_003071608.1	Intergenic LncRNAs
XR_003072337.1	Bidirectional LncRNAs
XR_001466268.2	Sense LncRNAs
XR_003071457.1	Intergenic LncRNAs
XR_003072204.1	Intergenic LncRNAs
XR_003075560.1	Intergenic LncRNAs
XR_001467420.2	Sense LncRNAs
XR_003076167.1	Bidirectional LncRNAs
XR_003073247.1	Sense LncRNAs
XR_003077122.1	Sense LncRNAs
XR_001469948.2	Bidirectional LncRNAs
XR_003071967.1	Sense LncRNAs
XR_003074621.1	Sense LncRNAs
XR_003071500.1	Sense LncRNAs
XR_001462042.2	Intergenic LncRNAs
XR_001468877.2	Intergenic LncRNAs
XR_001466516.2	Sense LncRNAs
XR_001466582.1	Bidirectional LncRNAs
XR_003073452.1	Intergenic LncRNAs
XR_003074136.1	Intergenic LncRNAs
XR_001470065.2	Sense LncRNAs
XR_212262.3	Intergenic LncRNAs
XR_003075748.1	Intergenic LncRNAs
XR_003075289.1	Sense LncRNAs
XR_003076716.1	Bidirectional LncRNAs
XR_001463421.2	Intergenic LncRNAs
XR_001464153.2	Bidirectional LncRNAs
XR_001468665.2	Sense LncRNAs
XR_001466510.2	Sense LncRNAs
XR_003073693.1	Intergenic LncRNAs
XR_003072534.1	Other
XR_003077167.1	Sense LncRNAs
XR_003075969.1	Intergenic LncRNAs
XR_211200.3	Intergenic LncRNAs
XR_003073738.1	Intergenic LncRNAs
XR_003076961.1	Intergenic LncRNAs
XR_001470358.2	Intergenic LncRNAs
XR_003074387.1	Sense LncRNAs
XR_003071449.1	Sense LncRNAs
XR_003073748.1	Intergenic LncRNAs
XR_003077259.1	Sense LncRNAs
XR_001463643.2	Intergenic LncRNAs
XR_003075399.1	Intergenic LncRNAs
XR_003071163.1	Intergenic LncRNAs
XR_003074379.1	Sense LncRNAs
XR_003076374.1	Sense LncRNAs
XR_001464634.1	Sense LncRNAs
XR_001466479.2	Intergenic LncRNAs
XR_001463651.2	Sense LncRNAs
XR_003076137.1	Intergenic LncRNAs
XR_001466751.2	Sense LncRNAs
XR_003075725.1	Intergenic LncRNAs
XR_001462025.2	Sense LncRNAs
XR_001465754.2	Intergenic LncRNAs
XR_003074908.1	Intergenic LncRNAs
XR_001466915.2	Intergenic LncRNAs
XR_003077035.1	Intergenic LncRNAs
XR_001465453.2	Intergenic LncRNAs
XR_003075475.1	Sense LncRNAs
XR_001464433.2	Bidirectional LncRNAs
XR_003073187.1	Intergenic LncRNAs
XR_001465726.2	Intergenic LncRNAs
XR_001466714.2	Intergenic LncRNAs
XR_003071636.1	Sense LncRNAs
XR_001463845.2	Intergenic LncRNAs
XR_003073701.1	Intergenic LncRNAs
XR_001465942.2	Intergenic LncRNAs
XR_003073776.1	Sense LncRNAs
XR_003074950.1	Sense LncRNAs
XR_140261.4	Intergenic LncRNAs
XR_003072478.1	Intergenic LncRNAs
XR_003072115.1	Sense LncRNAs
XR_003071631.1	Sense LncRNAs
XR_003077245.1	Sense LncRNAs
XR_003074744.1	Sense LncRNAs
XR_003072287.1	Bidirectional LncRNAs
XR_003076799.1	Sense LncRNAs
XR_001465849.2	Bidirectional LncRNAs
XR_003073226.1	Intergenic LncRNAs
XR_003072588.1	Intergenic LncRNAs
XR_003071915.1	Intergenic LncRNAs
XR_003072907.1	Other
XR_003076688.1	Sense LncRNAs
XR_003077441.1	Intergenic LncRNAs
XR_001464079.2	Bidirectional LncRNAs
XR_003077263.1	Intergenic LncRNAs
XR_003072655.1	Intergenic LncRNAs
XR_001468900.2	Sense LncRNAs
XR_003074017.1	Other
XR_003072509.1	Intergenic LncRNAs
XR_001467965.2	Intergenic LncRNAs
XR_003073888.1	Sense LncRNAs
XR_003076373.1	Sense LncRNAs
XR_211437.3	Intergenic LncRNAs
XR_001468291.2	Bidirectional LncRNAs
XR_003076095.1	Sense LncRNAs
XR_003076804.1	Sense LncRNAs
XR_003074817.1	Sense LncRNAs
XR_003071913.1	Intergenic LncRNAs
XR_001465097.2	Bidirectional LncRNAs
XR_001464354.2	Bidirectional LncRNAs
XR_003072498.1	Intergenic LncRNAs
XR_001469092.2	Sense LncRNAs
XR_003071175.1	Sense LncRNAs
XR_003076447.1	Sense LncRNAs
XR_001470447.2	Bidirectional LncRNAs
XR_003076985.1	Intergenic LncRNAs
XR_001464165.2	Intergenic LncRNAs
XR_001466878.2	Intergenic LncRNAs
XR_001468956.2	Sense LncRNAs
XR_003073081.1	Sense LncRNAs
XR_001464698.1	Intergenic LncRNAs
XR_003071423.1	Intergenic LncRNAs
XR_003076156.1	Sense LncRNAs
XR_001468383.2	Sense LncRNAs
XR_001469491.2	Sense LncRNAs
XR_001464939.2	Sense LncRNAs
XR_001468122.2	Intergenic LncRNAs
XR_003076024.1	Sense LncRNAs
XR_001466949.2	Sense LncRNAs
XR_003071686.1	Bidirectional LncRNAs
XR_210640.2	Intergenic LncRNAs
XR_212291.3	Bidirectional LncRNAs
XR_001469836.2	Sense LncRNAs
XR_003073050.1	Sense LncRNAs
XR_003073027.1	Intergenic LncRNAs
XR_001465286.2	Intergenic LncRNAs
XR_001464644.1	Intergenic LncRNAs
XR_003073916.1	Sense LncRNAs
XR_001465998.2	Intergenic LncRNAs
XR_003071750.1	Intergenic LncRNAs
XR_001465503.2	Intergenic LncRNAs
XR_001470393.2	Bidirectional LncRNAs
XR_003074458.1	Bidirectional LncRNAs
XR_001469986.2	Intergenic LncRNAs
XR_213672.3	Other
XR_003072020.1	Intergenic LncRNAs
XR_001470182.2	Bidirectional LncRNAs
XR_001469404.2	Sense LncRNAs
XR_001463521.2	Bidirectional LncRNAs
XR_213591.3	Intergenic LncRNAs
XR_001470238.2	Sense LncRNAs
XR_003075345.1	Bidirectional LncRNAs
XR_003076040.1	Sense LncRNAs
XR_001467149.2	Sense LncRNAs
XR_003076705.1	Intergenic LncRNAs
XR_001469958.2	Intergenic LncRNAs
XR_001466483.2	Intergenic LncRNAs
XR_001464218.2	Sense LncRNAs
XR_003072205.1	Intergenic LncRNAs
XR_001466920.2	Sense LncRNAs
XR_003077586.1	Sense LncRNAs
XR_001465253.2	Sense LncRNAs
XR_003077336.1	Sense LncRNAs
XR_003077273.1	Intergenic LncRNAs
XR_003072982.1	Sense LncRNAs
XR_003072846.1	Other
XR_001470367.2	Sense LncRNAs
XR_003073605.1	Intergenic LncRNAs
XR_003077145.1	Bidirectional LncRNAs
XR_210874.3	Intergenic LncRNAs
XR_001464664.2	Intergenic LncRNAs
XR_001468036.2	Intergenic LncRNAs
XR_001463607.1	Bidirectional LncRNAs
XR_003076773.1	Intergenic LncRNAs
XR_001465776.2	Bidirectional LncRNAs
XR_001471153.2	Other
XR_003071861.1	Sense LncRNAs
XR_003075702.1	Intergenic LncRNAs
XR_001465193.2	Other
XR_003075922.1	Intergenic LncRNAs
XR_003071917.1	Intergenic LncRNAs
XR_003073386.1	Intergenic LncRNAs
XR_003072854.1	Other
XR_210190.3	Intergenic LncRNAs
XR_001464882.2	Sense LncRNAs
XR_003074502.1	Intergenic LncRNAs
XR_003076991.1	Intergenic LncRNAs
XR_001464444.2	Intergenic LncRNAs
XR_001466327.2	Sense LncRNAs
XR_001467087.2	Intergenic LncRNAs
XR_003072629.1	Sense LncRNAs
XR_003075892.1	Other
XR_001469444.2	Sense LncRNAs
XR_003076486.1	Sense LncRNAs
XR_001470277.2	Intergenic LncRNAs
XR_003075805.1	Bidirectional LncRNAs
XR_003077015.1	Intergenic LncRNAs
XR_003071696.1	Sense LncRNAs
XR_001468014.2	Intergenic LncRNAs
NR_131971.1	Intergenic LncRNAs
XR_003073774.1	Sense LncRNAs
XR_001470255.2	Bidirectional LncRNAs
XR_003071002.1	Sense LncRNAs
XR_003072326.1	Intergenic LncRNAs
XR_003071436.1	Sense LncRNAs
XR_001468277.2	Intergenic LncRNAs
XR_003072540.1	Intergenic LncRNAs
XR_003077032.1	Bidirectional LncRNAs
XR_003071826.1	Bidirectional LncRNAs
XR_003077751.1	Intergenic LncRNAs
XR_003073713.1	Intergenic LncRNAs
XR_211404.3	Bidirectional LncRNAs
XR_003071523.1	Sense LncRNAs
XR_003073359.1	Intergenic LncRNAs
XR_003074632.1	Intergenic LncRNAs
XR_210747.3	Intergenic LncRNAs
XR_003074065.1	Bidirectional LncRNAs
XR_001466682.2	Sense LncRNAs
XR_001463690.1	Intergenic LncRNAs
XR_003072434.1	Intergenic LncRNAs
XR_003072467.1	Intergenic LncRNAs
XR_003071158.1	Intergenic LncRNAs
XR_003073055.1	Intergenic LncRNAs
XR_001465057.2	Bidirectional LncRNAs
XR_001466683.2	Sense LncRNAs
XR_001464148.2	Bidirectional LncRNAs
XR_003072008.1	Intergenic LncRNAs
XR_003072007.1	Intergenic LncRNAs
XR_003072866.1	Other
XR_001470449.1	Bidirectional LncRNAs
XR_003071752.1	Sense LncRNAs
XR_001465690.2	Intergenic LncRNAs
XR_003077442.1	Intergenic LncRNAs
XR_001465971.2	Intergenic LncRNAs
XR_001469114.2	Sense LncRNAs
XR_003076527.1	Sense LncRNAs
XR_001468471.2	Intergenic LncRNAs
XR_001464835.2	Intergenic LncRNAs
XR_003072981.1	Sense LncRNAs
XR_003073871.1	Bidirectional LncRNAs
XR_001466980.2	Intergenic LncRNAs
XR_003076080.1	Bidirectional LncRNAs
XR_001469274.2	Other
XR_001461985.2	Intergenic LncRNAs
XR_003071965.1	Sense LncRNAs
XR_213815.3	Bidirectional LncRNAs
XR_003077724.1	Intergenic LncRNAs
XR_001465046.2	Bidirectional LncRNAs
XR_001465266.2	Sense LncRNAs
XR_003073751.1	Sense LncRNAs
XR_003072523.1	Intergenic LncRNAs
XR_003075246.1	Sense LncRNAs
XR_003074857.1	Bidirectional LncRNAs
XR_003071978.1	Sense LncRNAs
XR_001466953.1	Sense LncRNAs
XR_003077808.1	Sense LncRNAs
XR_003075640.1	Bidirectional LncRNAs
XR_001466111.2	Intergenic LncRNAs
XR_003072055.1	Bidirectional LncRNAs
XR_003071702.1	Sense LncRNAs
XR_003077545.1	Intergenic LncRNAs
XR_001465807.2	Intergenic LncRNAs
XR_001465311.2	Intergenic LncRNAs
XR_001462414.2	Intergenic LncRNAs
XR_212986.3	Intergenic LncRNAs
XR_003075033.1	Sense LncRNAs
XR_003075730.1	Sense LncRNAs
XR_003074325.1	Intergenic LncRNAs
XR_003077753.1	Sense LncRNAs
XR_003077683.1	Bidirectional LncRNAs
XR_003074009.1	Sense LncRNAs
XR_001468771.2	Intergenic LncRNAs
XR_003071296.1	Bidirectional LncRNAs
XR_001467995.1	Bidirectional LncRNAs
XR_003073863.1	Intergenic LncRNAs
XR_003074370.1	Other
XR_001469898.1	Bidirectional LncRNAs
XR_001464708.2	Intergenic LncRNAs
XR_001468741.2	Sense LncRNAs
XR_001469013.2	Intergenic LncRNAs
XR_003072870.1	Other
XR_003076349.1	Intergenic LncRNAs
XR_003076292.1	Sense LncRNAs
XR_001468798.2	Bidirectional LncRNAs
XR_003073414.1	Bidirectional LncRNAs
XR_003071746.1	Sense LncRNAs
XR_003075851.1	Intergenic LncRNAs
XR_003075529.1	Bidirectional LncRNAs
XR_001467264.2	Intergenic LncRNAs
XR_001471117.2	Intergenic LncRNAs
XR_003077652.1	Sense LncRNAs
XR_001467602.2	Sense LncRNAs
XR_001461802.2	Intergenic LncRNAs
XR_003072361.1	Bidirectional LncRNAs
XR_001467799.2	Bidirectional LncRNAs
XR_001464564.2	Sense LncRNAs
XR_001465361.2	Intergenic LncRNAs
XR_001466334.2	Intergenic LncRNAs
XR_001468794.2	Bidirectional LncRNAs
XR_001468513.2	Bidirectional LncRNAs
XR_001467916.2	Sense LncRNAs
XR_001465234.2	Sense LncRNAs
XR_003071491.1	Intergenic LncRNAs
XR_003073724.1	Intergenic LncRNAs
XR_001471162.2	Intergenic LncRNAs
XR_003073770.1	Intergenic LncRNAs
XR_001467288.2	Intergenic LncRNAs
XR_001470037.2	Bidirectional LncRNAs
XR_003074590.1	Intergenic LncRNAs
XR_003071460.1	Bidirectional LncRNAs
XR_003072794.1	Intergenic LncRNAs
XR_003076135.1	Sense LncRNAs
XR_003072872.1	Other
XR_001470355.2	Sense LncRNAs
XR_003076423.1	Sense LncRNAs
XR_003072863.1	Other
XR_003076155.1	Sense LncRNAs
XR_001470186.2	Intergenic LncRNAs
XR_003071719.1	Intergenic LncRNAs
XR_003076391.1	Sense LncRNAs
XR_003073832.1	Sense LncRNAs
XR_003076954.1	Intergenic LncRNAs
XR_003077031.1	Sense LncRNAs
XR_001468950.2	Sense LncRNAs
XR_001463968.2	Intergenic LncRNAs
XR_003075720.1	Intergenic LncRNAs
XR_003074344.1	Bidirectional LncRNAs
XR_001464938.2	Sense LncRNAs
XR_003075267.1	Sense LncRNAs
XR_003071426.1	Intergenic LncRNAs
XR_001470207.2	Sense LncRNAs
XR_001464003.2	Sense LncRNAs
XR_003071469.1	Sense LncRNAs
XR_003073665.1	Intergenic LncRNAs
XR_001470179.2	Sense LncRNAs
XR_001465871.2	Intergenic LncRNAs
XR_001468240.2	Bidirectional LncRNAs
XR_003071677.1	Sense LncRNAs
XR_003077608.1	Sense LncRNAs
XR_001464495.2	Intergenic LncRNAs
XR_003072466.1	Intergenic LncRNAs
XR_003076226.1	Intergenic LncRNAs
XR_003071667.1	Sense LncRNAs
XR_210988.3	Bidirectional LncRNAs
XR_003076742.1	Sense LncRNAs
XR_003072387.1	Bidirectional LncRNAs
XR_003074410.1	Bidirectional LncRNAs
XR_003075041.1	Intergenic LncRNAs
XR_003072952.1	Other
XR_003071507.1	Intergenic LncRNAs
XR_003073003.1	Sense LncRNAs
XR_003075979.1	Sense LncRNAs
XR_003074626.1	Intergenic LncRNAs
XR_001469396.2	Bidirectional LncRNAs
XR_001467476.2	Sense LncRNAs
XR_003071847.1	Intergenic LncRNAs
XR_003077034.1	Sense LncRNAs
XR_003074057.1	Intergenic LncRNAs
XR_001466490.2	Intergenic LncRNAs
XR_001468763.1	Intergenic LncRNAs
XR_003073221.1	Intergenic LncRNAs
XR_003073091.1	Intergenic LncRNAs
XR_003073246.1	Intergenic LncRNAs
XR_001468078.2	Bidirectional LncRNAs
XR_001465954.2	Intergenic LncRNAs
XR_003071772.1	Intergenic LncRNAs
XR_003071884.1	Bidirectional LncRNAs
XR_003072780.1	Bidirectional LncRNAs
XR_001465227.2	Intergenic LncRNAs
XR_003073445.1	Intergenic LncRNAs
XR_001463850.2	Sense LncRNAs
[truncated: 2,325 more rows]
