# Supplementary material for: Genome-wide analysis of differentially expressed mRNAs, lncRNAs, and circRNAs in chicken bursae of Fabricius during infection with very virulent infectious bursal disease virus
Source: BMC Genomics. 2020 Oct 19;21:724. doi: 10.1186/s12864-020-07129-1 (PMC7574500; doi:10.1186/s12864-020-07129-1)
Supplement: Supplementary file 13 — Additional file 13. LncRNA-mRNA co-expression relationships. [file 12864_2020_7129_MOESM13_ESM.xlsx]

## Sheet: Sheet1
lncRNA	mRNA	Symbol	connective
XR_003073474.1	NM_001278089.1	MMP10	antisense
XR_003075518.1	NM_205372.1	IRF7	antisense
XR_001467622.2	XM_025152701.1	AMHR2	antisense
XR_001467622.2	XM_015289958.2	AMHR2	antisense
XR_003076688.1	XM_015277206.2	ATG16L1	antisense
XR_003076688.1	XM_004936939.3	ATG16L1	antisense
XR_003076688.1	XM_004936938.3	ATG16L1	antisense
XR_003076688.1	XM_025153534.1	ATG16L1	antisense
XR_003076688.1	XM_422568.6	ATG16L1	antisense
XR_001469507.2	XM_417312.6	RBL1	antisense
XR_001470238.2	XM_025143715.1	IL10	antisense
XR_001470238.2	NM_001004414.2	IL10	antisense
XR_003071879.1	XM_025143715.1	IL10	antisense
XR_003071879.1	NM_001004414.2	IL10	antisense
XR_003071975.1	NM_204359.2	GH	antisense
XR_003071968.1	NM_204359.2	GH	antisense
TCONS_00047217	XM_015277074.2	TRPM2	cis
TCONS_00067193	NM_205253.2	CEBPB	cis
XR_003071150.1	XM_416397.4	TUBA8A	cis
XR_003076688.1	XM_004936943.3	ATG16L1	cis
XR_003071975.1	NM_001006328.2	CD79B	cis
XR_003071968.1	NM_001006328.2	CD79B	cis
TCONS_00051306	XM_015280061.1	JAK2	trans
TCONS_00051306	XM_015285949.2	TXN2	trans
XR_001466920.2	XM_025144995.1	TIAM1	trans
XR_001463662.2	XM_025144995.1	TIAM1	trans
XR_001465929.2	XM_025144995.1	TIAM1	trans
XR_003075286.1	XM_025144995.1	TIAM1	trans
XR_001467739.2	NM_001318438.1	NOD1	trans
XR_140261.4	NM_001318438.1	NOD1	trans
XR_001470485.1	NM_001318438.1	NOD1	trans
TCONS_00006045	NM_001318438.1	NOD1	trans
TCONS_00039317	NM_001318438.1	NOD1	trans
XR_003075286.1	NM_001318438.1	NOD1	trans
TCONS_00067193	NM_001318438.1	NOD1	trans
XR_003075284.1	NM_001318438.1	NOD1	trans
XR_001466515.2	NM_001318438.1	NOD1	trans
TCONS_00067191	NM_001318438.1	NOD1	trans
XR_003072612.1	NM_001318438.1	NOD1	trans
XR_001469507.2	NM_001318438.1	NOD1	trans
TCONS_00006161	XM_015286437.2	IL17RA	trans
XR_003075287.1	XM_025142876.1	IL11	trans
XR_003071460.1	XM_025142876.1	IL11	trans
TCONS_00056532	TCONS_00036976	PPM1A	trans
TCONS_00056532	XM_015291629.2	TNFSF10	trans
TCONS_00006160	XM_015291629.2	TNFSF10	trans
XR_003077979.1	TCONS_00028981	IL13RA2	trans
XR_001470277.2	TCONS_00028981	IL13RA2	trans
XR_001468689.1	TCONS_00028981	IL13RA2	trans
XR_003075285.1	XM_015297984.2	TIRAP	trans
XR_003077362.1	XM_015297984.2	TIRAP	trans
TCONS_00056532	NM_205307.2	RAF1	trans
TCONS_00006160	NM_205307.2	RAF1	trans
TCONS_00030690	NM_001012929.1	RASA2	trans
XR_001466365.2	XM_422310.5	VCAM1	trans
XR_003073212.1	XM_422310.5	VCAM1	trans
XR_001466920.2	XM_422310.5	VCAM1	trans
XR_001463662.2	XM_422310.5	VCAM1	trans
XR_001466362.2	XM_422310.5	VCAM1	trans
XR_001466356.2	XM_422310.5	VCAM1	trans
XR_003075708.1	TCONS_00041353	ATF2	trans
TCONS_00056532	XM_015290271.1	NEK7	trans
TCONS_00056532	XM_015283693.2	PPM1B	trans
TCONS_00006160	XM_015283693.2	PPM1B	trans
XR_001463662.2	NM_001199250.1	RBX1	trans
TCONS_00006161	NM_001199250.1	RBX1	trans
XR_001463662.2	TCONS_00004472	IL18R1	trans
TCONS_00056532	XM_015292099.2	MAP2K5	trans
TCONS_00006160	XM_015292099.2	MAP2K5	trans
XR_001463974.2	NM_001312661.1	LOC418667	trans
XR_001467739.2	NM_001312661.1	LOC418667	trans
XR_001466920.2	NM_001312661.1	LOC418667	trans
XR_001463662.2	NM_001312661.1	LOC418667	trans
XR_003075286.1	NM_001312661.1	LOC418667	trans
TCONS_00067193	NM_001312661.1	LOC418667	trans
XR_001466515.2	NM_001312661.1	LOC418667	trans
TCONS_00067191	NM_001312661.1	LOC418667	trans
TCONS_00056532	NM_001256162.1	KRAS	trans
TCONS_00006160	NM_001256162.1	KRAS	trans
XR_003075285.1	XM_015299252.2	IL10RB	trans
XR_001467739.2	XM_015299252.2	IL10RB	trans
XR_001470485.1	XM_015299252.2	IL10RB	trans
XR_001466920.2	XM_015299252.2	IL10RB	trans
TCONS_00006045	XM_015299252.2	IL10RB	trans
XR_003075286.1	XM_015299252.2	IL10RB	trans
TCONS_00067193	XM_015299252.2	IL10RB	trans
XR_001466515.2	XM_015299252.2	IL10RB	trans
TCONS_00067191	XM_015299252.2	IL10RB	trans
XR_003072612.1	XM_015299252.2	IL10RB	trans
XR_001469507.2	XM_015299252.2	IL10RB	trans
TCONS_00006161	XM_015280666.2	ZFYVE16	trans
TCONS_00056532	TCONS_00009760	TFDP1	trans
XR_003075285.1	XM_025143775.1	MAPKAPK2	trans
XR_001467739.2	XM_025143775.1	MAPKAPK2	trans
XR_003072807.1	XM_025143775.1	MAPKAPK2	trans
XR_140261.4	XM_025143775.1	MAPKAPK2	trans
XR_001470485.1	XM_025143775.1	MAPKAPK2	trans
TCONS_00006045	XM_025143775.1	MAPKAPK2	trans
TCONS_00039317	XM_025143775.1	MAPKAPK2	trans
XR_003075286.1	XM_025143775.1	MAPKAPK2	trans
TCONS_00067193	XM_025143775.1	MAPKAPK2	trans
XR_003075284.1	XM_025143775.1	MAPKAPK2	trans
XR_001466515.2	XM_025143775.1	MAPKAPK2	trans
TCONS_00067191	XM_025143775.1	MAPKAPK2	trans
XR_003072612.1	XM_025143775.1	MAPKAPK2	trans
XR_001469507.2	XM_025143775.1	MAPKAPK2	trans
XR_003072807.1	XM_015276912.2	PIK3CB	trans
XR_140261.4	XM_015276912.2	PIK3CB	trans
TCONS_00039317	XM_015276912.2	PIK3CB	trans
TCONS_00004664	XM_015302424.2	VDAC3	trans
TCONS_00067193	XM_015302424.2	VDAC3	trans
XR_001465929.2	XM_025149767.1	TLR1B	trans
XR_001466364.2	XM_004941546.3	TRAF6	trans
XR_001466361.2	XM_004941546.3	TRAF6	trans
XR_001466365.2	XM_004941546.3	TRAF6	trans
XR_003073212.1	XM_004941546.3	TRAF6	trans
XR_001466362.2	XM_004941546.3	TRAF6	trans
XR_001466356.2	XM_004941546.3	TRAF6	trans
XR_003075285.1	NM_204726.1	CASP6	trans
XR_001465929.2	NM_204726.1	CASP6	trans
XR_003075286.1	NM_204726.1	CASP6	trans
TCONS_00067191	NM_204726.1	CASP6	trans
XR_003075708.1	NM_001110355.1	VEGFA	trans
TCONS_00056532	NM_204870.1	JAK1	trans
TCONS_00006161	NM_205285.1	LMNB2	trans
XR_003075285.1	NM_204552.2	BID	trans
XR_003072807.1	NM_204552.2	BID	trans
XR_140261.4	NM_204552.2	BID	trans
TCONS_00006161	NM_204552.2	BID	trans
XR_003075286.1	NM_204552.2	BID	trans
XR_001469507.2	NM_204552.2	BID	trans
TCONS_00056532	XM_015282452.1	PTPN2	trans
TCONS_00006160	XM_015282452.1	PTPN2	trans
TCONS_00051306	NM_001030341.2	FLNB	trans
XR_001466365.2	XM_015277801.2	MAP4K4	trans
TCONS_00056532	NM_001012931.2	MFN1	trans
TCONS_00006160	NM_001012931.2	MFN1	trans
XR_001466920.2	NM_204396.1	CDKN1A	trans
XR_001465929.2	NM_204396.1	CDKN1A	trans
XR_003075285.1	NM_204600.1	SOCS3	trans
XR_001467739.2	NM_204600.1	SOCS3	trans
XR_003072807.1	NM_204600.1	SOCS3	trans
XR_140261.4	NM_204600.1	SOCS3	trans
XR_001466920.2	NM_204600.1	SOCS3	trans
TCONS_00006045	NM_204600.1	SOCS3	trans
XR_003075286.1	NM_204600.1	SOCS3	trans
TCONS_00067193	NM_204600.1	SOCS3	trans
XR_001466515.2	NM_204600.1	SOCS3	trans
TCONS_00067191	NM_204600.1	SOCS3	trans
XR_003072612.1	NM_204600.1	SOCS3	trans
XR_001469507.2	NM_204600.1	SOCS3	trans
TCONS_00004664	NM_001030360.2	CCL4	trans
XR_001463974.2	NM_001030360.2	CCL4	trans
XR_001467739.2	NM_001030360.2	CCL4	trans
XR_001466920.2	NM_001030360.2	CCL4	trans
XR_001463662.2	NM_001030360.2	CCL4	trans
XR_001469003.2	NM_001030360.2	CCL4	trans
TCONS_00067193	NM_001030360.2	CCL4	trans
XR_001466515.2	NM_001030360.2	CCL4	trans
XR_001465046.2	NM_001030360.2	CCL4	trans
XR_140261.4	NM_205339.2	BCL2	trans
TCONS_00006161	NM_205339.2	BCL2	trans
TCONS_00004664	XM_025149682.1	TLR3	trans
XR_001463974.2	XM_025149682.1	TLR3	trans
XR_001470485.1	XM_025149682.1	TLR3	trans
XR_001466920.2	XM_025149682.1	TLR3	trans
XR_001469003.2	XM_025149682.1	TLR3	trans
TCONS_00067193	XM_025149682.1	TLR3	trans
XR_001466515.2	XM_025149682.1	TLR3	trans
XR_001465046.2	XM_025149682.1	TLR3	trans
XR_001463974.2	NM_205443.2	PLAU	trans
XR_001467739.2	NM_205443.2	PLAU	trans
XR_001470485.1	NM_205443.2	PLAU	trans
XR_001466920.2	NM_205443.2	PLAU	trans
TCONS_00006045	NM_205443.2	PLAU	trans
XR_003075286.1	NM_205443.2	PLAU	trans
TCONS_00067193	NM_205443.2	PLAU	trans
XR_001466515.2	NM_205443.2	PLAU	trans
XR_001465046.2	NM_205443.2	PLAU	trans
TCONS_00067191	NM_205443.2	PLAU	trans
XR_001469507.2	NM_205443.2	PLAU	trans
XR_003075285.1	NM_001030779.1	TNFRSF1A	trans
XR_001467739.2	NM_001030779.1	TNFRSF1A	trans
XR_003072807.1	NM_001030779.1	TNFRSF1A	trans
XR_140261.4	NM_001030779.1	TNFRSF1A	trans
XR_001466920.2	NM_001030779.1	TNFRSF1A	trans
TCONS_00006045	NM_001030779.1	TNFRSF1A	trans
XR_003075286.1	NM_001030779.1	TNFRSF1A	trans
TCONS_00067193	NM_001030779.1	TNFRSF1A	trans
XR_001466515.2	NM_001030779.1	TNFRSF1A	trans
TCONS_00067191	NM_001030779.1	TNFRSF1A	trans
XR_001469507.2	NM_001030779.1	TNFRSF1A	trans
XR_003075285.1	NM_001033869.2	VDAC1	trans
XR_001465929.2	NM_001033869.2	VDAC1	trans
XR_003075286.1	NM_001033869.2	VDAC1	trans
XR_001466364.2	NM_001024578.1	TNFSF15	trans
XR_001466361.2	NM_001024578.1	TNFSF15	trans
XR_001466365.2	NM_001024578.1	TNFSF15	trans
XR_003073212.1	NM_001024578.1	TNFSF15	trans
XR_001466362.2	NM_001024578.1	TNFSF15	trans
XR_001466356.2	NM_001024578.1	TNFSF15	trans
XR_003075285.1	XM_015280008.2	CTSS	trans
XR_003077362.1	XM_015280008.2	CTSS	trans
XR_003071155.1	XM_015280008.2	CTSS	trans
XR_003075284.1	XM_015280008.2	CTSS	trans
XR_003072612.1	XM_015280008.2	CTSS	trans
TCONS_00051306	XM_025142892.1	VDAC3	trans
XR_001466920.2	TCONS_00004689	TNFSF13B	trans
XR_001463662.2	TCONS_00004689	TNFSF13B	trans
XR_003075286.1	TCONS_00004689	TNFSF13B	trans
XR_003075287.1	XM_015276499.2	PTPN13	trans
XR_001463974.2	XM_015285656.2	TLR1A	trans
XR_003073212.1	XM_015285656.2	TLR1A	trans
XR_001466920.2	XM_015285656.2	TLR1A	trans
XR_001463662.2	XM_015285656.2	TLR1A	trans
XR_001465046.2	XM_015285656.2	TLR1A	trans
TCONS_00004664	XM_419611.5	RPS6KA2	trans
XR_001463974.2	XM_419611.5	RPS6KA2	trans
XR_003072807.1	XM_419611.5	RPS6KA2	trans
XR_140261.4	XM_419611.5	RPS6KA2	trans
XR_001466920.2	XM_419611.5	RPS6KA2	trans
XR_001463662.2	XM_419611.5	RPS6KA2	trans
TCONS_00067193	XM_419611.5	RPS6KA2	trans
XR_001466515.2	XM_419611.5	RPS6KA2	trans
XR_001469507.2	XM_419611.5	RPS6KA2	trans
TCONS_00056532	XM_015280557.2	MEF2C	trans
TCONS_00006160	XM_015280557.2	MEF2C	trans
TCONS_00004664	NM_001004414.2	IL10	trans
XR_001463974.2	NM_001004414.2	IL10	trans
XR_001467739.2	NM_001004414.2	IL10	trans
XR_001470485.1	NM_001004414.2	IL10	trans
XR_001466920.2	NM_001004414.2	IL10	trans
TCONS_00006045	NM_001004414.2	IL10	trans
XR_001463662.2	NM_001004414.2	IL10	trans
XR_001469003.2	NM_001004414.2	IL10	trans
TCONS_00067193	NM_001004414.2	IL10	trans
XR_001466515.2	NM_001004414.2	IL10	trans
XR_001465046.2	NM_001004414.2	IL10	trans
TCONS_00056532	XM_001233340.5	PIK3R2	trans
XR_001465929.2	XM_015298763.2	PTPN7	trans
TCONS_00056532	XM_015283690.2	PPM1B	trans
TCONS_00006160	XM_015283690.2	PPM1B	trans
XR_001463974.2	NM_001011691.3	TLR3	trans
XR_001467739.2	NM_001011691.3	TLR3	trans
XR_001470485.1	NM_001011691.3	TLR3	trans
XR_001466920.2	NM_001011691.3	TLR3	trans
XR_001463662.2	NM_001011691.3	TLR3	trans
XR_001466515.2	NM_001011691.3	TLR3	trans
XR_001465046.2	NM_001011691.3	TLR3	trans
TCONS_00006161	XM_015284187.2	TNFAIP3	trans
XR_003072807.1	XM_015292937.2	FLNB	trans
XR_140261.4	XM_015292937.2	FLNB	trans
TCONS_00006161	XM_015292937.2	FLNB	trans
XR_003075286.1	XM_015292937.2	FLNB	trans
XR_001469507.2	XM_015292937.2	FLNB	trans
XR_003075285.1	NM_204779.1	STAT5B	trans
XR_003077362.1	NM_204779.1	STAT5B	trans
XR_003071155.1	NM_204779.1	STAT5B	trans
XR_003075284.1	NM_204779.1	STAT5B	trans
XR_003072612.1	NM_204779.1	STAT5B	trans
XR_003071460.1	NM_204779.1	STAT5B	trans
TCONS_00004664	XM_025149768.1	TLR1B	trans
XR_003072807.1	XM_025149768.1	TLR1B	trans
XR_003072807.1	XM_015286682.2	IL15RA	trans
TCONS_00039317	XM_015286682.2	IL15RA	trans
XR_001469719.2	XM_004949580.3	TEK	trans
TCONS_00006160	XM_015285224.2	PTK2B	trans
XR_001465929.2	NM_001083362.1	ACKR3	trans
XR_003075285.1	TCONS_00043873	ACVR1C	trans
XR_001466920.2	TCONS_00043873	ACVR1C	trans
XR_001465929.2	TCONS_00043873	ACVR1C	trans
XR_003075286.1	TCONS_00043873	ACVR1C	trans
TCONS_00067191	TCONS_00043873	ACVR1C	trans
TCONS_00056532	TCONS_00076635	Ppp5c	trans
TCONS_00006160	TCONS_00076635	Ppp5c	trans
XR_001463662.2	XM_004936344.3	TRAF3	trans
TCONS_00006161	XM_004936344.3	TRAF3	trans
XR_003075286.1	XM_004936344.3	TRAF3	trans
XR_001463662.2	TCONS_00073092	Cdkn1a	trans
TCONS_00006161	TCONS_00073092	Cdkn1a	trans
TCONS_00056532	NM_001006152.1	PPP2CA	trans
TCONS_00006160	NM_001006152.1	PPP2CA	trans
XR_003075287.1	XM_025145742.1	TYK2	trans
XR_003072807.1	NM_205402.2	GNAI2	trans
XR_140261.4	NM_205402.2	GNAI2	trans
TCONS_00006161	NM_205402.2	GNAI2	trans
XR_003075286.1	NM_205402.2	GNAI2	trans
XR_001469507.2	NM_205402.2	GNAI2	trans
XR_003075285.1	NM_001079739.1	CD80	trans
XR_001467739.2	NM_001079739.1	CD80	trans
XR_001466920.2	NM_001079739.1	CD80	trans
TCONS_00006045	NM_001079739.1	CD80	trans
XR_001465929.2	NM_001079739.1	CD80	trans
XR_003075286.1	NM_001079739.1	CD80	trans
TCONS_00067191	NM_001079739.1	CD80	trans
XR_003072612.1	NM_001079739.1	CD80	trans
XR_001469507.2	NM_001079739.1	CD80	trans
TCONS_00006161	NM_204560.1	ACVR1	trans
TCONS_00056532	NM_204560.1	ACVR1	trans
TCONS_00006160	NM_204560.1	ACVR1	trans
XR_001467739.2	XM_413733.6	PSTPIP1	trans
XR_003072807.1	XM_413733.6	PSTPIP1	trans
XR_140261.4	XM_413733.6	PSTPIP1	trans
TCONS_00006045	XM_413733.6	PSTPIP1	trans
TCONS_00039317	XM_413733.6	PSTPIP1	trans
XR_003075286.1	XM_413733.6	PSTPIP1	trans
XR_003072612.1	XM_413733.6	PSTPIP1	trans
XR_001469507.2	XM_413733.6	PSTPIP1	trans
XR_003075285.1	XM_015293509.2	CD86	trans
XR_001467739.2	XM_015293509.2	CD86	trans
TCONS_00006045	XM_015293509.2	CD86	trans
XR_001465929.2	XM_015293509.2	CD86	trans
XR_003075286.1	XM_015293509.2	CD86	trans
XR_003075284.1	XM_015293509.2	CD86	trans
TCONS_00067191	XM_015293509.2	CD86	trans
XR_003072612.1	XM_015293509.2	CD86	trans
XR_001469507.2	XM_015293509.2	CD86	trans
XR_003075285.1	NM_001348655.1	CXCL13L3	trans
XR_003077362.1	NM_001348655.1	CXCL13L3	trans
XR_001467739.2	NM_001348655.1	CXCL13L3	trans
XR_003072807.1	NM_001348655.1	CXCL13L3	trans
XR_140261.4	NM_001348655.1	CXCL13L3	trans
XR_003071155.1	NM_001348655.1	CXCL13L3	trans
TCONS_00006045	NM_001348655.1	CXCL13L3	trans
TCONS_00039317	NM_001348655.1	CXCL13L3	trans
XR_003075286.1	NM_001348655.1	CXCL13L3	trans
XR_003075284.1	NM_001348655.1	CXCL13L3	trans
TCONS_00067191	NM_001348655.1	CXCL13L3	trans
XR_003072612.1	NM_001348655.1	CXCL13L3	trans
XR_001469507.2	NM_001348655.1	CXCL13L3	trans
XR_003071460.1	NM_001348655.1	CXCL13L3	trans
XR_003072807.1	XM_015290265.2	KRAS	trans
XR_001466515.2	XM_015290265.2	KRAS	trans
XR_003075285.1	XM_417710.4	GBP1	trans
XR_001467739.2	XM_417710.4	GBP1	trans
XR_003072807.1	XM_417710.4	GBP1	trans
XR_140261.4	XM_417710.4	GBP1	trans
XR_003071155.1	XM_417710.4	GBP1	trans
TCONS_00006045	XM_417710.4	GBP1	trans
TCONS_00039317	XM_417710.4	GBP1	trans
XR_003075286.1	XM_417710.4	GBP1	trans
TCONS_00067193	XM_417710.4	GBP1	trans
XR_003075284.1	XM_417710.4	GBP1	trans
XR_001466515.2	XM_417710.4	GBP1	trans
TCONS_00067191	XM_417710.4	GBP1	trans
XR_003072612.1	XM_417710.4	GBP1	trans
XR_001469507.2	XM_417710.4	GBP1	trans
XR_003071155.1	TCONS_00016710	ID4	trans
TCONS_00006045	TCONS_00016710	ID4	trans
TCONS_00039317	TCONS_00016710	ID4	trans
XR_003075284.1	TCONS_00016710	ID4	trans
XR_003072612.1	TCONS_00016710	ID4	trans
XR_003075518.1	TCONS_00016710	ID4	trans
XR_003071460.1	TCONS_00016710	ID4	trans
TCONS_00056532	XM_015295376.2	GRB2	trans
XR_003075518.1	NM_001031456.1	PIAS1	trans
TCONS_00004664	XM_415406.5	TRAF1	trans
XR_001463974.2	XM_415406.5	TRAF1	trans
XR_001469003.2	XM_415406.5	TRAF1	trans
XR_001466515.2	XM_415406.5	TRAF1	trans
XR_001465046.2	XM_415406.5	TRAF1	trans
XR_001467739.2	TCONS_00067245	RBL1	trans
TCONS_00006045	TCONS_00067245	RBL1	trans
TCONS_00067191	TCONS_00067245	RBL1	trans
XR_003072612.1	TCONS_00067245	RBL1	trans
XR_003075285.1	TCONS_00004242	TLR7	trans
XR_003077362.1	TCONS_00004242	TLR7	trans
XR_003071155.1	TCONS_00004242	TLR7	trans
XR_003075286.1	TCONS_00004242	TLR7	trans
XR_003075284.1	TCONS_00004242	TLR7	trans
XR_003072612.1	TCONS_00004242	TLR7	trans
XR_003072807.1	XM_015297603.2	STMN1	trans
XR_140261.4	XM_015297603.2	STMN1	trans
TCONS_00067193	XM_015297603.2	STMN1	trans
XR_001469507.2	XM_015297603.2	STMN1	trans
XR_003072807.1	XM_015291441.2	ITPR2	trans
TCONS_00006161	XM_015291441.2	ITPR2	trans
XR_003075287.1	XM_015302423.2	VDAC3	trans
XR_003071460.1	XM_015302423.2	VDAC3	trans
XR_003075285.1	NM_204667.1	MMP9	trans
XR_001465929.2	NM_204667.1	MMP9	trans
TCONS_00056532	XM_025151444.1	CACNA2D1	trans
XR_003075285.1	XM_418301.5	LY96	trans
XR_001467739.2	XM_418301.5	LY96	trans
XR_003072807.1	XM_418301.5	LY96	trans
XR_140261.4	XM_418301.5	LY96	trans
XR_001470485.1	XM_418301.5	LY96	trans
XR_001466920.2	XM_418301.5	LY96	trans
TCONS_00006045	XM_418301.5	LY96	trans
TCONS_00039317	XM_418301.5	LY96	trans
XR_003075286.1	XM_418301.5	LY96	trans
TCONS_00067193	XM_418301.5	LY96	trans
XR_003075284.1	XM_418301.5	LY96	trans
XR_001466515.2	XM_418301.5	LY96	trans
TCONS_00067191	XM_418301.5	LY96	trans
XR_003072612.1	XM_418301.5	LY96	trans
XR_001469507.2	XM_418301.5	LY96	trans
TCONS_00056532	XM_417994.5	RAP1A	trans
TCONS_00004664	XM_015284820.2	BMP5	trans
XR_003075285.1	TCONS_00023604	LTBP1	trans
XR_001467739.2	TCONS_00023604	LTBP1	trans
XR_140261.4	TCONS_00023604	LTBP1	trans
XR_003071155.1	TCONS_00023604	LTBP1	trans
TCONS_00006045	TCONS_00023604	LTBP1	trans
TCONS_00039317	TCONS_00023604	LTBP1	trans
XR_003075286.1	TCONS_00023604	LTBP1	trans
XR_003075284.1	TCONS_00023604	LTBP1	trans
TCONS_00067191	TCONS_00023604	LTBP1	trans
XR_003072612.1	TCONS_00023604	LTBP1	trans
XR_001469507.2	TCONS_00023604	LTBP1	trans
TCONS_00006161	XM_015294507.2	IL4R	trans
TCONS_00030690	XM_421996.6	MAP3K20	trans
TCONS_00051306	NM_001006328.2	CD79B	trans
TCONS_00051306	NM_001006477.1	EIF2S1	trans
XR_003075285.1	NM_001193638.1	IFIH1	trans
XR_001467739.2	NM_001193638.1	IFIH1	trans
XR_003072807.1	NM_001193638.1	IFIH1	trans
XR_140261.4	NM_001193638.1	IFIH1	trans
XR_001470485.1	NM_001193638.1	IFIH1	trans
TCONS_00006045	NM_001193638.1	IFIH1	trans
TCONS_00039317	NM_001193638.1	IFIH1	trans
XR_003075286.1	NM_001193638.1	IFIH1	trans
TCONS_00067193	NM_001193638.1	IFIH1	trans
XR_003075284.1	NM_001193638.1	IFIH1	trans
XR_001466515.2	NM_001193638.1	IFIH1	trans
TCONS_00067191	NM_001193638.1	IFIH1	trans
XR_003072612.1	NM_001193638.1	IFIH1	trans
XR_001469507.2	NM_001193638.1	IFIH1	trans
TCONS_00056532	NM_001031337.2	STK3	trans
TCONS_00006160	NM_001031337.2	STK3	trans
XR_001466365.2	XM_015299589.2	STAT5B	trans
XR_003073212.1	XM_015299589.2	STAT5B	trans
XR_001466356.2	XM_015299589.2	STAT5B	trans
XR_001470485.1	NM_001080106.1	IL7R	trans
XR_001469719.2	NM_001080106.1	IL7R	trans
XR_003075285.1	XM_015289392.2	STAT1	trans
XR_001467739.2	XM_015289392.2	STAT1	trans
XR_003072807.1	XM_015289392.2	STAT1	trans
XR_140261.4	XM_015289392.2	STAT1	trans
XR_001470485.1	XM_015289392.2	STAT1	trans
XR_001466920.2	XM_015289392.2	STAT1	trans
TCONS_00006045	XM_015289392.2	STAT1	trans
TCONS_00039317	XM_015289392.2	STAT1	trans
XR_003075286.1	XM_015289392.2	STAT1	trans
TCONS_00067193	XM_015289392.2	STAT1	trans
XR_003075284.1	XM_015289392.2	STAT1	trans
XR_001466515.2	XM_015289392.2	STAT1	trans
TCONS_00067191	XM_015289392.2	STAT1	trans
XR_003072612.1	XM_015289392.2	STAT1	trans
XR_001469507.2	XM_015289392.2	STAT1	trans
XR_003075287.1	XM_025145963.1	LOC107050551	trans
XR_003075287.1	NM_001305152.1	TMEM173	trans
TCONS_00004664	XM_025144666.1	IL6ST	trans
XR_001463974.2	XM_025144666.1	IL6ST	trans
XR_001467739.2	XM_025144666.1	IL6ST	trans
XR_140261.4	XM_025144666.1	IL6ST	trans
XR_001470485.1	XM_025144666.1	IL6ST	trans
XR_001466920.2	XM_025144666.1	IL6ST	trans
TCONS_00006045	XM_025144666.1	IL6ST	trans
XR_001463662.2	XM_025144666.1	IL6ST	trans
XR_003075286.1	XM_025144666.1	IL6ST	trans
TCONS_00067193	XM_025144666.1	IL6ST	trans
XR_001466515.2	XM_025144666.1	IL6ST	trans
XR_001465046.2	XM_025144666.1	IL6ST	trans
TCONS_00067191	XM_025144666.1	IL6ST	trans
XR_001469507.2	XM_025144666.1	IL6ST	trans
XR_001466361.2	XM_015289608.2	MAP3K20	trans
TCONS_00004664	XM_025147497.1	ACKR4	trans
XR_001463974.2	XM_025147497.1	ACKR4	trans
XR_001467739.2	XM_025147497.1	ACKR4	trans
XR_003072807.1	XM_025147497.1	ACKR4	trans
XR_140261.4	XM_025147497.1	ACKR4	trans
XR_001470485.1	XM_025147497.1	ACKR4	trans
XR_001466920.2	XM_025147497.1	ACKR4	trans
TCONS_00006045	XM_025147497.1	ACKR4	trans
XR_003075286.1	XM_025147497.1	ACKR4	trans
TCONS_00067193	XM_025147497.1	ACKR4	trans
XR_001466515.2	XM_025147497.1	ACKR4	trans
TCONS_00067191	XM_025147497.1	ACKR4	trans
XR_001469507.2	XM_025147497.1	ACKR4	trans
XR_003075287.1	TCONS_00048817	IL1RAP	trans
XR_003075285.1	NM_001044661.1	ERBB2	trans
XR_001467739.2	NM_001044661.1	ERBB2	trans
XR_003072807.1	NM_001044661.1	ERBB2	trans
XR_140261.4	NM_001044661.1	ERBB2	trans
XR_001470485.1	NM_001044661.1	ERBB2	trans
XR_003071155.1	NM_001044661.1	ERBB2	trans
TCONS_00006045	NM_001044661.1	ERBB2	trans
TCONS_00039317	NM_001044661.1	ERBB2	trans
XR_003075286.1	NM_001044661.1	ERBB2	trans
TCONS_00067193	NM_001044661.1	ERBB2	trans
XR_003075284.1	NM_001044661.1	ERBB2	trans
XR_001466515.2	NM_001044661.1	ERBB2	trans
TCONS_00067191	NM_001044661.1	ERBB2	trans
XR_003072612.1	NM_001044661.1	ERBB2	trans
XR_001469507.2	NM_001044661.1	ERBB2	trans
TCONS_00056532	NM_001161650.1	TLR2B	trans
XR_001469719.2	TCONS_00025958	Il13ra1	trans
XR_001466365.2	NM_001045838.1	XCR1	trans
XR_003073212.1	NM_001045838.1	XCR1	trans
XR_001463662.2	NM_001045838.1	XCR1	trans
XR_001466362.2	NM_001045838.1	XCR1	trans
XR_001466356.2	NM_001045838.1	XCR1	trans
XR_001466364.2	NM_001030640.1	IL21R	trans
XR_001466365.2	NM_001030640.1	IL21R	trans
XR_003073212.1	NM_001030640.1	IL21R	trans
XR_001463662.2	NM_001030640.1	IL21R	trans
XR_001466362.2	NM_001030640.1	IL21R	trans
XR_001466356.2	NM_001030640.1	IL21R	trans
XR_001467739.2	XM_015283721.2	LTBP1	trans
XR_001470485.1	XM_015283721.2	LTBP1	trans
XR_003071155.1	XM_015283721.2	LTBP1	trans
TCONS_00006045	XM_015283721.2	LTBP1	trans
TCONS_00039317	XM_015283721.2	LTBP1	trans
XR_003075286.1	XM_015283721.2	LTBP1	trans
XR_003075284.1	XM_015283721.2	LTBP1	trans
XR_001466515.2	XM_015283721.2	LTBP1	trans
TCONS_00067191	XM_015283721.2	LTBP1	trans
XR_003072612.1	XM_015283721.2	LTBP1	trans
XR_001469507.2	XM_015283721.2	LTBP1	trans
TCONS_00006161	XM_004943611.3	PCASP3	trans
XR_003075285.1	TCONS_00064258	Trim25	trans
XR_001463974.2	TCONS_00064258	Trim25	trans
XR_001467739.2	TCONS_00064258	Trim25	trans
XR_003072807.1	TCONS_00064258	Trim25	trans
XR_140261.4	TCONS_00064258	Trim25	trans
XR_001470485.1	TCONS_00064258	Trim25	trans
XR_001466920.2	TCONS_00064258	Trim25	trans
TCONS_00006045	TCONS_00064258	Trim25	trans
XR_003075286.1	TCONS_00064258	Trim25	trans
TCONS_00067193	TCONS_00064258	Trim25	trans
XR_001466515.2	TCONS_00064258	Trim25	trans
TCONS_00067191	TCONS_00064258	Trim25	trans
XR_003072612.1	TCONS_00064258	Trim25	trans
XR_001469507.2	TCONS_00064258	Trim25	trans
XR_003075285.1	XM_015284184.2	MAP3K5	trans
XR_001463974.2	XM_015284184.2	MAP3K5	trans
XR_001467739.2	XM_015284184.2	MAP3K5	trans
XR_140261.4	XM_015284184.2	MAP3K5	trans
XR_001470485.1	XM_015284184.2	MAP3K5	trans
XR_001466920.2	XM_015284184.2	MAP3K5	trans
TCONS_00006045	XM_015284184.2	MAP3K5	trans
XR_003075286.1	XM_015284184.2	MAP3K5	trans
TCONS_00067193	XM_015284184.2	MAP3K5	trans
XR_001466515.2	XM_015284184.2	MAP3K5	trans
TCONS_00067191	XM_015284184.2	MAP3K5	trans
XR_001469507.2	XM_015284184.2	MAP3K5	trans
TCONS_00030690	XM_015291989.2	FGF7	trans
XR_003077362.1	XM_416914.6	IL1R2	trans
XR_003071155.1	XM_416914.6	IL1R2	trans
XR_003075284.1	XM_416914.6	IL1R2	trans
XR_003072612.1	XM_416914.6	IL1R2	trans
XR_003075518.1	XM_416914.6	IL1R2	trans
XR_001463974.2	XM_015290093.2	TUBA4B	trans
XR_001467739.2	XM_015290093.2	TUBA4B	trans
XR_003072807.1	XM_015290093.2	TUBA4B	trans
XR_140261.4	XM_015290093.2	TUBA4B	trans
XR_001466920.2	XM_015290093.2	TUBA4B	trans
TCONS_00006045	XM_015290093.2	TUBA4B	trans
TCONS_00039317	XM_015290093.2	TUBA4B	trans
XR_003075286.1	XM_015290093.2	TUBA4B	trans
TCONS_00067193	XM_015290093.2	TUBA4B	trans
XR_001466515.2	XM_015290093.2	TUBA4B	trans
XR_001469507.2	XM_015290093.2	TUBA4B	trans
XR_003075285.1	TCONS_00017213	-	trans
XR_140261.4	TCONS_00017213	-	trans
XR_003071155.1	TCONS_00017213	-	trans
XR_003075286.1	TCONS_00017213	-	trans
XR_003071460.1	TCONS_00017213	-	trans
XR_001463974.2	XM_025151490.1	FGFR2	trans
XR_001467739.2	NM_001030800.1	DDX3X	trans
XR_003072807.1	NM_001030800.1	DDX3X	trans
XR_140261.4	NM_001030800.1	DDX3X	trans
XR_003071155.1	NM_001030800.1	DDX3X	trans
TCONS_00006045	NM_001030800.1	DDX3X	trans
TCONS_00039317	NM_001030800.1	DDX3X	trans
XR_003075284.1	NM_001030800.1	DDX3X	trans
XR_001466515.2	NM_001030800.1	DDX3X	trans
TCONS_00067191	NM_001030800.1	DDX3X	trans
XR_003072612.1	NM_001030800.1	DDX3X	trans
XR_001469507.2	NM_001030800.1	DDX3X	trans
XR_003075285.1	XM_004948616.3	DHX58	trans
XR_001467739.2	XM_004948616.3	DHX58	trans
XR_003072807.1	XM_004948616.3	DHX58	trans
XR_140261.4	XM_004948616.3	DHX58	trans
XR_001470485.1	XM_004948616.3	DHX58	trans
TCONS_00006045	XM_004948616.3	DHX58	trans
TCONS_00039317	XM_004948616.3	DHX58	trans
XR_003075286.1	XM_004948616.3	DHX58	trans
TCONS_00067193	XM_004948616.3	DHX58	trans
XR_003075284.1	XM_004948616.3	DHX58	trans
XR_001466515.2	XM_004948616.3	DHX58	trans
TCONS_00067191	XM_004948616.3	DHX58	trans
XR_003072612.1	XM_004948616.3	DHX58	trans
XR_001469507.2	XM_004948616.3	DHX58	trans
XR_003075285.1	NM_001083360.1	EDA2R	trans
XR_001463974.2	NM_001083360.1	EDA2R	trans
XR_001467739.2	NM_001083360.1	EDA2R	trans
XR_003072807.1	NM_001083360.1	EDA2R	trans
XR_140261.4	NM_001083360.1	EDA2R	trans
XR_001470485.1	NM_001083360.1	EDA2R	trans
XR_001466920.2	NM_001083360.1	EDA2R	trans
TCONS_00006045	NM_001083360.1	EDA2R	trans
XR_003075286.1	NM_001083360.1	EDA2R	trans
TCONS_00067193	NM_001083360.1	EDA2R	trans
XR_001466515.2	NM_001083360.1	EDA2R	trans
TCONS_00067191	NM_001083360.1	EDA2R	trans
XR_003072612.1	NM_001083360.1	EDA2R	trans
XR_001469507.2	NM_001083360.1	EDA2R	trans
XR_003073212.1	XM_025149568.1	CYBB	trans
XR_001466920.2	XM_025149568.1	CYBB	trans
XR_001463662.2	XM_025149568.1	CYBB	trans
XR_001466364.2	XM_004942610.3	CASP10	trans
XR_001466361.2	XM_004942610.3	CASP10	trans
XR_001466365.2	XM_004942610.3	CASP10	trans
XR_003073212.1	XM_004942610.3	CASP10	trans
XR_001466362.2	XM_004942610.3	CASP10	trans
XR_001466356.2	XM_004942610.3	CASP10	trans
XR_003075708.1	XM_001233398.5	INSR	trans
XR_001466920.2	XM_015288353.2	FAS	trans
XR_001463662.2	XM_015288353.2	FAS	trans
XR_001465929.2	XM_015288353.2	FAS	trans
XR_003075286.1	XM_015288353.2	FAS	trans
XR_001469719.2	XM_015291425.2	MFN1	trans
XR_003075285.1	XM_015292901.1	GBP4L	trans
XR_001467739.2	XM_015292901.1	GBP4L	trans
XR_003072807.1	XM_015292901.1	GBP4L	trans
XR_140261.4	XM_015292901.1	GBP4L	trans
XR_001470485.1	XM_015292901.1	GBP4L	trans
XR_003071155.1	XM_015292901.1	GBP4L	trans
TCONS_00006045	XM_015292901.1	GBP4L	trans
TCONS_00039317	XM_015292901.1	GBP4L	trans
XR_003075286.1	XM_015292901.1	GBP4L	trans
TCONS_00067193	XM_015292901.1	GBP4L	trans
XR_003075284.1	XM_015292901.1	GBP4L	trans
XR_001466515.2	XM_015292901.1	GBP4L	trans
TCONS_00067191	XM_015292901.1	GBP4L	trans
XR_003072612.1	XM_015292901.1	GBP4L	trans
XR_001469507.2	XM_015292901.1	GBP4L	trans
XR_003075285.1	TCONS_00027519	CXCL8	trans
XR_003077362.1	TCONS_00027519	CXCL8	trans
XR_003071155.1	TCONS_00027519	CXCL8	trans
XR_003071460.1	TCONS_00027519	CXCL8	trans
TCONS_00004664	XM_015278228.2	IL13RA2	trans
XR_001463974.2	XM_015278228.2	IL13RA2	trans
XR_001467739.2	XM_015278228.2	IL13RA2	trans
XR_001470485.1	XM_015278228.2	IL13RA2	trans
TCONS_00006045	XM_015278228.2	IL13RA2	trans
TCONS_00067193	XM_015278228.2	IL13RA2	trans
XR_001466515.2	XM_015278228.2	IL13RA2	trans
XR_001469507.2	XM_015278228.2	IL13RA2	trans
XR_003075285.1	XM_430147.5	TNFSF4	trans
XR_001467739.2	XM_430147.5	TNFSF4	trans
XR_140261.4	XM_430147.5	TNFSF4	trans
XR_001466920.2	XM_430147.5	TNFSF4	trans
TCONS_00006045	XM_430147.5	TNFSF4	trans
XR_003075286.1	XM_430147.5	TNFSF4	trans
XR_003075284.1	XM_430147.5	TNFSF4	trans
XR_001466515.2	XM_430147.5	TNFSF4	trans
TCONS_00067191	XM_430147.5	TNFSF4	trans
XR_003072612.1	XM_430147.5	TNFSF4	trans
XR_001469507.2	XM_430147.5	TNFSF4	trans
XR_003072807.1	NM_204450.2	CREB1	trans
XR_140261.4	NM_204450.2	CREB1	trans
XR_001463662.2	NM_204450.2	CREB1	trans
TCONS_00006161	NM_204450.2	CREB1	trans
XR_003075286.1	NM_204450.2	CREB1	trans
XR_001470485.1	XM_015274146.2	TNFSF13B	trans
TCONS_00067193	XM_015274146.2	TNFSF13B	trans
TCONS_00067191	XM_015274146.2	TNFSF13B	trans
XR_003075285.1	XM_421754.6	DUSP5	trans
XR_001467739.2	XM_421754.6	DUSP5	trans
XR_003072807.1	XM_421754.6	DUSP5	trans
XR_140261.4	XM_421754.6	DUSP5	trans
XR_001466920.2	XM_421754.6	DUSP5	trans
TCONS_00006045	XM_421754.6	DUSP5	trans
TCONS_00039317	XM_421754.6	DUSP5	trans
XR_003075286.1	XM_421754.6	DUSP5	trans
TCONS_00067193	XM_421754.6	DUSP5	trans
XR_003075284.1	XM_421754.6	DUSP5	trans
XR_001466515.2	XM_421754.6	DUSP5	trans
TCONS_00067191	XM_421754.6	DUSP5	trans
XR_003072612.1	XM_421754.6	DUSP5	trans
XR_001469507.2	XM_421754.6	DUSP5	trans
XR_001467739.2	TCONS_00073834	IL10	trans
XR_003072807.1	TCONS_00073834	IL10	trans
XR_140261.4	TCONS_00073834	IL10	trans
XR_003071155.1	TCONS_00073834	IL10	trans
TCONS_00006045	TCONS_00073834	IL10	trans
TCONS_00039317	TCONS_00073834	IL10	trans
XR_003075286.1	TCONS_00073834	IL10	trans
XR_003075284.1	TCONS_00073834	IL10	trans
TCONS_00067191	TCONS_00073834	IL10	trans
XR_003072612.1	TCONS_00073834	IL10	trans
XR_001469507.2	TCONS_00073834	IL10	trans
TCONS_00006161	NM_001305214.1	CXCR5	trans
TCONS_00056532	NM_001305214.1	CXCR5	trans
TCONS_00006160	NM_001305214.1	CXCR5	trans
XR_003075287.1	TCONS_00074399	MAP3K3	trans
XR_001463974.2	NM_001079722.1	DNM1L	trans
XR_001467739.2	NM_001079722.1	DNM1L	trans
XR_001470485.1	NM_001079722.1	DNM1L	trans
XR_001466920.2	NM_001079722.1	DNM1L	trans
XR_001466515.2	NM_001079722.1	DNM1L	trans
TCONS_00056532	XM_417965.5	ELK4	trans
TCONS_00006160	XM_417965.5	ELK4	trans
TCONS_00056532	NM_001199448.1	ROCK1	trans
TCONS_00004664	NM_001201487.2	BCL10	trans
XR_140261.4	NM_001201487.2	BCL10	trans
TCONS_00067193	NM_001201487.2	BCL10	trans
XR_003071155.1	XM_015277810.2	IL1R2	trans
XR_003075284.1	XM_015277810.2	IL1R2	trans
XR_003075518.1	XM_015277810.2	IL1R2	trans
XR_003071460.1	XM_015277810.2	IL1R2	trans
XR_001463974.2	TCONS_00014366	Ripk2	trans
XR_003073212.1	TCONS_00014366	Ripk2	trans
XR_001466920.2	TCONS_00014366	Ripk2	trans
XR_001463662.2	TCONS_00014366	Ripk2	trans
XR_001466362.2	TCONS_00014366	Ripk2	trans
XR_001465046.2	TCONS_00014366	Ripk2	trans
XR_003075285.1	NM_205177.1	CTSD	trans
XR_001463974.2	NM_205177.1	CTSD	trans
XR_001467739.2	NM_205177.1	CTSD	trans
XR_003072807.1	NM_205177.1	CTSD	trans
XR_140261.4	NM_205177.1	CTSD	trans
XR_001470485.1	NM_205177.1	CTSD	trans
XR_001466920.2	NM_205177.1	CTSD	trans
TCONS_00006045	NM_205177.1	CTSD	trans
TCONS_00039317	NM_205177.1	CTSD	trans
XR_003075286.1	NM_205177.1	CTSD	trans
TCONS_00067193	NM_205177.1	CTSD	trans
XR_001466515.2	NM_205177.1	CTSD	trans
TCONS_00067191	NM_205177.1	CTSD	trans
XR_003072612.1	NM_205177.1	CTSD	trans
XR_001469507.2	NM_205177.1	CTSD	trans
TCONS_00030690	XM_419263.5	MAPK14	trans
TCONS_00056532	NM_205403.1	GNAI1	trans
TCONS_00006160	NM_205403.1	GNAI1	trans
XR_001465929.2	XM_015277535.2	OSMR	trans
XR_003075286.1	XM_015277535.2	OSMR	trans
TCONS_00056532	NM_001012525.1	FGF7	trans
TCONS_00004664	XM_003642384.4	CASP1	trans
XR_001467739.2	XM_003642384.4	CASP1	trans
XR_001470485.1	XM_003642384.4	CASP1	trans
TCONS_00006045	XM_003642384.4	CASP1	trans
TCONS_00067193	XM_003642384.4	CASP1	trans
XR_001466515.2	XM_003642384.4	CASP1	trans
TCONS_00067191	XM_003642384.4	CASP1	trans
XR_001469507.2	XM_003642384.4	CASP1	trans
XR_003075708.1	XM_015301090.2	GNAI1	trans
XR_001466920.2	XM_015279230.2	MLKL	trans
XR_001463662.2	XM_015279230.2	MLKL	trans
XR_003075518.1	NM_205453.1	TXN	trans
XR_001463662.2	XM_015294138.2	RAC1	trans
TCONS_00006161	XM_015294138.2	RAC1	trans
XR_003075285.1	XM_001235162.5	P2RX7	trans
XR_001467739.2	XM_001235162.5	P2RX7	trans
XR_003072807.1	XM_001235162.5	P2RX7	trans
XR_140261.4	XM_001235162.5	P2RX7	trans
XR_001470485.1	XM_001235162.5	P2RX7	trans
XR_001466920.2	XM_001235162.5	P2RX7	trans
TCONS_00006045	XM_001235162.5	P2RX7	trans
TCONS_00039317	XM_001235162.5	P2RX7	trans
XR_003075286.1	XM_001235162.5	P2RX7	trans
TCONS_00067193	XM_001235162.5	P2RX7	trans
XR_003075284.1	XM_001235162.5	P2RX7	trans
XR_001466515.2	XM_001235162.5	P2RX7	trans
TCONS_00067191	XM_001235162.5	P2RX7	trans
XR_003072612.1	XM_001235162.5	P2RX7	trans
XR_001469507.2	XM_001235162.5	P2RX7	trans
XR_003075285.1	XM_015289449.2	STAT4	trans
XR_001467739.2	XM_015289449.2	STAT4	trans
XR_003072807.1	XM_015289449.2	STAT4	trans
XR_140261.4	XM_015289449.2	STAT4	trans
XR_001470485.1	XM_015289449.2	STAT4	trans
XR_001466920.2	XM_015289449.2	STAT4	trans
TCONS_00006045	XM_015289449.2	STAT4	trans
TCONS_00039317	XM_015289449.2	STAT4	trans
XR_003075286.1	XM_015289449.2	STAT4	trans
TCONS_00067193	XM_015289449.2	STAT4	trans
XR_003075284.1	XM_015289449.2	STAT4	trans
XR_001466515.2	XM_015289449.2	STAT4	trans
TCONS_00067191	XM_015289449.2	STAT4	trans
XR_003072612.1	XM_015289449.2	STAT4	trans
XR_001469507.2	XM_015289449.2	STAT4	trans
XR_003075287.1	XM_015276134.2	SMAD1	trans
XR_001463974.2	NM_204857.1	IL10RB	trans
XR_001469003.2	NM_204857.1	IL10RB	trans
XR_001465046.2	NM_204857.1	IL10RB	trans
TCONS_00006160	XM_015291986.2	FGF7	trans
TCONS_00056532	XM_015294114.2	UBE2I	trans
XR_003075708.1	XM_025151145.1	CREB3L1	trans
XR_003075285.1	NM_001267555.1	STAT4	trans
XR_001467739.2	NM_001267555.1	STAT4	trans
XR_003072807.1	NM_001267555.1	STAT4	trans
XR_140261.4	NM_001267555.1	STAT4	trans
XR_001466920.2	NM_001267555.1	STAT4	trans
TCONS_00006045	NM_001267555.1	STAT4	trans
TCONS_00039317	NM_001267555.1	STAT4	trans
XR_003075286.1	NM_001267555.1	STAT4	trans
TCONS_00067193	NM_001267555.1	STAT4	trans
XR_003075284.1	NM_001267555.1	STAT4	trans
XR_001466515.2	NM_001267555.1	STAT4	trans
TCONS_00067191	NM_001267555.1	STAT4	trans
XR_003072612.1	NM_001267555.1	STAT4	trans
XR_001469507.2	NM_001267555.1	STAT4	trans
XR_003072807.1	NM_001031446.2	CD72AG	trans
TCONS_00006161	NM_001031446.2	CD72AG	trans
XR_001463974.2	NM_001348657.1	CXCL13	trans
XR_001467739.2	NM_001348657.1	CXCL13	trans
XR_140261.4	NM_001348657.1	CXCL13	trans
XR_001466920.2	NM_001348657.1	CXCL13	trans
TCONS_00006045	NM_001348657.1	CXCL13	trans
XR_001463662.2	NM_001348657.1	CXCL13	trans
XR_003075286.1	NM_001348657.1	CXCL13	trans
TCONS_00067193	NM_001348657.1	CXCL13	trans
XR_001466515.2	NM_001348657.1	CXCL13	trans
TCONS_00067191	NM_001348657.1	CXCL13	trans
XR_001469507.2	NM_001348657.1	CXCL13	trans
XR_001467739.2	XM_015292123.2	PIAS1	trans
XR_003072807.1	XM_015292123.2	PIAS1	trans
XR_140261.4	XM_015292123.2	PIAS1	trans
TCONS_00006045	XM_015292123.2	PIAS1	trans
TCONS_00006161	XM_015292123.2	PIAS1	trans
XR_003075286.1	XM_015292123.2	PIAS1	trans
XR_001466515.2	XM_015292123.2	PIAS1	trans
XR_001469507.2	XM_015292123.2	PIAS1	trans
TCONS_00004664	XM_025154269.1	RIPK3	trans
XR_001466364.2	XM_025152263.1	CASP18	trans
XR_001466361.2	XM_025152263.1	CASP18	trans
XR_001466365.2	XM_025152263.1	CASP18	trans
XR_003073212.1	XM_025152263.1	CASP18	trans
XR_001466362.2	XM_025152263.1	CASP18	trans
XR_001466356.2	XM_025152263.1	CASP18	trans
XR_001465046.2	XM_025152263.1	CASP18	trans
XR_003075285.1	XM_025152081.1	MRAS	trans
XR_003077362.1	XM_025152081.1	MRAS	trans
XR_001466364.2	NM_205427.1	IFNA3	trans
XR_001466361.2	NM_205427.1	IFNA3	trans
XR_001463974.2	NM_205427.1	IFNA3	trans
XR_001466920.2	NM_205427.1	IFNA3	trans
XR_001469003.2	NM_205427.1	IFNA3	trans
XR_001466362.2	NM_205427.1	IFNA3	trans
XR_001465046.2	NM_205427.1	IFNA3	trans
XR_003075285.1	TCONS_00004690	TNFSF13B	trans
XR_001465929.2	TCONS_00004690	TNFSF13B	trans
XR_001463974.2	XM_025144674.1	CD72	trans
XR_001466920.2	XM_025144674.1	CD72	trans
XR_001463662.2	XM_025144674.1	CD72	trans
XR_003075286.1	XM_025144674.1	CD72	trans
XR_001466515.2	XM_025144674.1	CD72	trans
XR_001465046.2	XM_025144674.1	CD72	trans
XR_003075285.1	XM_004949002.3	PCASP1	trans
XR_001465929.2	XM_004949002.3	PCASP1	trans
TCONS_00004664	XM_015298953.2	CCND3	trans
XR_001463974.2	XM_015298953.2	CCND3	trans
XR_001470485.1	XM_015298953.2	CCND3	trans
XR_001469003.2	XM_015298953.2	CCND3	trans
XR_001469719.2	XM_015298953.2	CCND3	trans
XR_001466515.2	XM_015298953.2	CCND3	trans
XR_001465046.2	XM_015298953.2	CCND3	trans
TCONS_00056532	XM_015279096.2	PCASP3	trans
TCONS_00006160	XM_015279096.2	PCASP3	trans
TCONS_00056532	XM_015290229.2	VAV3	trans
TCONS_00006160	XM_015290229.2	VAV3	trans
XR_003075285.1	XM_015290042.2	MAP3K2	trans
XR_003077362.1	XM_015290042.2	MAP3K2	trans
XR_001467739.2	XM_015290042.2	MAP3K2	trans
XR_003071155.1	XM_015290042.2	MAP3K2	trans
TCONS_00006045	XM_015290042.2	MAP3K2	trans
XR_003075286.1	XM_015290042.2	MAP3K2	trans
XR_003075284.1	XM_015290042.2	MAP3K2	trans
XR_003072612.1	XM_015290042.2	MAP3K2	trans
XR_001466365.2	XM_015291434.2	ITPR2	trans
XR_003073212.1	XM_015291434.2	ITPR2	trans
XR_001466920.2	XM_015291434.2	ITPR2	trans
XR_001463662.2	XM_015291434.2	ITPR2	trans
XR_001466362.2	XM_015291434.2	ITPR2	trans
XR_001466364.2	NM_001038692.1	AOX1	trans
XR_001466361.2	NM_001038692.1	AOX1	trans
XR_001463974.2	NM_001038692.1	AOX1	trans
XR_001469003.2	NM_001038692.1	AOX1	trans
XR_001465046.2	NM_001038692.1	AOX1	trans
XR_001466364.2	NM_001012319.1	BIRC5	trans
XR_001466361.2	NM_001012319.1	BIRC5	trans
XR_001466365.2	NM_001012319.1	BIRC5	trans
XR_003073212.1	NM_001012319.1	BIRC5	trans
XR_001466920.2	NM_001012319.1	BIRC5	trans
XR_001463662.2	NM_001012319.1	BIRC5	trans
XR_001466362.2	NM_001012319.1	BIRC5	trans
XR_001466356.2	NM_001012319.1	BIRC5	trans
XR_001463974.2	NM_001302168.1	CCL19	trans
XR_001467739.2	NM_001302168.1	CCL19	trans
XR_140261.4	NM_001302168.1	CCL19	trans
XR_001470485.1	NM_001302168.1	CCL19	trans
XR_001466920.2	NM_001302168.1	CCL19	trans
TCONS_00006045	NM_001302168.1	CCL19	trans
XR_003075286.1	NM_001302168.1	CCL19	trans
TCONS_00067193	NM_001302168.1	CCL19	trans
XR_001466515.2	NM_001302168.1	CCL19	trans
TCONS_00067191	NM_001302168.1	CCL19	trans
XR_003072612.1	NM_001302168.1	CCL19	trans
XR_001469507.2	NM_001302168.1	CCL19	trans
XR_001470485.1	NM_204590.2	ID1	trans
XR_003075284.1	NM_204590.2	ID1	trans
TCONS_00067191	NM_204590.2	ID1	trans
TCONS_00056532	TCONS_00075079	MAPT	trans
XR_003075518.1	TCONS_00047936	MECOM	trans
TCONS_00006161	XM_025154688.1	PARP3	trans
TCONS_00056532	XM_025154688.1	PARP3	trans
TCONS_00006160	XM_025154688.1	PARP3	trans
TCONS_00051306	XM_015275819.2	RIPK1	trans
XR_003075285.1	NM_205415.1	IRF1	trans
XR_001467739.2	NM_205415.1	IRF1	trans
XR_003072807.1	NM_205415.1	IRF1	trans
XR_140261.4	NM_205415.1	IRF1	trans
XR_003071155.1	NM_205415.1	IRF1	trans
TCONS_00006045	NM_205415.1	IRF1	trans
TCONS_00039317	NM_205415.1	IRF1	trans
XR_003075286.1	NM_205415.1	IRF1	trans
TCONS_00067193	NM_205415.1	IRF1	trans
XR_003075284.1	NM_205415.1	IRF1	trans
XR_001466515.2	NM_205415.1	IRF1	trans
TCONS_00067191	NM_205415.1	IRF1	trans
XR_003072612.1	NM_205415.1	IRF1	trans
XR_001469507.2	NM_205415.1	IRF1	trans
TCONS_00056532	NM_206863.3	VAV3	trans
XR_003075285.1	XM_015300284.1	STAT2	trans
XR_003072807.1	XM_015300284.1	STAT2	trans
XR_140261.4	XM_015300284.1	STAT2	trans
TCONS_00006161	XM_015300284.1	STAT2	trans
XR_003075286.1	XM_015300284.1	STAT2	trans
TCONS_00006160	TCONS_00038213	NFKB2	trans
XR_001467739.2	NM_204871.1	IL6ST	trans
XR_003072807.1	NM_204871.1	IL6ST	trans
XR_140261.4	NM_204871.1	IL6ST	trans
XR_001470485.1	NM_204871.1	IL6ST	trans
TCONS_00006045	NM_204871.1	IL6ST	trans
TCONS_00039317	NM_204871.1	IL6ST	trans
XR_003075286.1	NM_204871.1	IL6ST	trans
TCONS_00067193	NM_204871.1	IL6ST	trans
XR_003075284.1	NM_204871.1	IL6ST	trans
XR_001466515.2	NM_204871.1	IL6ST	trans
TCONS_00067191	NM_204871.1	IL6ST	trans
XR_003072612.1	NM_204871.1	IL6ST	trans
XR_001469507.2	NM_204871.1	IL6ST	trans
TCONS_00004664	XM_025153348.1	PIK3CB	trans
XR_001463974.2	XM_025153348.1	PIK3CB	trans
XR_001469003.2	XM_025153348.1	PIK3CB	trans
XR_001465046.2	XM_025153348.1	PIK3CB	trans
XR_001463974.2	XM_015280513.2	PANX1	trans
XR_001470485.1	XM_015280513.2	PANX1	trans
XR_001469003.2	XM_015280513.2	PANX1	trans
XR_001469719.2	XM_015280513.2	PANX1	trans
XR_001466515.2	XM_015280513.2	PANX1	trans
XR_001465046.2	XM_015280513.2	PANX1	trans
TCONS_00056532	XM_015293013.2	RAF1	trans
TCONS_00006160	XM_015293013.2	RAF1	trans
TCONS_00006161	NM_204704.1	RHOA	trans
XR_001467739.2	XM_004939913.3	LY96	trans
XR_003072807.1	XM_004939913.3	LY96	trans
XR_140261.4	XM_004939913.3	LY96	trans
XR_001470485.1	XM_004939913.3	LY96	trans
TCONS_00006045	XM_004939913.3	LY96	trans
TCONS_00039317	XM_004939913.3	LY96	trans
TCONS_00067193	XM_004939913.3	LY96	trans
XR_003075284.1	XM_004939913.3	LY96	trans
XR_001466515.2	XM_004939913.3	LY96	trans
TCONS_00067191	XM_004939913.3	LY96	trans
XR_003072612.1	XM_004939913.3	LY96	trans
XR_001469507.2	XM_004939913.3	LY96	trans
TCONS_00006161	XM_015297105.2	PRKCZ	trans
TCONS_00056532	XM_015297105.2	PRKCZ	trans
TCONS_00006160	XM_015297105.2	PRKCZ	trans
XR_003075285.1	XM_015284526.2	BRAF	trans
XR_001467739.2	XM_015284526.2	BRAF	trans
XR_003072807.1	XM_015284526.2	BRAF	trans
XR_140261.4	XM_015284526.2	BRAF	trans
XR_001466920.2	XM_015284526.2	BRAF	trans
TCONS_00006045	XM_015284526.2	BRAF	trans
XR_003075286.1	XM_015284526.2	BRAF	trans
TCONS_00067193	XM_015284526.2	BRAF	trans
XR_003075284.1	XM_015284526.2	BRAF	trans
XR_001466515.2	XM_015284526.2	BRAF	trans
TCONS_00067191	XM_015284526.2	BRAF	trans
XR_003072612.1	XM_015284526.2	BRAF	trans
XR_001469507.2	XM_015284526.2	BRAF	trans
XR_001463974.2	NM_001007822.1	BIRC2	trans
XR_001467739.2	NM_001007822.1	BIRC2	trans
XR_003072807.1	NM_001007822.1	BIRC2	trans
XR_140261.4	NM_001007822.1	BIRC2	trans
XR_001470485.1	NM_001007822.1	BIRC2	trans
XR_001466920.2	NM_001007822.1	BIRC2	trans
TCONS_00006045	NM_001007822.1	BIRC2	trans
XR_003075286.1	NM_001007822.1	BIRC2	trans
TCONS_00067193	NM_001007822.1	BIRC2	trans
XR_001466515.2	NM_001007822.1	BIRC2	trans
TCONS_00067191	NM_001007822.1	BIRC2	trans
XR_003072612.1	NM_001007822.1	BIRC2	trans
XR_001469507.2	NM_001007822.1	BIRC2	trans
TCONS_00006161	XM_424907.5	RASA1	trans
TCONS_00056532	XM_424907.5	RASA1	trans
TCONS_00006160	XM_424907.5	RASA1	trans
XR_003075285.1	TCONS_00082680	-	trans
TCONS_00006161	TCONS_00082680	-	trans
XR_003075286.1	TCONS_00082680	-	trans
XR_003075285.1	NM_001198752.1	CCR7	trans
XR_001467739.2	NM_001198752.1	CCR7	trans
XR_140261.4	NM_001198752.1	CCR7	trans
XR_001466920.2	NM_001198752.1	CCR7	trans
TCONS_00006045	NM_001198752.1	CCR7	trans
XR_001465929.2	NM_001198752.1	CCR7	trans
XR_003075286.1	NM_001198752.1	CCR7	trans
XR_003075284.1	NM_001198752.1	CCR7	trans
TCONS_00067191	NM_001198752.1	CCR7	trans
XR_003072612.1	NM_001198752.1	CCR7	trans
XR_001469507.2	NM_001198752.1	CCR7	trans
XR_001466365.2	TCONS_00009465	CSF2RA	trans
XR_003073212.1	TCONS_00009465	CSF2RA	trans
XR_001466920.2	TCONS_00009465	CSF2RA	trans
XR_001463662.2	TCONS_00009465	CSF2RA	trans
XR_001466362.2	TCONS_00009465	CSF2RA	trans
XR_001466356.2	TCONS_00009465	CSF2RA	trans
TCONS_00030690	XM_015300900.2	HGF	trans
XR_003075285.1	XM_025152161.1	STAT1	trans
XR_001467739.2	XM_025152161.1	STAT1	trans
XR_003072807.1	XM_025152161.1	STAT1	trans
XR_140261.4	XM_025152161.1	STAT1	trans
XR_001470485.1	XM_025152161.1	STAT1	trans
XR_003071155.1	XM_025152161.1	STAT1	trans
TCONS_00006045	XM_025152161.1	STAT1	trans
TCONS_00039317	XM_025152161.1	STAT1	trans
XR_003075286.1	XM_025152161.1	STAT1	trans
TCONS_00067193	XM_025152161.1	STAT1	trans
XR_003075284.1	XM_025152161.1	STAT1	trans
XR_001466515.2	XM_025152161.1	STAT1	trans
TCONS_00067191	XM_025152161.1	STAT1	trans
XR_003072612.1	XM_025152161.1	STAT1	trans
XR_001469507.2	XM_025152161.1	STAT1	trans
XR_003075285.1	NM_001318408.1	DHX58	trans
XR_001467739.2	NM_001318408.1	DHX58	trans
XR_003072807.1	NM_001318408.1	DHX58	trans
XR_140261.4	NM_001318408.1	DHX58	trans
XR_001470485.1	NM_001318408.1	DHX58	trans
XR_001466920.2	NM_001318408.1	DHX58	trans
TCONS_00006045	NM_001318408.1	DHX58	trans
TCONS_00039317	NM_001318408.1	DHX58	trans
XR_003075286.1	NM_001318408.1	DHX58	trans
TCONS_00067193	NM_001318408.1	DHX58	trans
XR_003075284.1	NM_001318408.1	DHX58	trans
XR_001466515.2	NM_001318408.1	DHX58	trans
TCONS_00067191	NM_001318408.1	DHX58	trans
XR_003072612.1	NM_001318408.1	DHX58	trans
XR_001469507.2	NM_001318408.1	DHX58	trans
XR_003075285.1	XM_015299957.2	GADD45B	trans
XR_003075286.1	XM_015299957.2	GADD45B	trans
XR_003075284.1	XM_015299957.2	GADD45B	trans
TCONS_00067191	XM_015299957.2	GADD45B	trans
XR_003072612.1	XM_015299957.2	GADD45B	trans
XR_001466920.2	NM_001037839.1	CD86	trans
XR_001465929.2	NM_001037839.1	CD86	trans
XR_001463974.2	NM_001006390.1	LYN	trans
XR_001469003.2	NM_001006390.1	LYN	trans
XR_001465046.2	NM_001006390.1	LYN	trans
XR_001467739.2	NM_001030931.2	STAT3	trans
XR_003072807.1	NM_001030931.2	STAT3	trans
XR_140261.4	NM_001030931.2	STAT3	trans
TCONS_00006045	NM_001030931.2	STAT3	trans
TCONS_00039317	NM_001030931.2	STAT3	trans
XR_003075286.1	NM_001030931.2	STAT3	trans
XR_001466515.2	NM_001030931.2	STAT3	trans
XR_003072612.1	NM_001030931.2	STAT3	trans
XR_001469507.2	NM_001030931.2	STAT3	trans
XR_001463974.2	TCONS_00076970	Smad7	trans
XR_001466515.2	TCONS_00076970	Smad7	trans
XR_003072807.1	NM_204712.2	CXCL14	trans
XR_140261.4	NM_204712.2	CXCL14	trans
TCONS_00006161	NM_204712.2	CXCL14	trans
XR_003077979.1	XM_015283689.2	PPM1B	trans
XR_001470277.2	XM_015283689.2	PPM1B	trans
XR_001468689.1	XM_015283689.2	PPM1B	trans
XR_003075285.1	XM_015297946.2	IL18	trans
XR_001467739.2	XM_015297946.2	IL18	trans
XR_003072807.1	XM_015297946.2	IL18	trans
XR_140261.4	XM_015297946.2	IL18	trans
XR_001470485.1	XM_015297946.2	IL18	trans
TCONS_00006045	XM_015297946.2	IL18	trans
TCONS_00039317	XM_015297946.2	IL18	trans
XR_003075286.1	XM_015297946.2	IL18	trans
TCONS_00067193	XM_015297946.2	IL18	trans
XR_003075284.1	XM_015297946.2	IL18	trans
XR_001466515.2	XM_015297946.2	IL18	trans
TCONS_00067191	XM_015297946.2	IL18	trans
XR_003072612.1	XM_015297946.2	IL18	trans
XR_001469507.2	XM_015297946.2	IL18	trans
TCONS_00056532	NM_205518.1	ACTB	trans
TCONS_00006160	NM_205518.1	ACTB	trans
XR_001469719.2	XM_015280007.1	CTSS	trans
TCONS_00051306	TCONS_00078016	GADD45G	trans
XR_003072807.1	XM_015283624.2	HSP90AB1	trans
XR_140261.4	XM_015283624.2	HSP90AB1	trans
TCONS_00006161	XM_015283624.2	HSP90AB1	trans
XR_003075286.1	XM_015283624.2	HSP90AB1	trans
XR_001469507.2	XM_015283624.2	HSP90AB1	trans
XR_003075285.1	XM_015291584.1	IL1RAP	trans
XR_001467739.2	XM_015291584.1	IL1RAP	trans
XR_003072807.1	XM_015291584.1	IL1RAP	trans
XR_140261.4	XM_015291584.1	IL1RAP	trans
XR_001466920.2	XM_015291584.1	IL1RAP	trans
TCONS_00006045	XM_015291584.1	IL1RAP	trans
XR_001463662.2	XM_015291584.1	IL1RAP	trans
TCONS_00006161	XM_015291584.1	IL1RAP	trans
XR_003075286.1	XM_015291584.1	IL1RAP	trans
XR_001469507.2	XM_015291584.1	IL1RAP	trans
TCONS_00056532	XM_015284275.2	TAB2	trans
XR_001467739.2	NM_204596.1	IL2RA	trans
XR_001470485.1	NM_204596.1	IL2RA	trans
XR_001466920.2	NM_204596.1	IL2RA	trans
TCONS_00067191	NM_204596.1	IL2RA	trans
XR_001469719.2	TCONS_00023603	LTBP1	trans
TCONS_00030690	NM_001282608.1	LTBP1	trans
TCONS_00004664	XM_414676.6	GRK6	trans
TCONS_00006161	TCONS_00077460	ERBB2IP	trans
TCONS_00056532	TCONS_00077460	ERBB2IP	trans
XR_001466365.2	XM_025153534.1	ATG16L1	trans
XR_003073212.1	XM_025153534.1	ATG16L1	trans
XR_001466356.2	XM_025153534.1	ATG16L1	trans
XR_001465929.2	TCONS_00026755	Il15	trans
TCONS_00056532	XM_015277932.2	ROCK1	trans
TCONS_00004664	NM_205428.1	TGFBR2	trans
XR_001463974.2	NM_205428.1	TGFBR2	trans
XR_003072807.1	NM_205428.1	TGFBR2	trans
XR_140261.4	NM_205428.1	TGFBR2	trans
XR_001466920.2	NM_205428.1	TGFBR2	trans
TCONS_00067193	NM_205428.1	TGFBR2	trans
XR_001466515.2	NM_205428.1	TGFBR2	trans
XR_001465046.2	NM_205428.1	TGFBR2	trans
XR_003072807.1	XM_417330.4	ITCH	trans
XR_001463974.2	XM_015286123.2	TKFC	trans
XR_001469003.2	XM_015286123.2	TKFC	trans
XR_001465046.2	XM_015286123.2	TKFC	trans
TCONS_00006160	XM_422568.6	ATG16L1	trans
TCONS_00006160	XM_004941548.3	TRAF6	trans
XR_001463974.2	NM_205423.1	PLA2G4A	trans
XR_001466920.2	NM_205423.1	PLA2G4A	trans
XR_001463662.2	NM_205423.1	PLA2G4A	trans
XR_003075286.1	NM_205423.1	PLA2G4A	trans
XR_001465046.2	NM_205423.1	PLA2G4A	trans
XR_001463974.2	XM_015279805.2	CARD9	trans
XR_001467739.2	XM_015279805.2	CARD9	trans
XR_001470485.1	XM_015279805.2	CARD9	trans
XR_001466920.2	XM_015279805.2	CARD9	trans
XR_001466515.2	XM_015279805.2	CARD9	trans
XR_001465046.2	XM_015279805.2	CARD9	trans
TCONS_00067191	XM_015279805.2	CARD9	trans
XR_001463662.2	NM_204720.1	CCL4	trans
TCONS_00006161	NM_204720.1	CCL4	trans
TCONS_00051306	XM_418581.6	MAP3K8	trans
TCONS_00006160	NM_001024590.1	IL1RL1	trans
XR_003075285.1	XM_025150780.1	RPS6KA5	trans
XR_003071460.1	XM_025150780.1	RPS6KA5	trans
XR_001463974.2	NM_001004368.1	KDR	trans
XR_001467739.2	NM_001004368.1	KDR	trans
XR_001466920.2	NM_001004368.1	KDR	trans
XR_001463662.2	NM_001004368.1	KDR	trans
XR_003075286.1	NM_001004368.1	KDR	trans
XR_001466515.2	NM_001004368.1	KDR	trans
XR_003075285.1	NM_205253.2	CEBPB	trans
XR_001467739.2	NM_205253.2	CEBPB	trans
XR_140261.4	NM_205253.2	CEBPB	trans
XR_001466920.2	NM_205253.2	CEBPB	trans
TCONS_00006045	NM_205253.2	CEBPB	trans
XR_003075286.1	NM_205253.2	CEBPB	trans
TCONS_00067193	NM_205253.2	CEBPB	trans
XR_001466515.2	NM_205253.2	CEBPB	trans
TCONS_00067191	NM_205253.2	CEBPB	trans
XR_003072612.1	NM_205253.2	CEBPB	trans
XR_001469507.2	NM_205253.2	CEBPB	trans
XR_003075518.1	XM_015299224.2	MAP3K14	trans
XR_003075285.1	XM_015299270.2	IFNAR1	trans
XR_001467739.2	XM_015299270.2	IFNAR1	trans
XR_140261.4	XM_015299270.2	IFNAR1	trans
XR_001470485.1	XM_015299270.2	IFNAR1	trans
XR_001466920.2	XM_015299270.2	IFNAR1	trans
TCONS_00006045	XM_015299270.2	IFNAR1	trans
TCONS_00039317	XM_015299270.2	IFNAR1	trans
XR_003075286.1	XM_015299270.2	IFNAR1	trans
TCONS_00067193	XM_015299270.2	IFNAR1	trans
XR_003075284.1	XM_015299270.2	IFNAR1	trans
XR_001466515.2	XM_015299270.2	IFNAR1	trans
TCONS_00067191	XM_015299270.2	IFNAR1	trans
XR_003072612.1	XM_015299270.2	IFNAR1	trans
XR_001469507.2	XM_015299270.2	IFNAR1	trans
TCONS_00056532	XM_015292996.2	CACNA1D	trans
TCONS_00006160	XM_015292996.2	CACNA1D	trans
TCONS_00006160	XM_003642712.4	PIM1	trans
TCONS_00056532	XM_015301814.2	CYBB	trans
TCONS_00006160	XM_015301814.2	CYBB	trans
XR_003075285.1	XM_025149764.1	TLR1B	trans
XR_001465929.2	XM_025149764.1	TLR1B	trans
XR_003075286.1	XM_025149764.1	TLR1B	trans
XR_003072807.1	XM_015299592.2	STAT5B	trans
TCONS_00039317	XM_015299592.2	STAT5B	trans
XR_001463662.2	XM_015283219.2	LOC776273	trans
TCONS_00006161	XM_015283219.2	LOC776273	trans
XR_003072807.1	XM_025141968.1	RPS6KB1	trans
XR_140261.4	XM_025141968.1	RPS6KB1	trans
TCONS_00006161	XM_025141968.1	RPS6KB1	trans
XR_003075286.1	XM_025141968.1	RPS6KB1	trans
XR_001469507.2	XM_025141968.1	RPS6KB1	trans
TCONS_00039317	XM_015275411.2	SUGT1	trans
XR_003075285.1	TCONS_00027792	TLR3	trans
XR_001467739.2	TCONS_00027792	TLR3	trans
TCONS_00006045	TCONS_00027792	TLR3	trans
TCONS_00039317	TCONS_00027792	TLR3	trans
XR_003075286.1	TCONS_00027792	TLR3	trans
XR_003075284.1	TCONS_00027792	TLR3	trans
XR_003072612.1	TCONS_00027792	TLR3	trans
XR_003072807.1	XM_425758.6	ANTXR1	trans
TCONS_00056532	NM_204904.1	ATF2	trans
XR_001467739.2	XM_015282087.2	MAP3K8	trans
XR_140261.4	XM_015282087.2	MAP3K8	trans
XR_001470485.1	XM_015282087.2	MAP3K8	trans
TCONS_00006045	XM_015282087.2	MAP3K8	trans
TCONS_00039317	XM_015282087.2	MAP3K8	trans
XR_003075286.1	XM_015282087.2	MAP3K8	trans
TCONS_00067193	XM_015282087.2	MAP3K8	trans
XR_003075284.1	XM_015282087.2	MAP3K8	trans
XR_001466515.2	XM_015282087.2	MAP3K8	trans
TCONS_00067191	XM_015282087.2	MAP3K8	trans
XR_003072612.1	XM_015282087.2	MAP3K8	trans
XR_001469507.2	XM_015282087.2	MAP3K8	trans
XR_003075285.1	NM_001302097.1	PMAIP1	trans
XR_003077362.1	NM_001302097.1	PMAIP1	trans
XR_001467739.2	NM_001302097.1	PMAIP1	trans
XR_140261.4	NM_001302097.1	PMAIP1	trans
XR_003071155.1	NM_001302097.1	PMAIP1	trans
TCONS_00006045	NM_001302097.1	PMAIP1	trans
TCONS_00039317	NM_001302097.1	PMAIP1	trans
XR_003075286.1	NM_001302097.1	PMAIP1	trans
XR_003075284.1	NM_001302097.1	PMAIP1	trans
TCONS_00067191	NM_001302097.1	PMAIP1	trans
XR_003072612.1	NM_001302097.1	PMAIP1	trans
XR_001469507.2	NM_001302097.1	PMAIP1	trans
XR_003077979.1	XM_001232871.5	RIPK3	trans
XR_001470277.2	XM_001232871.5	RIPK3	trans
XR_001468689.1	XM_001232871.5	RIPK3	trans
XR_001465929.2	XM_427238.6	SMAD7	trans
XR_001463974.2	XM_003642981.4	LOC100857191	trans
XR_001467739.2	XM_003642981.4	LOC100857191	trans
XR_140261.4	XM_003642981.4	LOC100857191	trans
XR_001470485.1	XM_003642981.4	LOC100857191	trans
XR_001466920.2	XM_003642981.4	LOC100857191	trans
TCONS_00006045	XM_003642981.4	LOC100857191	trans
XR_001463662.2	XM_003642981.4	LOC100857191	trans
XR_003075286.1	XM_003642981.4	LOC100857191	trans
TCONS_00067193	XM_003642981.4	LOC100857191	trans
XR_001466515.2	XM_003642981.4	LOC100857191	trans
XR_001465046.2	XM_003642981.4	LOC100857191	trans
TCONS_00067191	XM_003642981.4	LOC100857191	trans
XR_001469507.2	XM_003642981.4	LOC100857191	trans
XR_003075285.1	TCONS_00002627	CD86	trans
XR_001463974.2	TCONS_00002627	CD86	trans
XR_001467739.2	TCONS_00002627	CD86	trans
XR_003072807.1	TCONS_00002627	CD86	trans
XR_140261.4	TCONS_00002627	CD86	trans
XR_001466920.2	TCONS_00002627	CD86	trans
TCONS_00006045	TCONS_00002627	CD86	trans
XR_001463662.2	TCONS_00002627	CD86	trans
XR_003075286.1	TCONS_00002627	CD86	trans
TCONS_00067193	TCONS_00002627	CD86	trans
XR_001466515.2	TCONS_00002627	CD86	trans
TCONS_00067191	TCONS_00002627	CD86	trans
XR_001469507.2	TCONS_00002627	CD86	trans
XR_001467739.2	NM_001030339.2	CD81	trans
TCONS_00039317	NM_001030339.2	CD81	trans
XR_001466515.2	NM_001030339.2	CD81	trans
XR_001463662.2	NM_204626.1	CISH	trans
XR_003072807.1	NM_001319309.1	MCL1	trans
XR_140261.4	NM_001319309.1	MCL1	trans
TCONS_00006161	NM_001319309.1	MCL1	trans
TCONS_00006160	XM_015291424.2	MFN1	trans
XR_001466364.2	XM_025154877.1	TMEM173	trans
XR_001466361.2	XM_025154877.1	TMEM173	trans
XR_001466365.2	XM_025154877.1	TMEM173	trans
XR_003073212.1	XM_025154877.1	TMEM173	trans
XR_001463662.2	XM_025154877.1	TMEM173	trans
XR_001466362.2	XM_025154877.1	TMEM173	trans
XR_001466356.2	XM_025154877.1	TMEM173	trans
XR_001465046.2	XM_025154877.1	TMEM173	trans
XR_001463974.2	XM_425020.6	OSMR	trans
XR_001463974.2	NM_001199447.2	ANGPT1	trans
XR_001467739.2	NM_001199447.2	ANGPT1	trans
XR_140261.4	NM_001199447.2	ANGPT1	trans
XR_001470485.1	NM_001199447.2	ANGPT1	trans
XR_001466920.2	NM_001199447.2	ANGPT1	trans
TCONS_00006045	NM_001199447.2	ANGPT1	trans
XR_003075286.1	NM_001199447.2	ANGPT1	trans
TCONS_00067193	NM_001199447.2	ANGPT1	trans
XR_003075284.1	NM_001199447.2	ANGPT1	trans
XR_001466515.2	NM_001199447.2	ANGPT1	trans
TCONS_00067191	NM_001199447.2	ANGPT1	trans
XR_003072612.1	NM_001199447.2	ANGPT1	trans
XR_001469507.2	NM_001199447.2	ANGPT1	trans
TCONS_00056532	TCONS_00059942	TAOK3	trans
TCONS_00004664	XM_015290877.2	DUSP16	trans
XR_001467739.2	XM_015290877.2	DUSP16	trans
XR_140261.4	XM_015290877.2	DUSP16	trans
XR_001470485.1	XM_015290877.2	DUSP16	trans
XR_001466920.2	XM_015290877.2	DUSP16	trans
TCONS_00006045	XM_015290877.2	DUSP16	trans
TCONS_00067193	XM_015290877.2	DUSP16	trans
XR_001466515.2	XM_015290877.2	DUSP16	trans
TCONS_00067191	XM_015290877.2	DUSP16	trans
XR_001469507.2	XM_015290877.2	DUSP16	trans
TCONS_00051306	XM_015299336.2	MAPT	trans
TCONS_00056532	XM_015296881.2	LOC419429	trans
XR_003072807.1	NM_001303432.1	IL2RG	trans
XR_140261.4	NM_001303432.1	IL2RG	trans
TCONS_00006161	NM_001303432.1	IL2RG	trans
XR_001469507.2	NM_001303432.1	IL2RG	trans
XR_001463974.2	NM_205290.1	HSPB1	trans
XR_001470485.1	NM_205290.1	HSPB1	trans
XR_001469719.2	NM_205290.1	HSPB1	trans
XR_001466515.2	NM_205290.1	HSPB1	trans
XR_001465046.2	NM_205290.1	HSPB1	trans
XR_001463974.2	XM_015278334.2	EDA	trans
XR_001467739.2	XM_015278334.2	EDA	trans
TCONS_00006045	XM_015278334.2	EDA	trans
XR_001466515.2	XM_015278334.2	EDA	trans
XR_003072807.1	NM_204725.1	CASP3	trans
TCONS_00006161	NM_204725.1	CASP3	trans
XR_003075285.1	XM_015288215.2	CSF2RB	trans
XR_001463974.2	XM_015288215.2	CSF2RB	trans
XR_001467739.2	XM_015288215.2	CSF2RB	trans
XR_140261.4	XM_015288215.2	CSF2RB	trans
XR_001466920.2	XM_015288215.2	CSF2RB	trans
TCONS_00006045	XM_015288215.2	CSF2RB	trans
XR_001463662.2	XM_015288215.2	CSF2RB	trans
XR_003075286.1	XM_015288215.2	CSF2RB	trans
TCONS_00067193	XM_015288215.2	CSF2RB	trans
XR_001466515.2	XM_015288215.2	CSF2RB	trans
TCONS_00067191	XM_015288215.2	CSF2RB	trans
XR_001469507.2	XM_015288215.2	CSF2RB	trans
XR_003075708.1	XM_015276129.2	SMAD1	trans
XR_003072807.1	NM_001277811.1	PDGFD	trans
XR_140261.4	NM_001277811.1	PDGFD	trans
TCONS_00006161	NM_001277811.1	PDGFD	trans
XR_003075286.1	NM_001277811.1	PDGFD	trans
XR_001469507.2	NM_001277811.1	PDGFD	trans
XR_001467739.2	NM_001305140.1	TUBA3E	trans
XR_001470485.1	NM_001305140.1	TUBA3E	trans
TCONS_00006045	NM_001305140.1	TUBA3E	trans
TCONS_00067191	NM_001305140.1	TUBA3E	trans
XR_003077362.1	NM_001137648.1	SOCS1	trans
XR_003071155.1	NM_001137648.1	SOCS1	trans
XR_003075284.1	NM_001137648.1	SOCS1	trans
XR_003072612.1	NM_001137648.1	SOCS1	trans
XR_003075518.1	NM_001137648.1	SOCS1	trans
XR_003071460.1	NM_001137648.1	SOCS1	trans
XR_001467739.2	XM_015294015.1	IRF1	trans
XR_003072807.1	XM_015294015.1	IRF1	trans
XR_140261.4	XM_015294015.1	IRF1	trans
XR_001470485.1	XM_015294015.1	IRF1	trans
TCONS_00006045	XM_015294015.1	IRF1	trans
TCONS_00039317	XM_015294015.1	IRF1	trans
XR_003075286.1	XM_015294015.1	IRF1	trans
TCONS_00067193	XM_015294015.1	IRF1	trans
XR_003075284.1	XM_015294015.1	IRF1	trans
XR_001466515.2	XM_015294015.1	IRF1	trans
TCONS_00067191	XM_015294015.1	IRF1	trans
XR_003072612.1	XM_015294015.1	IRF1	trans
XR_001469507.2	XM_015294015.1	IRF1	trans
TCONS_00051306	XM_015277904.2	TFDP1	trans
TCONS_00056532	XM_004937312.3	PIK3R1	trans
TCONS_00056532	NM_001199387.1	PTPN2	trans
XR_001466365.2	XM_416787.6	TAB3	trans
XR_003073212.1	XM_416787.6	TAB3	trans
XR_001463662.2	XM_416787.6	TAB3	trans
XR_003075285.1	NM_204858.1	IFNAR2	trans
XR_001467739.2	NM_204858.1	IFNAR2	trans
XR_003072807.1	NM_204858.1	IFNAR2	trans
XR_140261.4	NM_204858.1	IFNAR2	trans
XR_001466920.2	NM_204858.1	IFNAR2	trans
TCONS_00006045	NM_204858.1	IFNAR2	trans
XR_001465929.2	NM_204858.1	IFNAR2	trans
XR_003075286.1	NM_204858.1	IFNAR2	trans
TCONS_00067191	NM_204858.1	IFNAR2	trans
XR_003072612.1	NM_204858.1	IFNAR2	trans
XR_001469507.2	NM_204858.1	IFNAR2	trans
XR_003075285.1	NM_001012914.1	STAT1	trans
XR_001467739.2	NM_001012914.1	STAT1	trans
XR_003072807.1	NM_001012914.1	STAT1	trans
XR_140261.4	NM_001012914.1	STAT1	trans
XR_001470485.1	NM_001012914.1	STAT1	trans
XR_001466920.2	NM_001012914.1	STAT1	trans
TCONS_00006045	NM_001012914.1	STAT1	trans
TCONS_00039317	NM_001012914.1	STAT1	trans
XR_003075286.1	NM_001012914.1	STAT1	trans
TCONS_00067193	NM_001012914.1	STAT1	trans
XR_003075284.1	NM_001012914.1	STAT1	trans
XR_001466515.2	NM_001012914.1	STAT1	trans
TCONS_00067191	NM_001012914.1	STAT1	trans
XR_003072612.1	NM_001012914.1	STAT1	trans
XR_001469507.2	NM_001012914.1	STAT1	trans
TCONS_00056532	XM_001231205.5	CD72AGL	trans
TCONS_00056532	XM_015292851.2	PARP3	trans
XR_003071155.1	XM_025153529.1	INPP5D	trans
TCONS_00006045	XM_025153529.1	INPP5D	trans
TCONS_00039317	XM_025153529.1	INPP5D	trans
XR_003075284.1	XM_025153529.1	INPP5D	trans
XR_003072612.1	XM_025153529.1	INPP5D	trans
XR_003075518.1	XM_025153529.1	INPP5D	trans
XR_001463974.2	XM_025143170.1	IL18	trans
XR_003073212.1	XM_025143170.1	IL18	trans
XR_001466920.2	XM_025143170.1	IL18	trans
XR_001463662.2	XM_025143170.1	IL18	trans
XR_001469003.2	XM_025143170.1	IL18	trans
XR_001466362.2	XM_025143170.1	IL18	trans
XR_001466515.2	XM_025143170.1	IL18	trans
XR_001465046.2	XM_025143170.1	IL18	trans
XR_001467739.2	NM_205454.1	TGFB3	trans
XR_140261.4	NM_205454.1	TGFB3	trans
XR_001470485.1	NM_205454.1	TGFB3	trans
XR_001466920.2	NM_205454.1	TGFB3	trans
TCONS_00006045	NM_205454.1	TGFB3	trans
XR_003075286.1	NM_205454.1	TGFB3	trans
TCONS_00067193	NM_205454.1	TGFB3	trans
XR_001466515.2	NM_205454.1	TGFB3	trans
TCONS_00067191	NM_205454.1	TGFB3	trans
XR_001469507.2	NM_205454.1	TGFB3	trans
TCONS_00030690	XM_015276123.2	CASP3	trans
XR_003075708.1	XM_015292663.2	CYBA	trans
TCONS_00006161	XM_015292663.2	CYBA	trans
XR_003075285.1	NM_001048078.1	IL13RA2	trans
XR_001467739.2	NM_001048078.1	IL13RA2	trans
XR_140261.4	NM_001048078.1	IL13RA2	trans
XR_001470485.1	NM_001048078.1	IL13RA2	trans
XR_001466920.2	NM_001048078.1	IL13RA2	trans
TCONS_00006045	NM_001048078.1	IL13RA2	trans
XR_003075286.1	NM_001048078.1	IL13RA2	trans
TCONS_00067193	NM_001048078.1	IL13RA2	trans
XR_003075284.1	NM_001048078.1	IL13RA2	trans
XR_001466515.2	NM_001048078.1	IL13RA2	trans
TCONS_00067191	NM_001048078.1	IL13RA2	trans
XR_003072612.1	NM_001048078.1	IL13RA2	trans
XR_001469507.2	NM_001048078.1	IL13RA2	trans
TCONS_00056532	XM_015277575.2	MAP3K1	trans
XR_003075285.1	NM_205371.2	CTSB	trans
XR_001467739.2	NM_205371.2	CTSB	trans
XR_003072807.1	NM_205371.2	CTSB	trans
XR_140261.4	NM_205371.2	CTSB	trans
XR_001466920.2	NM_205371.2	CTSB	trans
TCONS_00006045	NM_205371.2	CTSB	trans
TCONS_00039317	NM_205371.2	CTSB	trans
XR_003075286.1	NM_205371.2	CTSB	trans
TCONS_00067193	NM_205371.2	CTSB	trans
XR_003075284.1	NM_205371.2	CTSB	trans
XR_001466515.2	NM_205371.2	CTSB	trans
TCONS_00067191	NM_205371.2	CTSB	trans
XR_003072612.1	NM_205371.2	CTSB	trans
XR_001469507.2	NM_205371.2	CTSB	trans
TCONS_00030690	XM_015287236.2	CREB3L1	trans
XR_001463662.2	XM_004937654.3	APAF1	trans
TCONS_00056532	TCONS_00056090	MAPK9	trans
XR_003075708.1	XM_015300266.2	ACVR1B	trans
XR_001466364.2	XM_015289178.2	ACKR3	trans
XR_003077979.1	XM_015289178.2	ACKR3	trans
XR_001470277.2	XM_015289178.2	ACKR3	trans
XR_001468689.1	XM_015289178.2	ACKR3	trans
XR_001469003.2	XM_015289178.2	ACKR3	trans
TCONS_00030690	NM_204859.1	IFNAR1	trans
XR_001466364.2	NM_204608.1	IL18	trans
XR_001466361.2	NM_204608.1	IL18	trans
XR_001466365.2	NM_204608.1	IL18	trans
XR_003073212.1	NM_204608.1	IL18	trans
XR_001466920.2	NM_204608.1	IL18	trans
XR_001463662.2	NM_204608.1	IL18	trans
XR_001469003.2	NM_204608.1	IL18	trans
XR_001466362.2	NM_204608.1	IL18	trans
XR_001466356.2	NM_204608.1	IL18	trans
XR_001465046.2	NM_204608.1	IL18	trans
TCONS_00056532	XM_421073.6	FADD	trans
TCONS_00056532	NM_001006559.1	LAMTOR3	trans
TCONS_00030690	TCONS_00074406	MAP3K3	trans
XR_001467739.2	NM_001030943.1	RIPK2	trans
XR_001470485.1	NM_001030943.1	RIPK2	trans
XR_001466920.2	NM_001030943.1	RIPK2	trans
XR_003075286.1	NM_001030943.1	RIPK2	trans
TCONS_00067191	NM_001030943.1	RIPK2	trans
TCONS_00056532	XM_015286389.1	RRAS2	trans
XR_001465929.2	XM_015294110.2	UBE2I	trans
TCONS_00056532	XM_015276122.2	CASP3	trans
TCONS_00006161	XM_015277237.2	PRLR	trans
TCONS_00006160	XM_015277237.2	PRLR	trans
XR_003072807.1	XM_025148512.1	TNFRSF13C	trans
TCONS_00006161	XM_025148512.1	TNFRSF13C	trans
TCONS_00006161	NM_001030927.1	MAP3K14	trans
TCONS_00006160	NM_001030927.1	MAP3K14	trans
TCONS_00056532	XM_015293521.2	PTPN6	trans
XR_001470485.1	XM_414166.6	PLCG2	trans
XR_001469719.2	XM_414166.6	PLCG2	trans
XR_003075285.1	NM_204652.2	GBP	trans
XR_001467739.2	NM_204652.2	GBP	trans
TCONS_00006045	NM_204652.2	GBP	trans
XR_001465929.2	NM_204652.2	GBP	trans
XR_003075286.1	NM_204652.2	GBP	trans
XR_003075284.1	NM_204652.2	GBP	trans
TCONS_00067191	NM_204652.2	GBP	trans
XR_003072612.1	NM_204652.2	GBP	trans
XR_001469507.2	NM_204652.2	GBP	trans
XR_001467739.2	XM_015288350.2	CXCL12	trans
XR_003072807.1	XM_015288350.2	CXCL12	trans
XR_140261.4	XM_015288350.2	CXCL12	trans
XR_001470485.1	XM_015288350.2	CXCL12	trans
TCONS_00006045	XM_015288350.2	CXCL12	trans
TCONS_00039317	XM_015288350.2	CXCL12	trans
XR_003075286.1	XM_015288350.2	CXCL12	trans
XR_003075284.1	XM_015288350.2	CXCL12	trans
XR_001466515.2	XM_015288350.2	CXCL12	trans
TCONS_00067191	XM_015288350.2	CXCL12	trans
XR_003072612.1	XM_015288350.2	CXCL12	trans
XR_001469507.2	XM_015288350.2	CXCL12	trans
XR_003075285.1	XM_015299601.2	STAT3	trans
XR_001467739.2	XM_015299601.2	STAT3	trans
XR_140261.4	XM_015299601.2	STAT3	trans
XR_001470485.1	XM_015299601.2	STAT3	trans
TCONS_00006045	XM_015299601.2	STAT3	trans
XR_003075286.1	XM_015299601.2	STAT3	trans
TCONS_00067193	XM_015299601.2	STAT3	trans
XR_003075284.1	XM_015299601.2	STAT3	trans
XR_001466515.2	XM_015299601.2	STAT3	trans
TCONS_00067191	XM_015299601.2	STAT3	trans
XR_003072612.1	XM_015299601.2	STAT3	trans
XR_001469507.2	XM_015299601.2	STAT3	trans
XR_001463974.2	NM_001318458.1	TRIM25	trans
XR_001467739.2	NM_001318458.1	TRIM25	trans
XR_140261.4	NM_001318458.1	TRIM25	trans
XR_001470485.1	NM_001318458.1	TRIM25	trans
XR_001466920.2	NM_001318458.1	TRIM25	trans
TCONS_00006045	NM_001318458.1	TRIM25	trans
XR_003075286.1	NM_001318458.1	TRIM25	trans
TCONS_00067193	NM_001318458.1	TRIM25	trans
XR_003075284.1	NM_001318458.1	TRIM25	trans
XR_001466515.2	NM_001318458.1	TRIM25	trans
TCONS_00067191	NM_001318458.1	TRIM25	trans
XR_003072612.1	NM_001318458.1	TRIM25	trans
XR_001469507.2	NM_001318458.1	TRIM25	trans
XR_003075285.1	TCONS_00031832	MAVS	trans
XR_140261.4	TCONS_00031832	MAVS	trans
XR_003075286.1	TCONS_00031832	MAVS	trans
XR_003072612.1	TCONS_00031832	MAVS	trans
XR_001469507.2	TCONS_00031832	MAVS	trans
TCONS_00056532	XM_015296319.2	BCL2L1	trans
TCONS_00006160	XM_015296319.2	BCL2L1	trans
XR_001467739.2	XM_001234608.5	CRCBL	trans
XR_003072807.1	XM_001234608.5	CRCBL	trans
XR_140261.4	XM_001234608.5	CRCBL	trans
XR_001470485.1	XM_001234608.5	CRCBL	trans
TCONS_00006045	XM_001234608.5	CRCBL	trans
TCONS_00039317	XM_001234608.5	CRCBL	trans
XR_003075286.1	XM_001234608.5	CRCBL	trans
TCONS_00067193	XM_001234608.5	CRCBL	trans
XR_003075284.1	XM_001234608.5	CRCBL	trans
XR_001466515.2	XM_001234608.5	CRCBL	trans
TCONS_00067191	XM_001234608.5	CRCBL	trans
XR_003072612.1	XM_001234608.5	CRCBL	trans
XR_001469507.2	XM_001234608.5	CRCBL	trans
TCONS_00004664	NM_001348656.1	CXCL13L2	trans
XR_001463974.2	NM_001348656.1	CXCL13L2	trans
XR_001467739.2	NM_001348656.1	CXCL13L2	trans
XR_001470485.1	NM_001348656.1	CXCL13L2	trans
XR_001466920.2	NM_001348656.1	CXCL13L2	trans
XR_001469003.2	NM_001348656.1	CXCL13L2	trans
TCONS_00067193	NM_001348656.1	CXCL13L2	trans
XR_001466515.2	NM_001348656.1	CXCL13L2	trans
XR_001465046.2	NM_001348656.1	CXCL13L2	trans
XR_001467739.2	NM_205372.1	IRF7	trans
XR_003072807.1	NM_205372.1	IRF7	trans
XR_140261.4	NM_205372.1	IRF7	trans
XR_001470485.1	NM_205372.1	IRF7	trans
XR_001466920.2	NM_205372.1	IRF7	trans
TCONS_00006045	NM_205372.1	IRF7	trans
TCONS_00039317	NM_205372.1	IRF7	trans
XR_003075286.1	NM_205372.1	IRF7	trans
TCONS_00067193	NM_205372.1	IRF7	trans
XR_003075284.1	NM_205372.1	IRF7	trans
XR_001466515.2	NM_205372.1	IRF7	trans
TCONS_00067191	NM_205372.1	IRF7	trans
XR_003072612.1	NM_205372.1	IRF7	trans
XR_001469507.2	NM_205372.1	IRF7	trans
XR_001466365.2	XM_025149462.1	TLR2A	trans
XR_001463974.2	XM_025149462.1	TLR2A	trans
XR_003073212.1	XM_025149462.1	TLR2A	trans
XR_001466920.2	XM_025149462.1	TLR2A	trans
XR_001463662.2	XM_025149462.1	TLR2A	trans
XR_001466362.2	XM_025149462.1	TLR2A	trans
XR_001466356.2	XM_025149462.1	TLR2A	trans
XR_001465046.2	XM_025149462.1	TLR2A	trans
XR_003072807.1	NM_001293242.2	GNB5	trans
TCONS_00006161	NM_001293242.2	GNB5	trans
XR_001466364.2	TCONS_00064051	PIK3R5	trans
XR_001466361.2	TCONS_00064051	PIK3R5	trans
XR_001466365.2	TCONS_00064051	PIK3R5	trans
XR_003073212.1	TCONS_00064051	PIK3R5	trans
XR_001466362.2	TCONS_00064051	PIK3R5	trans
XR_001466356.2	TCONS_00064051	PIK3R5	trans
XR_001465046.2	TCONS_00064051	PIK3R5	trans
XR_003075285.1	XM_015291508.2	GNB4	trans
XR_003077362.1	XM_015291508.2	GNB4	trans
XR_003071155.1	XM_015291508.2	GNB4	trans
XR_003075286.1	XM_015291508.2	GNB4	trans
XR_003075284.1	XM_015291508.2	GNB4	trans
XR_003072612.1	XM_015291508.2	GNB4	trans
XR_003071460.1	XM_015291508.2	GNB4	trans
XR_001463662.2	XM_025155041.1	PDGFRB	trans
TCONS_00006161	XM_025145654.1	STAT6	trans
TCONS_00056532	XM_025144791.1	MEF2C	trans
TCONS_00056532	NM_204592.2	CASP8	trans
XR_003075285.1	XM_015289448.2	STAT4	trans
XR_003072807.1	XM_015289448.2	STAT4	trans
XR_140261.4	XM_015289448.2	STAT4	trans
XR_003071155.1	XM_015289448.2	STAT4	trans
TCONS_00006045	XM_015289448.2	STAT4	trans
XR_003075286.1	XM_015289448.2	STAT4	trans
XR_003075284.1	XM_015289448.2	STAT4	trans
XR_003072612.1	XM_015289448.2	STAT4	trans
XR_001469507.2	XM_015289448.2	STAT4	trans
TCONS_00056532	XM_415233.6	CRKL	trans
XR_003075708.1	NM_204265.1	UBE2I	trans
TCONS_00056532	NM_001308613.1	ACTC2L	trans
XR_003071460.1	XM_015299223.2	MAP3K14	trans
XR_001467739.2	XM_015285414.2	PDGFRA	trans
XR_001470485.1	XM_015285414.2	PDGFRA	trans
XR_001466920.2	XM_015285414.2	PDGFRA	trans
XR_001466515.2	XM_015285414.2	PDGFRA	trans
TCONS_00067191	XM_015285414.2	PDGFRA	trans
XR_003075285.1	NM_001030721.1	RPS6KB1	trans
XR_001467739.2	NM_001030721.1	RPS6KB1	trans
XR_003072807.1	NM_001030721.1	RPS6KB1	trans
XR_140261.4	NM_001030721.1	RPS6KB1	trans
XR_001470485.1	NM_001030721.1	RPS6KB1	trans
XR_001466920.2	NM_001030721.1	RPS6KB1	trans
TCONS_00006045	NM_001030721.1	RPS6KB1	trans
TCONS_00039317	NM_001030721.1	RPS6KB1	trans
XR_003075286.1	NM_001030721.1	RPS6KB1	trans
TCONS_00067193	NM_001030721.1	RPS6KB1	trans
XR_001466515.2	NM_001030721.1	RPS6KB1	trans
TCONS_00067191	NM_001030721.1	RPS6KB1	trans
XR_003072612.1	NM_001030721.1	RPS6KB1	trans
XR_001469507.2	NM_001030721.1	RPS6KB1	trans
XR_001463974.2	XM_015277283.2	PIAS2	trans
XR_001467739.2	XM_015277283.2	PIAS2	trans
XR_003073212.1	XM_015277283.2	PIAS2	trans
XR_001466920.2	XM_015277283.2	PIAS2	trans
XR_001463662.2	XM_015277283.2	PIAS2	trans
XR_003075286.1	XM_015277283.2	PIAS2	trans
XR_001466515.2	XM_015277283.2	PIAS2	trans
XR_001465046.2	XM_015277283.2	PIAS2	trans
TCONS_00067191	XM_015277283.2	PIAS2	trans
XR_001463974.2	XM_015288212.2	CSF2RB	trans
XR_001467739.2	XM_015288212.2	CSF2RB	trans
XR_003072807.1	XM_015288212.2	CSF2RB	trans
XR_140261.4	XM_015288212.2	CSF2RB	trans
XR_001470485.1	XM_015288212.2	CSF2RB	trans
XR_001466920.2	XM_015288212.2	CSF2RB	trans
TCONS_00006045	XM_015288212.2	CSF2RB	trans
TCONS_00039317	XM_015288212.2	CSF2RB	trans
XR_003075286.1	XM_015288212.2	CSF2RB	trans
TCONS_00067193	XM_015288212.2	CSF2RB	trans
XR_003075284.1	XM_015288212.2	CSF2RB	trans
XR_001466515.2	XM_015288212.2	CSF2RB	trans
TCONS_00067191	XM_015288212.2	CSF2RB	trans
XR_003072612.1	XM_015288212.2	CSF2RB	trans
XR_001469507.2	XM_015288212.2	CSF2RB	trans
XR_003075286.1	XM_025152201.1	MMP3	trans
TCONS_00051306	NM_001012529.1	PDPK1	trans
XR_001466361.2	NM_001348947.1	NLRPL	trans
XR_001467739.2	NM_001293309.1	CCL17	trans
TCONS_00006045	NM_001293309.1	CCL17	trans
XR_003075284.1	NM_001293309.1	CCL17	trans
TCONS_00067191	NM_001293309.1	CCL17	trans
XR_003072612.1	NM_001293309.1	CCL17	trans
XR_003075285.1	NM_001008676.2	IFNGR2	trans
XR_001463662.2	NM_001008676.2	IFNGR2	trans
XR_003075286.1	NM_001008676.2	IFNGR2	trans
TCONS_00056532	XM_004935841.3	PTK2B	trans
TCONS_00006160	XM_004935841.3	PTK2B	trans
XR_001466365.2	XM_001233218.4	TNFRSF11A	trans
XR_003073212.1	XM_001233218.4	TNFRSF11A	trans
XR_001466920.2	XM_001233218.4	TNFRSF11A	trans
XR_001463662.2	XM_001233218.4	TNFRSF11A	trans
XR_001465929.2	XM_001233218.4	TNFRSF11A	trans
XR_003075286.1	XM_001233218.4	TNFRSF11A	trans
XR_001463662.2	NM_001031484.1	PTPN6	trans
XR_003075286.1	NM_001031484.1	PTPN6	trans
XR_001467739.2	NM_204510.1	CXCL12	trans
XR_001470485.1	NM_204510.1	CXCL12	trans
TCONS_00006045	NM_204510.1	CXCL12	trans
XR_001466515.2	NM_204510.1	CXCL12	trans
TCONS_00067191	NM_204510.1	CXCL12	trans
XR_001466364.2	NM_001318989.1	IL2RB	trans
XR_001466361.2	NM_001318989.1	IL2RB	trans
XR_001463974.2	NM_001318989.1	IL2RB	trans
XR_003073212.1	NM_001318989.1	IL2RB	trans
XR_001466920.2	NM_001318989.1	IL2RB	trans
XR_001463662.2	NM_001318989.1	IL2RB	trans
XR_001469003.2	NM_001318989.1	IL2RB	trans
XR_001466362.2	NM_001318989.1	IL2RB	trans
XR_001466356.2	NM_001318989.1	IL2RB	trans
XR_001465046.2	NM_001318989.1	IL2RB	trans
XR_001463662.2	XM_424759.6	PIK3R1	trans
TCONS_00056532	TCONS_00056195	skp1	trans
TCONS_00006160	TCONS_00056195	skp1	trans
TCONS_00006161	TCONS_00043845	STAM2	trans
TCONS_00006160	TCONS_00043845	STAM2	trans
XR_003075287.1	XM_417561.6	PRKCZ	trans
XR_003071155.1	XM_015288192.2	VDAC2	trans
TCONS_00006045	XM_015288192.2	VDAC2	trans
TCONS_00039317	XM_015288192.2	VDAC2	trans
XR_003075284.1	XM_015288192.2	VDAC2	trans
XR_003072612.1	XM_015288192.2	VDAC2	trans
XR_003071155.1	NM_001044689.1	CASP18	trans
TCONS_00006045	NM_001044689.1	CASP18	trans
TCONS_00039317	NM_001044689.1	CASP18	trans
XR_003075284.1	NM_001044689.1	CASP18	trans
XR_003072612.1	NM_001044689.1	CASP18	trans
XR_003071460.1	NM_001044689.1	CASP18	trans
TCONS_00056532	XM_015296858.2	GNB1	trans
XR_003075285.1	XM_015278230.2	IL13RA2	trans
XR_003077362.1	XM_015278230.2	IL13RA2	trans
XR_003071155.1	XM_015278230.2	IL13RA2	trans
XR_003075286.1	XM_015278230.2	IL13RA2	trans
XR_003075284.1	XM_015278230.2	IL13RA2	trans
XR_003072612.1	XM_015278230.2	IL13RA2	trans
TCONS_00056532	NM_001001858.2	STMN1	trans
XR_001469003.2	XM_015289777.2	MRAS	trans
XR_001465046.2	XM_015289777.2	MRAS	trans
TCONS_00004664	XM_025149771.1	TLR1B	trans
TCONS_00006161	XM_015292118.2	CCND2	trans
TCONS_00006161	TCONS_00052900	TRADD	trans
XR_001467739.2	XM_004937774.3	CRCBL	trans
XR_003072807.1	XM_004937774.3	CRCBL	trans
XR_140261.4	XM_004937774.3	CRCBL	trans
XR_001470485.1	XM_004937774.3	CRCBL	trans
XR_001466920.2	XM_004937774.3	CRCBL	trans
TCONS_00006045	XM_004937774.3	CRCBL	trans
TCONS_00039317	XM_004937774.3	CRCBL	trans
XR_003075286.1	XM_004937774.3	CRCBL	trans
TCONS_00067193	XM_004937774.3	CRCBL	trans
XR_003075284.1	XM_004937774.3	CRCBL	trans
XR_001466515.2	XM_004937774.3	CRCBL	trans
TCONS_00067191	XM_004937774.3	CRCBL	trans
XR_003072612.1	XM_004937774.3	CRCBL	trans
XR_001469507.2	XM_004937774.3	CRCBL	trans
TCONS_00056532	TCONS_00059100	Crebbp	trans
XR_003072807.1	XM_015292363.2	NFATC3	trans
TCONS_00006161	XM_015292363.2	NFATC3	trans
XR_003072807.1	NM_204285.1	DFFB	trans
TCONS_00039317	NM_204285.1	DFFB	trans
XR_003075286.1	NM_204285.1	DFFB	trans
XR_003077362.1	XM_015302694.2	ECSIT	trans
XR_003071155.1	XM_015302694.2	ECSIT	trans
XR_003071460.1	XM_015302694.2	ECSIT	trans
XR_003075285.1	NM_001030962.3	MYD88	trans
XR_001467739.2	NM_001030962.3	MYD88	trans
XR_003072807.1	NM_001030962.3	MYD88	trans
XR_140261.4	NM_001030962.3	MYD88	trans
XR_001466920.2	NM_001030962.3	MYD88	trans
TCONS_00006045	NM_001030962.3	MYD88	trans
XR_003075286.1	NM_001030962.3	MYD88	trans
TCONS_00067193	NM_001030962.3	MYD88	trans
XR_001466515.2	NM_001030962.3	MYD88	trans
TCONS_00067191	NM_001030962.3	MYD88	trans
XR_003072612.1	NM_001030962.3	MYD88	trans
XR_001469507.2	NM_001030962.3	MYD88	trans
XR_001463662.2	XM_015297294.2	TNFRSF10B	trans
XR_003075284.1	NM_001031044.1	DUSP10	trans
TCONS_00067191	NM_001031044.1	DUSP10	trans
XR_003075285.1	XM_015281572.2	TBK1	trans
XR_003077362.1	XM_015281572.2	TBK1	trans
XR_003071155.1	XM_015281572.2	TBK1	trans
XR_003075284.1	XM_015281572.2	TBK1	trans
XR_003072612.1	XM_015281572.2	TBK1	trans
XR_003071460.1	XM_015281572.2	TBK1	trans
XR_003075285.1	XM_015281567.2	TBK1	trans
XR_003077362.1	XM_015281567.2	TBK1	trans
XR_003071155.1	XM_015281567.2	TBK1	trans
XR_003075284.1	XM_015281567.2	TBK1	trans
XR_003072612.1	XM_015281567.2	TBK1	trans
TCONS_00039317	NM_001006324.2	SIKE1	trans
XR_003075285.1	TCONS_00075366	STAT3	trans
XR_001467739.2	TCONS_00075366	STAT3	trans
XR_003072807.1	TCONS_00075366	STAT3	trans
XR_003075286.1	TCONS_00075366	STAT3	trans
XR_003075285.1	NM_204439.3	TNFRSF1B	trans
XR_001467739.2	NM_204439.3	TNFRSF1B	trans
XR_140261.4	NM_204439.3	TNFRSF1B	trans
XR_001466920.2	NM_204439.3	TNFRSF1B	trans
TCONS_00006045	NM_204439.3	TNFRSF1B	trans
XR_001463662.2	NM_204439.3	TNFRSF1B	trans
XR_003075286.1	NM_204439.3	TNFRSF1B	trans
TCONS_00067193	NM_204439.3	TNFRSF1B	trans
XR_001466515.2	NM_204439.3	TNFRSF1B	trans
TCONS_00067191	NM_204439.3	TNFRSF1B	trans
XR_001469507.2	NM_204439.3	TNFRSF1B	trans
TCONS_00006161	TCONS_00075943	JUND	trans
TCONS_00056532	XM_419660.4	TAB2	trans
XR_003072807.1	XM_025145559.1	LOC112530929	trans
TCONS_00006161	XM_025145559.1	LOC112530929	trans
XR_003075518.1	XM_004943995.3	TP53BP1	trans
XR_001463974.2	XM_015281503.2	CCR2	trans
XR_001467739.2	XM_015281503.2	CCR2	trans
XR_003072807.1	XM_015281503.2	CCR2	trans
XR_140261.4	XM_015281503.2	CCR2	trans
XR_001470485.1	XM_015281503.2	CCR2	trans
XR_001466920.2	XM_015281503.2	CCR2	trans
TCONS_00006045	XM_015281503.2	CCR2	trans
XR_003075286.1	XM_015281503.2	CCR2	trans
TCONS_00067193	XM_015281503.2	CCR2	trans
XR_001466515.2	XM_015281503.2	CCR2	trans
TCONS_00067191	XM_015281503.2	CCR2	trans
XR_003072612.1	XM_015281503.2	CCR2	trans
XR_001469507.2	XM_015281503.2	CCR2	trans
TCONS_00006161	TCONS_00076386	JAK3	trans
TCONS_00056532	TCONS_00076386	JAK3	trans
TCONS_00006160	TCONS_00076386	JAK3	trans
TCONS_00004664	XM_015294233.2	SOCS1	trans
XR_001463974.2	XM_015294233.2	SOCS1	trans
XR_001467739.2	XM_015294233.2	SOCS1	trans
XR_003072807.1	XM_015294233.2	SOCS1	trans
XR_140261.4	XM_015294233.2	SOCS1	trans
XR_001470485.1	XM_015294233.2	SOCS1	trans
XR_001466920.2	XM_015294233.2	SOCS1	trans
TCONS_00006045	XM_015294233.2	SOCS1	trans
XR_003075286.1	XM_015294233.2	SOCS1	trans
TCONS_00067193	XM_015294233.2	SOCS1	trans
XR_001466515.2	XM_015294233.2	SOCS1	trans
TCONS_00067191	XM_015294233.2	SOCS1	trans
XR_001469507.2	XM_015294233.2	SOCS1	trans
XR_001470485.1	XM_015300324.2	SP1	trans
TCONS_00006045	XM_015300324.2	SP1	trans
XR_001466515.2	XM_015300324.2	SP1	trans
XR_001463974.2	NM_001030693.1	TLR4	trans
XR_001467739.2	NM_001030693.1	TLR4	trans
XR_003072807.1	NM_001030693.1	TLR4	trans
XR_140261.4	NM_001030693.1	TLR4	trans
XR_001466920.2	NM_001030693.1	TLR4	trans
TCONS_00006045	NM_001030693.1	TLR4	trans
XR_001463662.2	NM_001030693.1	TLR4	trans
XR_003075286.1	NM_001030693.1	TLR4	trans
TCONS_00067193	NM_001030693.1	TLR4	trans
XR_001466515.2	NM_001030693.1	TLR4	trans
XR_001469507.2	NM_001030693.1	TLR4	trans
XR_001465929.2	XM_015284410.2	BID	trans
XR_003075285.1	NM_001031345.1	CTSS	trans
XR_001467739.2	NM_001031345.1	CTSS	trans
XR_003072807.1	NM_001031345.1	CTSS	trans
XR_140261.4	NM_001031345.1	CTSS	trans
TCONS_00006045	NM_001031345.1	CTSS	trans
TCONS_00006161	NM_001031345.1	CTSS	trans
XR_003075286.1	NM_001031345.1	CTSS	trans
XR_001469507.2	NM_001031345.1	CTSS	trans
XR_001463662.2	XM_015285657.2	TLR1A	trans
TCONS_00056532	XM_015285683.2	DNM1L	trans
XR_001466920.2	NM_001199453.1	THBS1	trans
XR_001465929.2	NM_001199453.1	THBS1	trans
XR_003075286.1	NM_001199453.1	THBS1	trans
XR_001469003.2	XM_004936343.3	TRAF3	trans
XR_001469719.2	XM_004936343.3	TRAF3	trans
TCONS_00006161	XM_025149574.1	NRK	trans
TCONS_00006160	XM_025149574.1	NRK	trans
TCONS_00004664	XM_015275716.2	NAMPT	trans
XR_001463974.2	XM_015275716.2	NAMPT	trans
XR_001467739.2	XM_015275716.2	NAMPT	trans
XR_003072807.1	XM_015275716.2	NAMPT	trans
XR_140261.4	XM_015275716.2	NAMPT	trans
XR_001470485.1	XM_015275716.2	NAMPT	trans
XR_001466920.2	XM_015275716.2	NAMPT	trans
TCONS_00006045	XM_015275716.2	NAMPT	trans
TCONS_00067193	XM_015275716.2	NAMPT	trans
XR_001466515.2	XM_015275716.2	NAMPT	trans
XR_001465046.2	XM_015275716.2	NAMPT	trans
XR_001469507.2	XM_015275716.2	NAMPT	trans
XR_001463662.2	NM_001031103.1	TNFRSF21	trans
TCONS_00006161	NM_001031103.1	TNFRSF21	trans
XR_003075286.1	NM_001031103.1	TNFRSF21	trans
XR_003075285.1	TCONS_00051878	OR14I1	trans
XR_003077362.1	TCONS_00051878	OR14I1	trans
XR_001465929.2	TCONS_00051878	OR14I1	trans
XR_003075286.1	TCONS_00051878	OR14I1	trans
XR_003075285.1	XM_025155100.1	IL21R	trans
XR_003072807.1	XM_025155100.1	IL21R	trans
XR_140261.4	XM_025155100.1	IL21R	trans
XR_003075286.1	XM_025155100.1	IL21R	trans
XR_001467739.2	XM_025149760.1	TLR1B	trans
XR_001470485.1	XM_025149760.1	TLR1B	trans
TCONS_00006045	XM_025149760.1	TLR1B	trans
TCONS_00067193	XM_025149760.1	TLR1B	trans
XR_001466515.2	XM_025149760.1	TLR1B	trans
TCONS_00067191	XM_025149760.1	TLR1B	trans
XR_001463662.2	XM_001233236.5	GNA12	trans
TCONS_00006161	XM_001233236.5	GNA12	trans
TCONS_00006161	XM_015285690.2	DNM1L	trans
TCONS_00056532	XM_015285690.2	DNM1L	trans
TCONS_00006160	XM_015285690.2	DNM1L	trans
XR_001463974.2	XM_015297944.2	IL18	trans
TCONS_00067193	NM_001030747.2	DCN	trans
XR_003072807.1	XM_015277931.2	ROCK1	trans
TCONS_00039317	XM_015277931.2	ROCK1	trans
XR_001465929.2	XM_025144363.1	GDF15	trans
TCONS_00051306	NM_001305679.1	CACNB4	trans
TCONS_00006160	XM_015297003.2	TNFRSF9	trans
XR_003071155.1	NM_001011688.2	TLR7	trans
XR_003075284.1	NM_001011688.2	TLR7	trans
XR_003072612.1	NM_001011688.2	TLR7	trans
XR_003075518.1	NM_001011688.2	TLR7	trans
XR_001466364.2	XM_004936551.3	VCAM1	trans
XR_001466361.2	XM_004936551.3	VCAM1	trans
XR_001463974.2	XM_004936551.3	VCAM1	trans
XR_003073212.1	XM_004936551.3	VCAM1	trans
XR_001466920.2	XM_004936551.3	VCAM1	trans
XR_001469003.2	XM_004936551.3	VCAM1	trans
XR_001466362.2	XM_004936551.3	VCAM1	trans
XR_001466356.2	XM_004936551.3	VCAM1	trans
XR_001465046.2	XM_004936551.3	VCAM1	trans
TCONS_00004664	XM_015289424.2	CFLAR	trans
TCONS_00067193	XM_015289424.2	CFLAR	trans
TCONS_00056532	XM_015280559.2	MEF2C	trans
TCONS_00006160	XM_015280559.2	MEF2C	trans
XR_003075287.1	NM_001001465.1	BMPR2	trans
XR_001466920.2	NM_001321517.1	CSF1R	trans
XR_001463662.2	NM_001321517.1	CSF1R	trans
TCONS_00006161	NM_001321517.1	CSF1R	trans
XR_003075286.1	NM_001321517.1	CSF1R	trans
XR_003075285.1	XM_415289.6	CARD8	trans
XR_001467739.2	XM_415289.6	CARD8	trans
XR_140261.4	XM_415289.6	CARD8	trans
XR_001470485.1	XM_415289.6	CARD8	trans
TCONS_00006045	XM_415289.6	CARD8	trans
XR_003075286.1	XM_415289.6	CARD8	trans
TCONS_00067193	XM_415289.6	CARD8	trans
XR_003075284.1	XM_415289.6	CARD8	trans
XR_001466515.2	XM_415289.6	CARD8	trans
TCONS_00067191	XM_415289.6	CARD8	trans
XR_003072612.1	XM_415289.6	CARD8	trans
XR_001469507.2	XM_415289.6	CARD8	trans
XR_003075285.1	XM_416167.6	APAF1	trans
XR_001467739.2	XM_416167.6	APAF1	trans
XR_140261.4	XM_416167.6	APAF1	trans
XR_001470485.1	XM_416167.6	APAF1	trans
XR_001466920.2	XM_416167.6	APAF1	trans
TCONS_00006045	XM_416167.6	APAF1	trans
XR_003075286.1	XM_416167.6	APAF1	trans
TCONS_00067193	XM_416167.6	APAF1	trans
XR_003075284.1	XM_416167.6	APAF1	trans
XR_001466515.2	XM_416167.6	APAF1	trans
TCONS_00067191	XM_416167.6	APAF1	trans
XR_003072612.1	XM_416167.6	APAF1	trans
XR_001469507.2	XM_416167.6	APAF1	trans
XR_001463662.2	NM_204142.1	VAV2	trans
TCONS_00006161	XM_424990.6	CREB3	trans
TCONS_00051306	NM_204235.2	BIRC5	trans
XR_001466364.2	XM_015299226.2	MAP3K14	trans
XR_001466361.2	XM_015299226.2	MAP3K14	trans
XR_001466356.2	XM_015299226.2	MAP3K14	trans
XR_003073212.1	XM_025141427.1	TRAF2	trans
XR_001463662.2	XM_025141427.1	TRAF2	trans
XR_003072807.1	NM_001024586.1	TLR5	trans
TCONS_00006161	NM_001024586.1	TLR5	trans
XR_003075285.1	XM_015285193.2	ADCY3	trans
XR_140261.4	XM_015285193.2	ADCY3	trans
XR_003075286.1	XM_015285193.2	ADCY3	trans
XR_001469507.2	XM_015285193.2	ADCY3	trans
XR_003077362.1	XM_015295375.2	GRB2	trans
XR_003071155.1	XM_015295375.2	GRB2	trans
TCONS_00006045	XM_015295375.2	GRB2	trans
TCONS_00039317	XM_015295375.2	GRB2	trans
XR_003075284.1	XM_015295375.2	GRB2	trans
XR_003072612.1	XM_015295375.2	GRB2	trans
XR_003071460.1	XM_015295375.2	GRB2	trans
XR_003075518.1	NM_001031129.1	CTSO	trans
TCONS_00039317	XM_025155957.1	LOC112533563	trans
XR_001466365.2	TCONS_00071269	IL18	trans
XR_003073212.1	TCONS_00071269	IL18	trans
XR_001463662.2	TCONS_00071269	IL18	trans
XR_001466362.2	TCONS_00071269	IL18	trans
XR_001466356.2	TCONS_00071269	IL18	trans
XR_001469719.2	XM_015296317.2	BCL2L1	trans
XR_001465929.2	XM_025149124.1	PTK2B	trans
XR_001466365.2	XM_015275494.2	GRK3	trans
XR_003073212.1	XM_015275494.2	GRK3	trans
XR_001466920.2	XM_015275494.2	GRK3	trans
XR_001463662.2	XM_015275494.2	GRK3	trans
XR_001466362.2	XM_015275494.2	GRK3	trans
XR_001466356.2	XM_015275494.2	GRK3	trans
TCONS_00006161	NM_001030340.1	PPP3CB	trans
XR_003075285.1	NM_205367.1	ACVR2A	trans
XR_003077362.1	NM_205367.1	ACVR2A	trans
[truncated: 2,324 more rows]
