# Supplementary material for: Genome-wide analysis of differentially expressed mRNAs, lncRNAs, and circRNAs in chicken bursae of Fabricius during infection with very virulent infectious bursal disease virus
Source: BMC Genomics. 2020 Oct 19;21:724. doi: 10.1186/s12864-020-07129-1 (PMC7574500; doi:10.1186/s12864-020-07129-1)
Supplement: Supplementary file 15 — Additional file 15. CircRNA/mRNA-miRNA co-expression relationships. [file 12864_2020_7129_MOESM15_ESM.xlsx]

## Sheet: Sheet1
ncRNA	miRNA	corr
novel_circ_000079	miR-21-x	0.806614
novel_circ_001469	miR-1587-x	0.888835
novel_circ_001469	novel-m0054-3p	0.90968
novel_circ_001469	miR-1587-x	0.603265
novel_circ_005062	miR-1587-x	0.817388
novel_circ_005062	miR-1587-x	0.615131
novel_circ_005792	miR-21-x	0.997651
novel_circ_006331	novel-m0054-3p	0.700451
novel_circ_000299	gga-miR-144-5p	0.621895
novel_circ_000299	gga-miR-6604-5p	0.621895
novel_circ_000299	miR-10573-x	0.621895
novel_circ_000299	miR-10573-z	0.621895
novel_circ_000299	miR-1246-x	0.621895
novel_circ_000299	miR-1261-x	0.621895
novel_circ_000299	miR-152-y	0.621895
novel_circ_000299	miR-21-x	0.621895
novel_circ_000299	miR-451-y	0.621895
novel_circ_000299	miR-462-x	0.621895
novel_circ_000299	miR-737-x	0.621895
novel_circ_000299	novel-m0087-5p	0.621895
novel_circ_000299	novel-m0177-5p	0.621895
novel_circ_000299	novel-m0219-5p	0.621895
novel_circ_000300	gga-miR-122-3p	0.913554
novel_circ_000300	gga-miR-122-5p	0.913554
novel_circ_000300	gga-miR-144-5p	0.913554
novel_circ_000300	gga-miR-194	0.913554
novel_circ_000300	gga-miR-6604-5p	0.913554
novel_circ_000300	miR-10573-x	0.913554
novel_circ_000300	miR-10573-z	0.913554
novel_circ_000300	miR-122-x	0.913554
novel_circ_000300	miR-1246-x	0.913554
novel_circ_000300	miR-146-x	0.913554
novel_circ_000300	miR-152-y	0.913554
novel_circ_000300	miR-21-x	0.913554
novel_circ_000300	miR-223-y	0.913554
novel_circ_000300	miR-451-y	0.913554
novel_circ_000300	miR-737-x	0.913554
novel_circ_000300	novel-m0087-5p	0.913554
novel_circ_000300	novel-m0219-5p	0.913554
novel_circ_003386	gga-miR-144-5p	0.977442
novel_circ_003386	miR-737-x	0.977442
novel_circ_003386	novel-m0174-3p	0.977442
novel_circ_003386	novel-m0177-5p	0.977442
novel_circ_004808	gga-miR-144-5p	0.617318
novel_circ_004808	miR-152-y	0.617318
novel_circ_004808	miR-451-y	0.617318
novel_circ_004808	novel-m0174-3p	0.617318
novel_circ_000086	miR-223-y	0.692774
novel_circ_000380	novel-m0105-3p	0.599285
novel_circ_000380	novel-m0167-5p	0.599285
novel_circ_000383	novel-m0105-3p	0.921556
novel_circ_000383	novel-m0167-5p	0.921556
novel_circ_001547	gga-miR-1684b-3p	0.819015
novel_circ_002016	miR-737-x	0.881291
novel_circ_003345	miR-737-x	0.749446
novel_circ_004126	novel-m0167-5p	0.735003
novel_circ_000153	novel-m0054-3p	0.866185
novel_circ_000153	novel-m0105-3p	0.866185
novel_circ_000380	novel-m0065-3p	0.668931
novel_circ_000380	novel-m0105-3p	0.668931
novel_circ_000383	novel-m0054-3p	0.844091
novel_circ_000383	novel-m0065-3p	0.844091
novel_circ_000383	novel-m0054-3p	0.964104
novel_circ_000383	novel-m0065-3p	0.964104
novel_circ_000383	novel-m0105-3p	0.964104
novel_circ_001469	novel-m0054-3p	0.875072
novel_circ_001469	novel-m0105-3p	0.875072
novel_circ_004001	novel-m0054-3p	0.955345
novel_circ_004001	novel-m0065-3p	0.955345
novel_circ_004001	novel-m0054-3p	0.932445
novel_circ_004001	novel-m0065-3p	0.932445
novel_circ_004626	novel-m0065-3p	0.961758
novel_circ_004626	novel-m0065-3p	0.911211
novel_circ_006331	novel-m0054-3p	0.836469
novel_circ_006331	novel-m0054-3p	0.697296
novel_circ_000574	miR-4507-y	0.928831
novel_circ_000574	novel-m0112-5p	0.928831
novel_circ_004401	novel-m0112-5p	0.927103
novel_circ_006934	miR-4507-y	0.965747
novel_circ_006934	novel-m0112-5p	0.965747
novel_circ_000574	gga-miR-3530-5p	0.981427
novel_circ_000574	novel-m0075-5p	0.981427
novel_circ_003483	gga-miR-1683	0.84662
novel_circ_003483	gga-miR-1808	0.84662
novel_circ_004126	novel-m0167-5p	0.814088
novel_circ_004126	novel-m0167-5p	0.75904
novel_circ_004210	gga-miR-3530-5p	0.775389
novel_circ_004210	miR-1587-x	0.775389
novel_circ_004210	gga-miR-3530-5p	0.808319
novel_circ_004210	miR-1587-x	0.808319
novel_circ_004210	novel-m0167-5p	0.808319
novel_circ_005062	gga-miR-1808	0.862435
novel_circ_005062	miR-1587-x	0.862435
novel_circ_005062	novel-m0112-5p	0.862435
novel_circ_005227	gga-miR-1808	0.750431
novel_circ_005227	miR-378-x	0.750431
novel_circ_005227	novel-m0112-5p	0.750431
novel_circ_006853	gga-miR-1683	0.700266
novel_circ_006853	miR-378-x	0.700266
novel_circ_006934	gga-miR-1683	0.547329
novel_circ_006934	novel-m0112-5p	0.547329
novel_circ_002850	gga-miR-1683	0.846318
novel_circ_004210	gga-miR-1683	0.706812
novel_circ_004210	novel-m0112-5p	0.706812
novel_circ_004401	novel-m0112-5p	0.844288
novel_circ_006934	gga-miR-1683	0.973323
novel_circ_006934	novel-m0112-5p	0.973323
novel_circ_000383	miR-500-y	0.943661
novel_circ_000383	miR-502-y	0.943661
novel_circ_000383	miR-500-y	0.948556
novel_circ_000383	miR-502-y	0.948556
novel_circ_000383	novel-m0065-3p	0.948556
novel_circ_002805	novel-m0065-3p	0.859475
novel_circ_002850	gga-miR-1683	0.760472
novel_circ_003483	gga-miR-1683	0.816448
novel_circ_004626	novel-m0065-3p	0.912732
novel_circ_004626	novel-m0065-3p	0.971449
novel_circ_001469	novel-m0054-3p	0.853958
novel_circ_001469	novel-m0054-3p	0.826078
novel_circ_006331	novel-m0054-3p	0.684725
novel_circ_006331	novel-m0054-3p	0.926961
novel_circ_000383	gga-miR-1684b-3p	0.938213
novel_circ_000383	novel-m0105-3p	0.938213
novel_circ_001547	gga-miR-1684b-3p	0.927961
novel_circ_000574	gga-miR-3530-5p	0.95657
novel_circ_000574	novel-m0075-5p	0.95657
novel_circ_000574	novel-m0112-5p	0.95657
novel_circ_003483	gga-miR-1683	0.831918
novel_circ_003483	gga-miR-1808	0.831918
novel_circ_004210	gga-miR-1683	0.847541
novel_circ_004210	gga-miR-3530-5p	0.847541
novel_circ_004210	novel-m0112-5p	0.847541
novel_circ_005025	gga-miR-1683	0.761286
novel_circ_005025	gga-miR-3530-5p	0.761286
novel_circ_005062	gga-miR-1808	0.843245
novel_circ_005062	novel-m0112-5p	0.843245
novel_circ_005227	gga-miR-1808	0.926352
novel_circ_005227	novel-m0112-5p	0.926352
novel_circ_006223	gga-miR-3530-5p	0.796079
novel_circ_006223	novel-m0112-5p	0.796079
novel_circ_006853	gga-miR-1683	0.910516
novel_circ_006853	gga-miR-3530-5p	0.910516
novel_circ_006934	gga-miR-1683	0.94696
novel_circ_006934	novel-m0112-5p	0.94696
XM_015282087.2	miR-21-x	0.806614
NM_001007822.1	miR-1587-x	0.888835
NM_205415.1	novel-m0054-3p	0.90968
XM_025153348.1	miR-1587-x	0.603265
NM_001007822.1	miR-1587-x	0.817388
XM_025153348.1	miR-1587-x	0.615131
XM_015282087.2	miR-21-x	0.997651
NM_205415.1	novel-m0054-3p	0.700451
TCONS_00053968	gga-miR-144-5p	0.621895
TCONS_00053968	gga-miR-6604-5p	0.621895
TCONS_00053968	miR-10573-x	0.621895
TCONS_00053968	miR-10573-z	0.621895
TCONS_00053968	miR-1246-x	0.621895
TCONS_00053968	miR-1261-x	0.621895
TCONS_00053968	miR-152-y	0.621895
TCONS_00053968	miR-21-x	0.621895
TCONS_00053968	miR-451-y	0.621895
TCONS_00053968	miR-462-x	0.621895
TCONS_00053968	miR-737-x	0.621895
TCONS_00053968	novel-m0087-5p	0.621895
TCONS_00053968	novel-m0177-5p	0.621895
TCONS_00053968	novel-m0219-5p	0.621895
TCONS_00053968	gga-miR-122-3p	0.913554
TCONS_00053968	gga-miR-122-5p	0.913554
TCONS_00053968	gga-miR-144-5p	0.913554
TCONS_00053968	gga-miR-194	0.913554
TCONS_00053968	gga-miR-6604-5p	0.913554
TCONS_00053968	miR-10573-x	0.913554
TCONS_00053968	miR-10573-z	0.913554
TCONS_00053968	miR-122-x	0.913554
TCONS_00053968	miR-1246-x	0.913554
TCONS_00053968	miR-146-x	0.913554
TCONS_00053968	miR-152-y	0.913554
TCONS_00053968	miR-21-x	0.913554
TCONS_00053968	miR-223-y	0.913554
TCONS_00053968	miR-451-y	0.913554
TCONS_00053968	miR-737-x	0.913554
TCONS_00053968	novel-m0087-5p	0.913554
TCONS_00053968	novel-m0219-5p	0.913554
TCONS_00053968	gga-miR-144-5p	0.977442
TCONS_00053968	miR-737-x	0.977442
TCONS_00053968	novel-m0174-3p	0.977442
TCONS_00053968	novel-m0177-5p	0.977442
TCONS_00053968	gga-miR-144-5p	0.617318
TCONS_00053968	miR-152-y	0.617318
TCONS_00053968	miR-451-y	0.617318
TCONS_00053968	novel-m0174-3p	0.617318
NM_001030721.1	miR-223-y	0.692774
TCONS_00023604	novel-m0105-3p	0.599285
TCONS_00023604	novel-m0167-5p	0.599285
TCONS_00023604	novel-m0105-3p	0.921556
TCONS_00023604	novel-m0167-5p	0.921556
NM_001199453.1	gga-miR-1684b-3p	0.819015
NM_001030721.1	miR-737-x	0.881291
NM_001030721.1	miR-737-x	0.749446
TCONS_00023604	novel-m0167-5p	0.735003
XM_015288350.2	novel-m0054-3p	0.866185
XM_015288350.2	novel-m0105-3p	0.866185
XM_015288350.2	novel-m0065-3p	0.668931
XM_015288350.2	novel-m0105-3p	0.668931
XM_003642981.4	novel-m0054-3p	0.844091
XM_003642981.4	novel-m0065-3p	0.844091
XM_015288350.2	novel-m0054-3p	0.964104
XM_015288350.2	novel-m0065-3p	0.964104
XM_015288350.2	novel-m0105-3p	0.964104
XM_015288350.2	novel-m0054-3p	0.875072
XM_015288350.2	novel-m0105-3p	0.875072
XM_003642981.4	novel-m0054-3p	0.955345
XM_003642981.4	novel-m0065-3p	0.955345
XM_015288350.2	novel-m0054-3p	0.932445
XM_015288350.2	novel-m0065-3p	0.932445
XM_003642981.4	novel-m0065-3p	0.961758
XM_015288350.2	novel-m0065-3p	0.911211
XM_003642981.4	novel-m0054-3p	0.836469
XM_015288350.2	novel-m0054-3p	0.697296
NM_205372.1	miR-4507-y	0.928831
NM_205372.1	novel-m0112-5p	0.928831
NM_205372.1	novel-m0112-5p	0.927103
NM_205372.1	miR-4507-y	0.965747
NM_205372.1	novel-m0112-5p	0.965747
XM_015293509.2	gga-miR-3530-5p	0.981427
XM_015293509.2	novel-m0075-5p	0.981427
TCONS_00064051	gga-miR-1683	0.84662
TCONS_00064051	gga-miR-1808	0.84662
XM_015289392.2	novel-m0167-5p	0.814088
XM_025152161.1	novel-m0167-5p	0.75904
NM_001012914.1	gga-miR-3530-5p	0.775389
NM_001012914.1	miR-1587-x	0.775389
XM_015289392.2	gga-miR-3530-5p	0.808319
XM_015289392.2	miR-1587-x	0.808319
XM_015289392.2	novel-m0167-5p	0.808319
TCONS_00064051	gga-miR-1808	0.862435
TCONS_00064051	miR-1587-x	0.862435
TCONS_00064051	novel-m0112-5p	0.862435
TCONS_00064051	gga-miR-1808	0.750431
TCONS_00064051	miR-378-x	0.750431
TCONS_00064051	novel-m0112-5p	0.750431
TCONS_00064051	gga-miR-1683	0.700266
TCONS_00064051	miR-378-x	0.700266
TCONS_00064051	gga-miR-1683	0.547329
TCONS_00064051	novel-m0112-5p	0.547329
NM_001030931.2	gga-miR-1683	0.846318
NM_001030931.2	gga-miR-1683	0.706812
NM_001030931.2	novel-m0112-5p	0.706812
NM_001030931.2	novel-m0112-5p	0.844288
NM_001030931.2	gga-miR-1683	0.973323
NM_001030931.2	novel-m0112-5p	0.973323
XM_004937774.3	miR-500-y	0.943661
XM_004937774.3	miR-502-y	0.943661
XM_015288212.2	miR-500-y	0.948556
XM_015288212.2	miR-502-y	0.948556
XM_015288212.2	novel-m0065-3p	0.948556
XM_015288215.2	novel-m0065-3p	0.859475
NM_001031345.1	gga-miR-1683	0.760472
NM_001031345.1	gga-miR-1683	0.816448
XM_015288212.2	novel-m0065-3p	0.912732
XM_015288215.2	novel-m0065-3p	0.971449
XM_015297946.2	novel-m0054-3p	0.853958
XM_025143170.1	novel-m0054-3p	0.826078
XM_015297946.2	novel-m0054-3p	0.684725
XM_025143170.1	novel-m0054-3p	0.926961
XM_001235162.5	gga-miR-1684b-3p	0.938213
XM_001235162.5	novel-m0105-3p	0.938213
XM_001235162.5	gga-miR-1684b-3p	0.927961
TCONS_00075366	gga-miR-3530-5p	0.95657
TCONS_00075366	novel-m0075-5p	0.95657
TCONS_00075366	novel-m0112-5p	0.95657
TCONS_00075366	gga-miR-1683	0.831918
TCONS_00075366	gga-miR-1808	0.831918
TCONS_00075366	gga-miR-1683	0.847541
TCONS_00075366	gga-miR-3530-5p	0.847541
TCONS_00075366	novel-m0112-5p	0.847541
TCONS_00075366	gga-miR-1683	0.761286
TCONS_00075366	gga-miR-3530-5p	0.761286
TCONS_00075366	gga-miR-1808	0.843245
TCONS_00075366	novel-m0112-5p	0.843245
TCONS_00075366	gga-miR-1808	0.926352
TCONS_00075366	novel-m0112-5p	0.926352
TCONS_00075366	gga-miR-3530-5p	0.796079
TCONS_00075366	novel-m0112-5p	0.796079
TCONS_00075366	gga-miR-1683	0.910516
TCONS_00075366	gga-miR-3530-5p	0.910516
TCONS_00075366	gga-miR-1683	0.94696
TCONS_00075366	novel-m0112-5p	0.94696
